# Supplementary material for: Y‐box binding protein 1 in small extracellular vesicles reduces mesenchymal stem cell differentiation to osteoblasts—implications for acute myeloid leukaemia
Source: J Extracell Vesicles. 2024 Mar 18;13(3):e12417. doi: 10.1002/jev2.12417 (PMC10948369; doi:10.1002/jev2.12417)
Supplement: Supplementary file 1 — Supplementary Information [file JEV2-13-e12417-s005.xlsx]

## Sheet: supplementary sheet 1
Gene	Forward primer	Reverse primer
CXCL12	TGGGCTCCTACTGTAAGGGTT	TTGACCCGAAGCTAAAGTGG
SCF	AATCCTCTCGTCAAAACTGAAGG	CCATCTCGCTTATCCAACAATGA
COL1A1	TTTCTGTCCCTTTGGTCCTG	GTGAGCCATGATTCGCCTC
ANGPT1	GCCATCTCCGACTTCATGTT	CTGCAGAGAGATGCTCCACA
YBX1	GCCTGGTGTGGTCATCAAATA	CACCAACCTCCATGTTCCTAAG
GAPDH	AATCCCATCACCATCTTCCA	TGGACTCCACGACGTACTCA
