# Supplementary material for: Y‐box binding protein 1 in small extracellular vesicles reduces mesenchymal stem cell differentiation to osteoblasts—implications for acute myeloid leukaemia
Source: J Extracell Vesicles. 2024 Mar 18;13(3):e12417. doi: 10.1002/jev2.12417 (PMC10948369; doi:10.1002/jev2.12417)
Supplement: Supplementary file 2 — Supplementary Information [file JEV2-13-e12417-s001.xlsx]

## Sheet: Protein distribution
gene_name		gene_name	Vesciclepedia		gene_name	Exocarta				EV associated proteins	other EV associated proteins	stem cell regulated proteins	Oncogenes	AML regulated proteins	CML regulated proteins
A2M		A2M	A2M		A2M	A2M				A2M	APP	ACAN	CLIP1	MYH14	RPL7
ACAN		ACAN	ACLY		ACAN	ACLY				AHCY	COL11A1	VCAN	COL2A1	NPM1	RPS8
ACO1		ACO1	ACTB		ACO1	ACTB				ANXA11	COL18A1	COMP	NUMA1	TGFBI	LAMC1
AGRN		AGRN	ACTN1		AGRN	ACTG1				ANXA2	COL1A2	PRDX6	GALK1	YBX1
AHCY		AHCY	ACTN4		AHCY	ACTN4				ANXA5	COL6A2			HSPG2
ANXA11		ANXA11	AHCY		ANXA11	AHCY				ANXA6	COL6A3			MYH9
ANXA2		ANXA2	ALB		ANXA2	ALB				ATP1A1	FLOT2
ANXA4		ANXA4	ALDOA		ANXA4	ALDOA				CAP1	H3BM21|ITGB3
ANXA5		ANXA5	ANXA1		ANXA5	ANXA1				CCT2	HLA-C
ANXA6		ANXA6	ANXA11		ANXA6	ANXA11				CCT3	HLA-G
APOB		APOB	ANXA2		APOB	ANXA2				CCT4	HSP90B1
APP		APP	ANXA5		APP	ANXA4				CCT6A
ATP1A1		ATP1A1	ANXA6		ATP1A1	ANXA5				CCT8
C4B_2|C4A|C4B		C4B_2|C4A|C4B	ANXA7		C4B_2|C4A|C4B	ANXA6				CD81
CAP1		CAP1	ATP1A1		CAP1	ARF1				CLIC1
CCT2		CCT2	BSG		CCT2	ATP1A1				EIF4A1
CCT3		CCT3	C3		CCT3	BSG				FASN
CCT4		CCT4	CAP1		CCT4	CCT2				FLOT1		EV associated proteins	37
CCT5		CCT5	CCT2		CCT5	CCT3				FN1		other EV associated proteins	11
CCT6A		CCT6A	CCT3		CCT6A	CCT5				GNAI2		stem cell regulated proteins	4
CCT7		CCT7	CCT4		CCT7	CD9				HSPA1B|HSPA1A		Oncogenes	4
CCT8		CCT8	CCT6A		CCT8	CD63				HSPA5		AML regulated proteins	6
CD81		CD81	CCT8		CD81	CD81				ITGB1		CML regulated proteins	3
CKB		CKB	CD63		CKB	CDC42				LGALS3BP		other proteins	51
CLIC1		CLIC1	CD81		CLIC1	CFL1				MFGE8
CLIP1		CLIP1	CD9		CLIP1	CLIC1				MSN		Total	116
COL11A1		COL11A1	CDC42		COL11A1	CLTC				PPIA
COL18A1		COL18A1	CFL1		COL18A1	EEF1A1				RAB10
COL1A2		COL1A2	CLIC1		COL1A2	EEF2				RAN
COL2A1		COL2A1	CLTC		COL2A1	EHD4				RAP1B
COL6A2		COL6A2	EEF1A1		COL6A2	ENO1				SDCBP
COL6A3		COL6A3	EEF2		COL6A3	EZR				SLC3A2
COLEC10		COLEC10	EIF4A1		COLEC10	FASN				STOM
COMP		COMP	ENO1		COMP	FLNA				TFRC
DNM1L		DNM1L	EZR		DNM1L	FLOT1				THBS1
DSP		DSP	FASN		DSP	GAPDH				TLN1
EIF4A1		EIF4A1	FLNA		EIF4A1	GDI2				YWHAZ
EML2		EML2	FLOT1		EML2	GNAI2
FASN		FASN	FN1		FASN	GNAS
FLOT1		FLOT1	GAPDH		FLOT1	GNB1
FLOT2		FLOT2	GDI2		FLOT2	GNB2
FN1		FN1	GNAI2		FN1	HIST1H4A
GALK1		GALK1	GNAS		GALK1	HIST1H4B
GLIPR2		GLIPR2	GNB1		GLIPR2	HIST2H4A
GNAI2		GNAI2	GNB2		GNAI2	HSP90AA1
H3BM21|ITGB3		H3BM21|ITGB3	GPI		H3BM21|ITGB3	HSP90AB1
HAPLN1		HAPLN1	GSN		HAPLN1	HSPA1A
HBG1|HBG2		HBG1|HBG2	HIST1H4A		HBG1|HBG2	HSPA5
HBZ		HBZ	HIST1H4B		HBZ	HSPA8
HEG1		HEG1	HIST1H4D		HEG1	ITGA6
HIST1H1B		HIST1H1B	HIST1H4F		HIST1H1B	ITGB1
HLA-C		HLA-C	HIST1H4H		HLA-C	KPNB1
HLA-G		HLA-G	HIST1H4I		HLA-G	LAMP2
HP		HP	HIST1H4J		HP	LDHA
HSP90B1		HSP90B1	HIST1H4K		HSP90B1	LDHB
HSPA1B|HSPA1A		HSPA1B|HSPA1A	HIST4H4		HSPA1B|HSPA1A	LGALS3BP
HSPA5		HSPA5	HSP90AA1		HSPA5	MFGE8
HSPG2		HSPG2	HSP90AB1		HSPG2	MSN
ITGA6		ITGA6	HSPA5		ITGA6	MVP
ITGAL		ITGAL	HSPA8		ITGAL	MYH9
ITGB1		ITGB1	IQGAP1		ITGB1	PDCD6IP
ITGB2		ITGB2	ITGB1		ITGB2	PFN1
ITIH3		ITIH3	KPNB1		ITIH3	PGK1
JUP		JUP	KRT1		JUP	PKM
LAMA2		LAMA2	KRT10		LAMA2	PPIA
LAMB1		LAMB1	LDHA		LAMB1	PRDX1
LAMC1		LAMC1	LDHB		LAMC1	PRDX2
LGALS3BP		LGALS3BP	LGALS3BP		LGALS3BP	PTGFRN
LRP1		LRP1	MSN		LRP1	RAB14
MAMDC2		MAMDC2	MYH9		MAMDC2	RAB1A
MAPRE2		MAPRE2	PDCD6IP		MAPRE2	RAB5A
MARCKSL1		MARCKSL1	PFN1		MARCKSL1	RAB5B
MFGE8		MFGE8	PGK1		MFGE8	RAB5C
MSN		MSN	PKM		MSN	RAB7A
MYH14		MYH14	PPIA		MYH14	RAB8A
MYH9		MYH9	PRDX1		MYH9	RAC1
NID1		NID1	PRDX2		NID1	RAN
NPM1		NPM1	RAB10		NPM1	RAP1B
NUMA1		NUMA1	RAB5C		NUMA1	RHOA
P1919_GFP-Ala		P1919_GFP-Ala	RAB7A		P1919_GFP-Ala	SDCBP
PGD		PGD	RAC1		PGD	SLC16A1
PKHD1L1		PKHD1L1	RALA		PKHD1L1	SLC3A2
PLVAP		PLVAP	RAN		PLVAP	STOM
PPIA		PPIA	RAP1B		PPIA	TCP1
PPP2R1A		PPP2R1A	RHOA		PPP2R1A	TFRC
PRDX6		PRDX6	SDCBP		PRDX6	THBS1
PSME1		PSME1	SLC3A2		PSME1	TKT
RAB10		RAB10	TCP1		RAB10	TPI1
RAN		RAN	TFRC		RAN	TSG101
RAP1B		RAP1B	TLN1		RAP1B	TUBA1A
RPL7		RPL7	TPI1		RPL7	TUBA1B
RPS8		RPS8	TSG101		RPS8	TUBA1C
RRBP1		RRBP1	TUBB4B		RRBP1	UBA1
RSU1		RSU1	UBA1		RSU1	VCP
SDCBP		SDCBP	VCP		SDCBP	YWHAB
SLC16A3		SLC16A3	YWHAB		SLC16A3	YWHAE
SLC2A1		SLC2A1	YWHAE		SLC2A1	YWHAG
SLC3A2		SLC3A2	YWHAG		SLC3A2	YWHAH
SLC4A1		SLC4A1	YWHAQ		SLC4A1	YWHAQ
SSC5D		SSC5D	YWHAZ		SSC5D	YWHAZ
STOM		STOM			STOM
SUB1		SUB1			SUB1
SVEP1		SVEP1			SVEP1
TAGLN2		TAGLN2			TAGLN2
TFRC		TFRC			TFRC
TGFBI		TGFBI			TGFBI
THBS1		THBS1			THBS1
THBS4		THBS4			THBS4
TLN1		TLN1			TLN1
UBB|UBC|RPS27A|UBA52		UBB|UBC|RPS27A|UBA52			UBB|UBC|RPS27A|UBA52
USO1		USO1			USO1
VCAN		VCAN			VCAN
VCL		VCL			VCL
WDR1		WDR1			WDR1
YBX1		YBX1			YBX1
YWHAZ		YWHAZ			YWHAZ
			33/100			30/100
