# Supplementary material for: Y‐box binding protein 1 in small extracellular vesicles reduces mesenchymal stem cell differentiation to osteoblasts—implications for acute myeloid leukaemia
Source: J Extracell Vesicles. 2024 Mar 18;13(3):e12417. doi: 10.1002/jev2.12417 (PMC10948369; doi:10.1002/jev2.12417)
Supplement: Supplementary file 3 — Supplementary Information [file JEV2-13-e12417-s003.xlsx]

## Sheet: EV proteomics_Full_dataset
gene_name	protein_id	description	found.in.files	found.in.file_P1938_Lara_220126_P1938_MR_VK_EVs_TMT8_rep1_1out30_R1_results_20220131_0842_proteins.txt	found.in.file_P1938_Lara_220126_P1938_MR_VK_EVs_TMT8_rep2_1out30_R1_results_20220131_0843_proteins.txt	found.in.file_P1938_Lara_220126_P1938_MR_VK_EVs_TMT8_rep3_1out30_R1_results_20220131_0844_proteins.txt	found.in.conditions	found.in.reps	max.qupm	average.top3	signal_sum_HEK293_rep1	signal_sum_HEK293_rep2	signal_sum_HEK293_rep3	signal_sum_MV4_11_rep1	signal_sum_MV4_11_rep2	signal_sum_MV4_11_rep3	signal_sum_K562_rep1	signal_sum_K562_rep2	signal_sum_K562_rep3	batchcl_raw_signal_sum_HEK293_rep1	batchcl_raw_signal_sum_HEK293_rep2	batchcl_raw_signal_sum_HEK293_rep3	batchcl_raw_signal_sum_MV4_11_rep1	batchcl_raw_signal_sum_MV4_11_rep2	batchcl_raw_signal_sum_MV4_11_rep3	batchcl_raw_signal_sum_K562_rep1	batchcl_raw_signal_sum_K562_rep2	batchcl_raw_signal_sum_K562_rep3	norm_batchcl_raw_signal_sum_HEK293_rep1	norm_batchcl_raw_signal_sum_HEK293_rep2	norm_batchcl_raw_signal_sum_HEK293_rep3	norm_batchcl_raw_signal_sum_MV4_11_rep1	norm_batchcl_raw_signal_sum_MV4_11_rep2	norm_batchcl_raw_signal_sum_MV4_11_rep3	norm_batchcl_raw_signal_sum_K562_rep1	norm_batchcl_raw_signal_sum_K562_rep2	norm_batchcl_raw_signal_sum_K562_rep3	imput_norm_batchcl_raw_signal_sum_HEK293_rep1	imput_norm_batchcl_raw_signal_sum_HEK293_rep2	imput_norm_batchcl_raw_signal_sum_HEK293_rep3	imput_norm_batchcl_raw_signal_sum_MV4_11_rep1	imput_norm_batchcl_raw_signal_sum_MV4_11_rep2	imput_norm_batchcl_raw_signal_sum_MV4_11_rep3	imput_norm_batchcl_raw_signal_sum_K562_rep1	imput_norm_batchcl_raw_signal_sum_K562_rep2	imput_norm_batchcl_raw_signal_sum_K562_rep3	ctrl.ratio_HEK293_rep1	ctrl.ratio_HEK293_rep2	ctrl.ratio_HEK293_rep3
ITGB1	P05556	Integrin beta-1 OS=Homo sapiens GN=ITGB1 PE=1 SV=2	3	1	1	1	3	3	6	692648333333333	35464600	36619900	72126500	38552400	40994000	118490000	45940600	43088200	140398000	493805408157557	504925198992557	375685290179207	536799614755373	565236486377649	617178845962778	639672144448354	594111888870016	731291042412712	681586166879952	718319872963291	741394243789358	44175930538802	428021435784794	413703728851269	563143405112362	551495629803024	552823926667438	681586166879952	718319872963291	741394243789358	44175930538802	428021435784794	413703728851269	563143405112362	551495629803024	552823926667438	1	1	1
DSP	P15924	Desmoplakin OS=Homo sapiens GN=DSP PE=1 SV=3	2	1	1	NA	3	2	5	593636	22584600	16470000	NA	10574200	11115500	NA	10735700	9517700	NA	198563999050201	16470000	NA	929684580978467	11115500	NA	943883674983501	9517700	NA	274072484337391	234306553353061	NA	76508403403039	841713580797957	NA	830959846185852	88349855542525	NA	274072484337391	234306553353061	238951291773086	76508403403039	841713580797957	982831055764506	830959846185852	88349855542525	112484000509326	1	1	1
SVEP1	A0A0A0MSD0|Q4LDE5	Sushi, von Willebrand factor type A, EGF and pentraxin domain-containing protein 1 OS=Homo sapiens GN=SVEP1 PE=1 SV=1|Sushi, von Willebrand factor type A, EGF and pentraxin domain-containing protein 1 OS=Homo sapiens GN=SVEP1 PE=1 SV=3	3	1	1	1	3	3	6	658014333333333	13165800	9479640	38921100	20268900	16012900	112010000	10419300	7230220	68629600	19968760880328	196003239976773	124110874976834	307421362474959	3310864422514	357175390884512	158031042732232	149493709227867	218844783557251	275623372302608	278839366150518	244925981146595	252992445999175	250712927768505	239419727408712	139124612960024	138770371148474	165437049765649	275623372302608	278839366150518	244925981146595	252992445999175	250712927768505	239419727408712	139124612960024	138770371148474	165437049765649	1	1	1
GLIPR2	Q5VZR0|Q9H4G4	Golgi-associated plant pathogenesis-related protein 1 OS=Homo sapiens GN=GLIPR2 PE=1 SV=1|Golgi-associated plant pathogenesis-related protein 1 OS=Homo sapiens GN=GLIPR2 PE=1 SV=3	2	1	1	NA	3	2	2	6425765	7306400	5477580	NA	6188550	5411200	NA	7223510	5250560	NA	570671103943974	547758000000001	NA	483360705725456	5411200	NA	564196926810787	5250560	NA	78768179501635	779254942632459	NA	397781748987374	409759392597175	NA	496697849477497	487393191125334	NA	78768179501635	779254942632459	66806706138969	397781748987374	409759392597175	629044890619505	496697849477497	487393191125334	525586387594549	1	1	1
COL6A3	E7ENL6|P12111|P12111-2|P12111-4	Collagen alpha-3(VI) chain OS=Homo sapiens GN=COL6A3 PE=1 SV=2|Collagen alpha-3(VI) chain OS=Homo sapiens GN=COL6A3 PE=1 SV=5|Isoform 2 of Collagen alpha-3(VI) chain OS=Homo sapiens GN=COL6A3|Isoform 4 of Collagen alpha-3(VI) chain OS=Homo sapiens GN=COL6A3	3	1	1	1	3	3	12	713371333333333	148861000	71302700	124145000	156286000	89528500	231832000	171761000	81802000	236384000	125967582451241	118900028484662	879782638089162	132250687493532	149292259622553	164293180195325	145345778473929	136408020034337	167519061679543	173869626082915	169150308851377	173620261616839	108835718652397	113050535227671	11012804751208	127956981273746	126623331948638	126637057065257	173869626082915	169150308851377	173620261616839	108835718652397	113050535227671	11012804751208	127956981273746	126623331948638	126637057065257	1	1	1
LAMB1	G3XAI2|P07942	Laminin subunit beta-1 OS=Homo sapiens GN=LAMB1 PE=1 SV=1|Laminin subunit beta-1 OS=Homo sapiens GN=LAMB1 PE=1 SV=2	3	1	1	1	3	3	15	706298666666667	42127900	43974900	92481400	60156900	75184600	277470000	92932100	103323000	369832000	66202880165557	610485495103532	42391309584183	945349766266866	10437569557898	127185754868798	146040336210292	143439081863932	169522334287085	913780339037065	868492727563722	836569163978018	777975700085201	790377765049358	852544143244313	128568443898932	133150048455308	128151443219137	913780339037065	868492727563722	836569163978018	777975700085201	790377765049358	852544143244313	128568443898932	133150048455308	128151443219137	1	1	1
MFGE8	F5GZN3|Q08431|Q08431-2	Lactadherin OS=Homo sapiens GN=MFGE8 PE=1 SV=1|Lactadherin OS=Homo sapiens GN=MFGE8 PE=1 SV=2|Isoform 2 of Lactadherin OS=Homo sapiens GN=MFGE8	3	1	1	1	3	3	7	697002333333333	22446700	4806760	14357700	93666300	27052500	128095000	111607000	24813000	134861000	140272773807208	125382246972959	880806238265256	585334668938333	705652713311248	785828336645758	697448777161055	647236328449938	827335924964937	193614692422259	178372083423778	173822263478061	481701233872088	534350656399626	526751873033163	614007789256861	60080939849361	625429641806047	193614692422259	178372083423778	173822263478061	481701233872088	534350656399626	526751873033163	614007789256861	60080939849361	625429641806047	1	1	1
FASN	A0A0U1RQF0|P49327	Fatty acid synthase OS=Homo sapiens GN=FASN PE=1 SV=1|Fatty acid synthase OS=Homo sapiens GN=FASN PE=1 SV=3	3	1	1	1	3	3	4	631014333333333	9987810	3185810	10242300	27009400	9474530	51887900	27039300	9263890	61775400	821637281200968	777259982083046	510318356468532	222190149621082	231155436703547	258529313226556	22243611900484	22601633416366	307793372564621	113408357990432	110575050067481	100708519038725	182851409469435	175040862173234	173295863263652	195824430629835	209803949206325	232678278489508	113408357990432	110575050067481	100708519038725	182851409469435	175040862173234	173295863263652	195824430629835	209803949206325	232678278489508	1	1	1
LRP1	Q07954	Prolow-density lipoprotein receptor-related protein 1 OS=Homo sapiens GN=LRP1 PE=1 SV=2	3	1	1	1	3	3	29	707565666666667	71577900	52428900	115395000	190350000	147141000	541492000	312333000	226198000	753776000	846777917007231	834859671127477	61256712283979	225187071012598	234302239546067	287447633329663	369494895984123	360189872169153	400137263820518	116878451535184	118769333379083	120886750341327	185317726277098	177423756949576	192680223140904	32528947164892	334353080828617	302486206670071	116878451535184	118769333379083	120886750341327	185317726277098	177423756949576	192680223140904	32528947164892	334353080828617	302486206670071	1	1	1
HBZ	P02008	Hemoglobin subunit zeta OS=Homo sapiens GN=HBZ PE=1 SV=2	3	1	1	1	3	3	3	679355	4182860	4728140	3070950	74658600	71063000	56175200	43107200	40988900	36680100	385606785035867	432576196464094	364107074561023	688257859963728	650153384826336	666041053578871	397393859796841	375006291252947	434897471649026	532242551810289	615394278421849	718545272490593	5664018858955	49232417220106	446456759229601	349850674785488	348106702877123	328763397923684	532242551810289	615394278421849	718545272490593	5664018858955	49232417220106	446456759229601	349850674785488	348106702877123	328763397923684	1	1	1
HSP90B1	P14625	Endoplasmin OS=Homo sapiens GN=HSP90B1 PE=1 SV=1	3	1	1	1	3	3	7	648181666666667	14546400	10276100	36219300	34943300	33587300	151353000	30486300	27203000	128671000	210290849985594	175560908991333	146647850937586	505159782372382	573818561376844	612811185830662	440726911119989	464746684762821	520974332137567	290258737558978	249757568240981	289401462850311	415721301649003	434520152961931	410776024353892	387999470676971	431409925325052	393833725947236	290258737558978	249757568240981	289401462850311	415721301649003	434520152961931	410776024353892	387999470676971	431409925325052	393833725947236	1	1	1
COLEC10	Q9Y6Z7	Collectin-10 OS=Homo sapiens GN=COLEC10 PE=2 SV=2	3	1	1	1	3	3	4	705463	16979300	20784900	26983200	55063600	73102100	144532000	49326400	55129700	119668000	234641854816377	235414803018883	172393911026339	760939805343391	827972060090099	923405554139571	681655780121354	62441231211072	764551074175783	323869766859395	334907292675435	340209895464085	626215501297967	626976139174216	618971832052311	600104225990813	579622572406738	577967050668631	323869766859395	334907292675435	340209895464085	626215501297967	626976139174216	618971832052311	600104225990813	579622572406738	577967050668631	1	1	1
SLC2A1	P11166	Solute carrier family 2, facilitated glucose transporter member 1 OS=Homo sapiens GN=SLC2A1 PE=1 SV=2	3	1	1	1	3	3	3	672885	19657200	14010500	23422300	17061000	11725600	29203500	19660000	12135000	30854900	195859044251994	20798690705245	158352601480932	169991206986919	17406739783264	197437920159352	195886942697545	180144971063237	208602642927211	270338908839763	295887646229648	312500143859852	139894283558371	131811337978403	132345436530871	172451529873757	1672229863323	157694441047377	270338908839763	295887646229648	312500143859852	139894283558371	131811337978403	132345436530871	172451529873757	1672229863323	157694441047377	1	1	1
TGFBI	Q15582	Transforming growth factor-beta-induced protein ig-h3 OS=Homo sapiens GN=TGFBI PE=1 SV=1	3	1	1	1	3	3	7	705860666666667	87069700	51225600	103505000	98971400	57453100	186601000	86058200	44688800	174755000	850217316372795	890307203290487	609881694908363	966434914851648	998541916178018	109950760013135	840340231514215	776696818512773	10297075077891	117353182469924	126657445190283	120356795918698	795327725565068	756138987758584	737015529696365	739804075470467	720983553967262	778413674939635	117353182469924	126657445190283	120356795918698	795327725565068	756138987758584	737015529696365	739804075470467	720983553967262	778413674939635	1	1	1
MYH14	Q7Z406|Q7Z406-2|Q7Z406-6	Myosin-14 OS=Homo sapiens GN=MYH14 PE=1 SV=2|Isoform 2 of Myosin-14 OS=Homo sapiens GN=MYH14|Isoform 6 of Myosin-14 OS=Homo sapiens GN=MYH14	3	1	1	1	3	3	2	744804666666667	40166000	28592300	67436800	51349700	38143200	127995000	19599100	13213200	54473300	470424559073675	472280441361404	348589806245852	601408155680563	630039812499739	661623212406844	229544838314516	218252324150085	281579747149511	649314217155991	6718785818546	687922797485741	494928911655812	477093308105285	443495417669864	202082680942565	202596859645507	212861928372106	649314217155991	6718785818546	687922797485741	494928911655812	477093308105285	443495417669864	202082680942565	202596859645507	212861928372106	1	1	1
SUB1	P53999	Activated RNA polymerase II transcriptional coactivator p15 OS=Homo sapiens GN=SUB1 PE=1 SV=3	2	1	NA	1	3	2	2	6293475	6832670	NA	8404740	18481500	NA	33695100	7884990	NA	13854000	858710316211807	NA	668756550045165	232270177091364	NA	268108458196527	990962867550596	NA	110234858476594	118525448125577	NA	131975424553729	191146769248322	NA	179716899919731	872406604563987	NA	833327140417341	118525448125577	123233100300835	131975424553729	191146769248322	13723912856714	179716899919731	872406604563987	129631438793903	833327140417341	1	1	1
HSPA5	P11021	78 kDa glucose-regulated protein OS=Homo sapiens GN=HSPA5 PE=1 SV=2	3	1	1	1	3	3	4	627022666666667	7063250	8880600	10321000	20487600	28989200	42387300	16124700	19667600	33507300	94420422621967	916972133825315	747733067683383	273875036351511	299329871651564	307086385619764	215552470697261	203079084062144	242752797391604	130325939868115	130450868365156	147561005651027	22538549301474	226665483430913	205844357176845	189764324400151	188512011731812	183510458737159	130325939868115	130450868365156	147561005651027	22538549301474	226665483430913	205844357176845	189764324400151	188512011731812	183510458737159	1	1	1
YBX1	A0A087X1S2|H0Y449|P67809	Nuclease-sensitive element-binding protein 1 OS=Homo sapiens GN=YBX1 PE=1 SV=2|Nuclease-sensitive element-binding protein 1 (Fragment) OS=Homo sapiens GN=YBX1 PE=1 SV=1|Nuclease-sensitive element-binding protein 1 OS=Homo sapiens GN=YBX1 PE=1 SV=3	3	1	1	1	3	3	3	601071	2996140	3629920	7300350	9520660	10653900	30052500	7712500	7378860	24274100	439426097814223	488161954606113	370128956425574	139633878003563	143276674091387	152366673693447	113114666851088	992330056961272	123070089806243	606527884645299	694472040448403	730429124927371	114911716141227	108495274521419	102133541147723	995819174111542	921149197632138	930355855003137	606527884645299	694472040448403	730429124927371	114911716141227	108495274521419	102133541147723	995819174111542	921149197632138	930355855003137	1	1	1
MARCKSL1	P49006	MARCKS-related protein OS=Homo sapiens GN=MARCKSL1 PE=1 SV=2	2	1	1	NA	3	2	2	613276	4886580	3217520	NA	11106600	8426660	NA	12222300	7617810	NA	331203008359224	3217520	NA	752784019220511	8426660	NA	828404022663897	7617810	NA	457150499361574	457732860682783	NA	619503696159697	638103023954561	NA	729295884118945	707137662513425	NA	457150499361574	457732860682783	669611336476985	619503696159697	638103023954561	63829024608162	729295884118945	707137662513425	645324612401587	1	1	1
HAPLN1	P10915	Hyaluronan and proteoglycan link protein 1 OS=Homo sapiens GN=HAPLN1 PE=2 SV=2	3	1	1	1	3	3	7	765485333333333	129018000	120979000	165898000	83010600	86700800	183115000	99147300	86311400	200076000	153866023537954	152156407766915	110603397895743	989978990024623	109044398437065	122081888905707	118242421952941	108554646453792	133389705948165	212377085110484	216461709013046	218269718530455	814703324966635	825731195847433	818332206229624	104096201007371	100767909606968	100836762304636	212377085110484	216461709013046	218269718530455	814703324966635	825731195847433	818332206229624	104096201007371	100767909606968	100836762304636	1	1	1
RSU1	Q15404|Q15404-2	Ras suppressor protein 1 OS=Homo sapiens GN=RSU1 PE=1 SV=3|Isoform 2 of Ras suppressor protein 1 OS=Homo sapiens GN=RSU1	2	1	1	NA	3	2	2	62228	7077930	6020110	NA	12448000	10662800	NA	7150620	5483660	NA	582959636541539	6020110	NA	102525477868092	10662800	NA	588946603914797	548365999999999	NA	804643322151104	856436687860531	NA	843733539343601	807433185131793	NA	51848653851257	509031140763338	NA	804643322151104	856436687860531	77607134384341	843733539343601	807433185131793	785615718215328	51848653851257	509031140763338	617672604368585	1	1	1
THBS1	P07996	Thrombospondin-1 OS=Homo sapiens GN=THBS1 PE=1 SV=2	3	1	1	1	3	3	20	805221333333333	87738800	66581200	95474800	325368000	291912000	543287000	479302000	368721000	745647000	916484579643253	862799463922848	705337602175585	33986646125701	378277227074078	401363239172186	50065979018652	477810975376076	55086040195886	126499872485058	122744121813377	139194493862594	279693143814944	286447824510678	269039468470977	440762133376343	443537100886866	416426282826853	126499872485058	122744121813377	139194493862594	279693143814944	286447824510678	269039468470977	440762133376343	443537100886866	416426282826853	1	1	1
COL11A1	P12107|P12107-2|P12107-3|P12107-4	Collagen alpha-1(XI) chain OS=Homo sapiens GN=COL11A1 PE=1 SV=4|Isoform B of Collagen alpha-1(XI) chain OS=Homo sapiens GN=COL11A1|Isoform C of Collagen alpha-1(XI) chain OS=Homo sapiens GN=COL11A1|Isoform 4 of Collagen alpha-1(XI) chain OS=Homo sapiens GN=COL11A1	2	1	NA	1	3	2	2	715454	5176080	NA	5131410	19168000	NA	21798600	32523100	NA	30808600	52331386478492	NA	507546053336774	193792989293005	NA	215609226280243	328816192094914	NA	304726836071009	722315886544689	NA	100161420273441	159481963075103	NA	144525920598797	289477463853142	NA	230360111511727	722315886544689	10261692474281	100161420273441	159481963075103	15521855274764	144525920598797	289477463853142	159823582610772	230360111511727	1	1	1
NUMA1	A0A087WY61|Q14980|Q14980-2|Q14980-3|Q14980-4	Nuclear mitotic apparatus protein 1 OS=Homo sapiens GN=NUMA1 PE=1 SV=1|Nuclear mitotic apparatus protein 1 OS=Homo sapiens GN=NUMA1 PE=1 SV=2|Isoform 2 of Nuclear mitotic apparatus protein 1 OS=Homo sapiens GN=NUMA1|Isoform Numa-m of Nuclear mitotic apparatus protein 1 OS=Homo sapiens GN=NUMA1|Isoform Numa-s of Nuclear mitotic apparatus protein 1 OS=Homo sapiens GN=NUMA1	3	1	1	1	3	3	5	602009333333333	11740000	11610300	1581850	16124800	17430300	2623510	13615600	12517400	1781500	611428439924146	608181550609158	579826366654482	83979227496498	913050212447811	961646345217119	70911116410828	655698107852086	653007979388032	843938036734341	865215075507907	114425542301609	691107150342904	691400984002324	644605176368131	624274918057447	60866420572448	493645367403158	843938036734341	865215075507907	114425542301609	691107150342904	691400984002324	644605176368131	624274918057447	60866420572448	493645367403158	1	1	1
MSN	P26038	Moesin OS=Homo sapiens GN=MSN PE=1 SV=3	3	1	1	1	3	3	8	686572333333333	72585300	67215700	44695100	77121700	68983300	68241100	86386100	59710900	63548800	616339719040492	687346642144287	514734578336495	654859412441984	705422090657867	785903909684029	733525722191736	610602680838156	731864673572501	850716941647265	977837417605508	101580036119056	538916629623534	534176018983954	526802530711951	645768580854483	566803520240495	55325756664362	850716941647265	977837417605508	101580036119056	538916629623534	534176018983954	526802530711951	645768580854483	566803520240495	55325756664362	1	1	1
TLN1	Q9Y490	Talin-1 OS=Homo sapiens GN=TLN1 PE=1 SV=3	3	1	1	1	3	3	50	744891	325439000	335046000	408085000	826626000	847664000	1670450000	504982000	461758000	944023000	385323212534225	401387641556309	28769710825477	978733912912454	101550788187946	117765571997055	597904020452245	553189575729178	665529699023471	531851144403172	571024619620962	567754409317394	805449187449474	768986348419155	789399322160538	52637231264497	513508716426273	503111237783103	531851144403172	571024619620962	567754409317394	805449187449474	768986348419155	789399322160538	52637231264497	513508716426273	503111237783103	1	1	1
NPM1	P06748|P06748-2|P06748-3	Nucleophosmin OS=Homo sapiens GN=NPM1 PE=1 SV=2|Isoform 2 of Nucleophosmin OS=Homo sapiens GN=NPM1|Isoform 3 of Nucleophosmin OS=Homo sapiens GN=NPM1	2	1	NA	1	3	2	4	6364185	10106100	NA	8527570	35560600	NA	50183600	49651000	NA	57807800	106716704159015	NA	807563125718213	375506875047453	NA	475240014163384	524296323824151	NA	547441389034547	147298162653166	NA	159368138320887	309023426488457	NA	318560117937968	461570852582378	NA	41384165914008	147298162653166	211899250902487	159368138320887	309023426488457	372918352689476	318560117937968	461570852582378	450779189230114	41384165914008	1	1	1
ACAN	A0A087X1T7|E7EX88|H0YM81|P16112|P16112-2	Aggrecan core protein OS=Homo sapiens GN=ACAN PE=1 SV=1|Aggrecan core protein OS=Homo sapiens GN=ACAN PE=1 SV=2|Aggrecan core protein OS=Homo sapiens GN=ACAN PE=1 SV=1|Aggrecan core protein OS=Homo sapiens GN=ACAN PE=1 SV=2|Isoform 2 of Aggrecan core protein OS=Homo sapiens GN=ACAN	3	1	1	1	3	3	8	732599333333333	49548300	37505100	106451000	43479200	41925000	158834000	65352900	52037700	187792000	659470826011672	5981659882621	501477588296239	578693193072753	668658637302354	748247468407482	869824614472306	82994532070003	884665050223365	910249634866363	850966672997692	989638420963596	476235630536162	50633714716859	5015608843508	765761022260723	770412486126293	668767943931575	910249634866363	850966672997692	989638420963596	476235630536162	50633714716859	5015608843508	765761022260723	770412486126293	668767943931575	1	1	1
MYH9	P35579	Myosin-9 OS=Homo sapiens GN=MYH9 PE=1 SV=4	3	1	1	1	3	3	48	811008333333333	787937000	888522000	963199000	902351000	1078840000	1815300000	412556000	444227000	751641000	970169538042514	966193774495236	719389068157653	111104498560443	117314877029093	135580183889995	507971149897348	483059915075479	561381727534068	133909861199233	137453268471866	141967473339895	914334600107953	88835882528928	908813190869059	447198780710906	448409528723357	424379943108324	133909861199233	137453268471866	141967473339895	914334600107953	88835882528928	908813190869059	447198780710906	448409528723357	424379943108324	1	1	1
ANXA4	P09525|Q6P452	Annexin A4 OS=Homo sapiens GN=ANXA4 PE=1 SV=4|Annexin OS=Homo sapiens GN=ANXA4 PE=1 SV=1	3	1	1	1	3	3	4	663649333333333	63835700	69731900	79181800	31031200	34706400	58311000	34604200	32366900	58425200	754418090844984	7882480648765	592714410780179	36673050754717	392320482287587	436486288604237	408956657469378	36587481900036	4373411313296	104130276070176	112138243635964	116968926878614	301800913833485	297081982786799	292582946368376	360030128917501	339630240555273	330610697373156	104130276070176	112138243635964	116968926878614	301800913833485	297081982786799	292582946368376	360030128917501	339630240555273	330610697373156	1	1	1
LAMA2	A0A087WX80|A0A087WYF1|P24043	Laminin subunit alpha-2 OS=Homo sapiens GN=LAMA2 PE=1 SV=1|Laminin subunit alpha-2 OS=Homo sapiens GN=LAMA2 PE=1 SV=4	3	1	1	1	3	3	17	712575	80008500	59479000	83851400	162473000	133885000	296863000	230025000	162357000	371517000	826344887509053	812389180012936	594407977788764	167805586791726	182865759959031	210441012923226	237574736120874	221754014188806	263361933949997	114058136078258	115572622191955	117303143006969	138095627164569	138473837092759	141061593927066	209151902312641	205847369843093	199090061298469	114058136078258	115572622191955	117303143006969	138095627164569	138473837092759	141061593927066	209151902312641	205847369843093	199090061298469	1	1	1
PGD	P52209|P52209-2	6-phosphogluconate dehydrogenase, decarboxylating OS=Homo sapiens GN=PGD PE=1 SV=3|Isoform 2 of 6-phosphogluconate dehydrogenase, decarboxylating OS=Homo sapiens GN=PGD	3	1	1	1	3	3	7	687999	28838100	32196400	14565200	108813000	123318000	88851800	51599600	51865300	38655000	259950193661281	267870677802228	194211565190396	980853815711332	102599285153667	118474495015407	465125164724605	431513866935928	515423616046108	358802178247432	381079874075218	383265835190932	807193761704335	776926019468342	794151333641151	409478779621315	400560931825815	389637628241222	358802178247432	381079874075218	383265835190932	807193761704335	776926019468342	794151333641151	409478779621315	400560931825815	389637628241222	1	1	1
SLC3A2	F5GZS6|J3KPF3|P08195|P08195-2|P08195-3|P08195-4	4F2 cell-surface antigen heavy chain OS=Homo sapiens GN=SLC3A2 PE=1 SV=1|4F2 cell-surface antigen heavy chain OS=Homo sapiens GN=SLC3A2 PE=1 SV=1|4F2 cell-surface antigen heavy chain OS=Homo sapiens GN=SLC3A2 PE=1 SV=3|Isoform 2 of 4F2 cell-surface antigen heavy chain OS=Homo sapiens GN=SLC3A2|Isoform 3 of 4F2 cell-surface antigen heavy chain OS=Homo sapiens GN=SLC3A2|Isoform 4 of 4F2 cell-surfac…	3	1	1	1	3	3	7	654385333333333	37682800	23153800	22400900	30207000	24242800	25503800	32082800	20391700	25131100	298613335505415	270111550571285	242314027273007	239372154553592	282815792577872	27587858026978	254236731887045	237888973118212	271847026271296	41216786078907	384267798635147	478193396722903	19699134242676	214160310806471	184925322885557	223820499520076	220824951513009	205504418624274	41216786078907	384267798635147	478193396722903	19699134242676	214160310806471	184925322885557	223820499520076	220824951513009	205504418624274	1	1	1
PLVAP	Q9BX97	Plasmalemma vesicle-associated protein OS=Homo sapiens GN=PLVAP PE=2 SV=1	3	1	1	1	3	3	2	679073	25309100	16322700	27966400	33808100	25840900	54114700	17183100	11956600	28370400	253138055830252	233222235317642	195694162808293	338143857557745	36922031652972	378666217751371	171862947601329	170838462925798	198521142390025	349399569778981	331788088175914	386191659992963	27827552690031	279589541387779	253825333286287	151301704107069	158584043630302	150073269187704	349399569778981	331788088175914	386191659992963	27827552690031	279589541387779	253825333286287	151301704107069	158584043630302	150073269187704	1	1	1
COL2A1	P02458|P02458-1	Collagen alpha-1(II) chain OS=Homo sapiens GN=COL2A1 PE=1 SV=3|Isoform 1 of Collagen alpha-1(II) chain OS=Homo sapiens GN=COL2A1	3	1	1	1	3	3	8	738708	87294600	109198000	128347000	75280100	110792000	139972000	82210600	108409000	159170000	115930286307711	107901264242619	97805740096256	999746094978739	109476335353837	106664472506199	109178556239775	107121633686314	121294145177691	160015419362432	153503177456745	193014245200638	822741165124453	829002008396526	714987078711858	961167130063808	994376883245435	916930493195603	160015419362432	153503177456745	193014245200638	822741165124453	829002008396526	714987078711858	961167130063808	994376883245435	916930493195603	1	1	1
ANXA6	P08133|P08133-2	Annexin A6 OS=Homo sapiens GN=ANXA6 PE=1 SV=3|Isoform 2 of Annexin A6 OS=Homo sapiens GN=ANXA6	3	1	1	1	3	3	12	675954	68071000	63682500	173865000	25503300	20655100	85332900	25037900	20109600	90256600	942758674052981	104078342684119	768127820449604	353211459975252	33757289302002	376996948722538	346765838684185	328657612380254	398749635862259	130126414236349	148064588664326	151585797863991	290675412062027	255624747932352	252706398594663	305279660632498	305082662583887	301437220846168	130126414236349	148064588664326	151585797863991	290675412062027	255624747932352	252706398594663	305279660632498	305082662583887	301437220846168	1	1	1
MAMDC2	A0A0G2JQ91|Q7Z304	MAM domain-containing protein 2 (Fragment) OS=Homo sapiens GN=MAMDC2 PE=1 SV=1|MAM domain-containing protein 2 OS=Homo sapiens GN=MAMDC2 PE=2 SV=3	3	1	1	1	3	3	2	640966333333333	16199800	9729180	15954600	19067600	10611000	27397300	21608800	10945300	28141100	142331498017668	15452294504814	114334636299989	16752799859268	168528382649495	196335873735581	189854990454462	173837876412545	201666129741995	19645629342559	219828407214293	225633112167173	137867185923882	127616956885425	131606719191701	167141224969712	161368306091467	152450741570655	19645629342559	219828407214293	225633112167173	137867185923882	127616956885425	131606719191701	167141224969712	161368306091467	152450741570655	1	1	1
COL1A2	A0A087WTA8|P08123	Collagen alpha-2(I) chain OS=Homo sapiens GN=COL1A2 PE=1 SV=1|Collagen alpha-2(I) chain OS=Homo sapiens GN=COL1A2 PE=1 SV=7	3	1	1	1	3	3	11	805757666666667	158583000	102987000	146029000	142132000	103898000	169273000	212917000	134362000	241231000	142091684613484	13790881749157	121707530403987	127351452031326	139128728089362	141080188141219	190775399714024	179922752733863	201053415875505	196125285509871	19619271222493	2401831129036	104803892259036	105354270983727	945680498981016	167951518819499	167016707953079	151987556783817	196125285509871	19619271222493	2401831129036	104803892259036	105354270983727	945680498981016	167951518819499	167016707953079	151987556783817	1	1	1
CLIC1	O00299	Chloride intracellular channel protein 1 OS=Homo sapiens GN=CLIC1 PE=1 SV=4	3	1	1	1	3	3	3	618156666666667	6145990	4690920	7742440	16215400	14589400	44030400	15276500	11059400	37348300	720032376522407	693729752609138	446874299398301	189971233247393	215759400132933	254132471833517	178971566825597	163555013217141	215565059544763	993841094965862	986918198496167	881881835493915	15633684849293	163382319532823	170348598153438	157559866308355	151823043287665	162957722381866	993841094965862	986918198496167	881881835493915	15633684849293	163382319532823	170348598153438	157559866308355	151823043287665	162957722381866	1	1	1
HEG1	Q9ULI3	Protein HEG homolog 1 OS=Homo sapiens GN=HEG1 PE=1 SV=3	2	1	1	NA	3	2	2	6382985	21153300	27950100	NA	15313200	20670400	NA	19838400	21089600	NA	261815135755037	27950100	NA	189532013295516	20670400	NA	245540572353378	21089600	NA	361376307068498	397625476434327	NA	155975392382455	156525180158572	NA	216164726271715	195768212220351	NA	361376307068498	397625476434327	330404513519821	155975392382455	156525180158572	167896495212232	216164726271715	195768212220351	194369447373864	1	1	1
SLC4A1	P02730|P02730-2	Band 3 anion transport protein OS=Homo sapiens GN=SLC4A1 PE=1 SV=3|Isoform 2 of Band 3 anion transport protein OS=Homo sapiens GN=SLC4A1	3	1	1	1	3	3	2	666938	10553800	10752300	23613500	8732090	8776620	27614100	9240010	7823100	26650100	145228935216962	15517067570338	118907101146986	120160713005617	126658859573468	13905234640282	127150108367989	112898236944199	134198070437559	200455547143385	220749885886608	234656619890554	988862727416088	959115489463984	932087588365502	111938194602025	104799929867781	101447850373937	200455547143385	220749885886608	234656619890554	988862727416088	959115489463984	932087588365502	111938194602025	104799929867781	101447850373937	1	1	1
CCT4	P50991	T-complex protein 1 subunit delta OS=Homo sapiens GN=CCT4 PE=1 SV=4	3	1	1	1	3	3	7	6557	18832500	21945000	21941600	50824000	66732000	84940200	43194800	50193500	71860700	228767295154833	220048581271219	180135514636241	617383194421835	669140210771975	697339603324519	524707689406821	503304099523214	589959901585141	315761272023831	313046901322952	355487524117957	508075571645698	506701815361234	467436620775588	461933003438847	467201576923381	445983788198201	315761272023831	313046901322952	355487524117957	508075571645698	506701815361234	467436620775588	461933003438847	467201576923381	445983788198201	1	1	1
NID1	P14543|P14543-2	Nidogen-1 OS=Homo sapiens GN=NID1 PE=1 SV=3|Isoform 2 of Nidogen-1 OS=Homo sapiens GN=NID1	3	1	1	1	3	3	8	693314666666667	27923300	23438900	38442300	44526600	46485600	130805000	63627600	57621700	150755000	349836333223548	317174860657909	226751235423448	55785034272137	629042476506973	771551008903319	797156721297792	779736022952094	889225735615764	482869570600361	451221301827516	447481083528391	459083004415652	476338082294722	517181577868778	701786929970167	723804753134901	672215621888361	482869570600361	451221301827516	447481083528391	459083004415652	476338082294722	517181577868778	701786929970167	723804753134901	672215621888361	1	1	1
RAN	B5MDF5|J3KQE5|P62826	GTP-binding nuclear protein Ran OS=Homo sapiens GN=RAN PE=1 SV=1|GTP-binding nuclear protein Ran (Fragment) OS=Homo sapiens GN=RAN PE=1 SV=1|GTP-binding nuclear protein Ran OS=Homo sapiens GN=RAN PE=1 SV=3	3	1	1	1	3	3	3	71229	18336700	15345300	12494900	50312400	46795600	58289400	52769700	46345100	56180000	172416846132734	163794546428007	124494513755151	473078870754747	49949261837999	58077379651534	496184441331894	494684016191318	559756523282652	237982280711768	233018431278532	245683071161492	389320311702541	378237344607771	389300908171429	43682220381253	459199821067054	423151360035653	237982280711768	233018431278532	245683071161492	389320311702541	378237344607771	389300908171429	43682220381253	459199821067054	423151360035653	1	1	1
HBG1|HBG2	P69891|P69892	Hemoglobin subunit gamma-1 OS=Homo sapiens GN=HBG1 PE=1 SV=2|Hemoglobin subunit gamma-2 OS=Homo sapiens GN=HBG2 PE=1 SV=2	2	1	1	NA	3	2	2	6160655	2575850	2129350	NA	20064500	21609900	NA	19011400	19543800	NA	250093558055533	2129350	NA	194809565603791	21609900	NA	184584842658422	19543800	NA	34519733235091	302926933444047	NA	160318554668283	163639479192891	NA	162501584177057	181419030517037	NA	34519733235091	302926933444047	81119985382615	160318554668283	163639479192891	12699267934162	162501584177057	181419030517037	143277655401942	1	1	1
MAPRE2	Q15555|Q15555-3|Q15555-4|Q15555-5	Microtubule-associated protein RP/EB family member 2 OS=Homo sapiens GN=MAPRE2 PE=1 SV=1|Isoform 3 of Microtubule-associated protein RP/EB family member 2 OS=Homo sapiens GN=MAPRE2|Isoform 4 of Microtubule-associated protein RP/EB family member 2 OS=Homo sapiens GN=MAPRE2|Isoform 5 of Microtubule-associated protein RP/EB family member 2 OS=Homo sapiens GN=MAPRE2	3	1	1	1	3	3	6	713702333333333	30166600	18460000	24963800	88125600	55103200	108412000	90262500	49828000	109750000	259892266940689	267044293288118	200305141496006	759222516276556	797128662075506	869878824532525	777632406195393	72081706641172	880614701254885	358722223571369	379904237722785	395291172661332	62480225806071	603620188486581	583092106464659	684598453991221	66911211416689	665706057909094	358722223571369	379904237722785	395291172661332	62480225806071	603620188486581	583092106464659	684598453991221	66911211416689	665706057909094	1	1	1
PRDX6	P30041	Peroxiredoxin-6 OS=Homo sapiens GN=PRDX6 PE=1 SV=3	3	1	1	1	3	3	3	663860333333333	17806700	16552700	12957600	63693200	62293800	77241500	33098700	28829100	38579800	174054000005563	174884092863023	125470762729797	622577806845419	658152126480307	74794328574687	323527724394982	304587831686515	373575116685423	240241999650322	248794711809421	247609644783692	512350478543773	49838116422071	501356986401656	284821694903041	282739432105598	282406389431377	240241999650322	248794711809421	247609644783692	512350478543773	49838116422071	501356986401656	284821694903041	282739432105598	282406389431377	1	1	1
P1919_GFP-Ala	P1919_GFP-Ala	NA	2	1	1	NA	3	2	5	6659565	52756600	32932800	NA	14377600	6719860	NA	14981100	5797770	NA	254990766317373	32932800	NA	694918785858956	6719860	NA	724088013495411	5797770	NA	351956815646269	468510677611759	NA	571883495635586	508856769651475	NA	637459975488698	538188997308996	NA	351956815646269	468510677611759	292199170152798	571883495635586	508856769651475	852438337404508	637459975488698	538188997308996	102096928268813	1	1	1
AHCY	P23526|P23526-2	Adenosylhomocysteinase OS=Homo sapiens GN=AHCY PE=1 SV=4|Isoform 2 of Adenosylhomocysteinase OS=Homo sapiens GN=AHCY	3	1	1	1	3	3	8	71301	28327800	30592700	43736900	93803700	108974000	224928000	82486800	79046100	176624000	363919083065175	369608398931015	281794162406564	120506910145231	131657897685096	14491972993464	105968414846831	955002417659798	113797759193946	502307606970797	525814632931811	556105270563059	99171175717914	996970361214999	971417491870667	932906247194286	886499108429615	860261105838199	502307606970797	525814632931811	556105270563059	99171175717914	996970361214999	971417491870667	932906247194286	886499108429615	860261105838199	1	1	1
ITGB2	P05107	Integrin beta-2 OS=Homo sapiens GN=ITGB2 PE=1 SV=2	3	1	1	1	3	3	7	643561	35457100	19392100	57105600	17096600	8860360	25086100	17077700	8072100	26817900	328082163517461	350669060661468	341292451550594	158193690876937	160222674095247	149927442647365	158018810447052	145968498747708	160277570613717	452842882154502	498871032004516	67352186961504	130185516303713	121327516295025	100498490001859	139113844114158	135498027654993	121162807698371	452842882154502	498871032004516	67352186961504	130185516303713	121327516295025	100498490001859	139113844114158	135498027654993	121162807698371	1	1	1
COMP	G3XAP6|P49747|P49747-2	Cartilage oligomeric matrix protein OS=Homo sapiens GN=COMP PE=1 SV=1|Cartilage oligomeric matrix protein OS=Homo sapiens GN=COMP PE=1 SV=2|Isoform 2 of Cartilage oligomeric matrix protein OS=Homo sapiens GN=COMP	3	1	1	1	3	3	6	691902666666667	11554400	8609840	19631900	32833400	31446300	104130000	65046300	52774300	158563000	144761662111622	129419829355284	104243846616482	411359963024972	472688781656229	552922119009072	814945864970159	793283138867221	841957072471292	199810582792058	184116054352021	205719494087867	338528729408955	357940323881866	370631533946311	717447825991095	736380120441279	636482587498066	199810582792058	184116054352021	205719494087867	338528729408955	357940323881866	370631533946311	717447825991095	736380120441279	636482587498066	1	1	1
HSPG2	P98160	Basement membrane-specific heparan sulfate proteoglycan core protein OS=Homo sapiens GN=HSPG2 PE=1 SV=4	3	1	1	1	3	3	22	698716333333333	62866000	41831500	43538300	187377000	130839000	201535000	196082000	120341000	204456000	53171073477746	537528580340794	400602582412627	158480517848115	168126177457679	185435447517539	165843069857529	154636402918355	188123104461488	73390585769012	764702301083274	790567148653061	130421560593	127312389774438	124300008986109	146002029140095	143544174111942	142212808955173	73390585769012	764702301083274	790567148653061	130421560593	127312389774438	124300008986109	146002029140095	143544174111942	142212808955173	1	1	1
ANXA11	P50995|P50995-2	Annexin A11 OS=Homo sapiens GN=ANXA11 PE=1 SV=1|Isoform 2 of Annexin A11 OS=Homo sapiens GN=ANXA11	3	1	1	1	3	3	4	651927666666667	21981300	18252800	21427800	18151600	15490000	41415200	20061300	16083300	41347200	244478445066229	245117202040686	143465041254576	201884098914266	20801550773636	277286206543207	22312399312175	215982944840297	276830927755589	337446944696675	348710180799629	283120363111391	166140542678845	157518310357857	185868874729491	196430009246705	200490265256199	209272029368665	337446944696675	348710180799629	283120363111391	166140542678845	157518310357857	185868874729491	196430009246705	200490265256199	209272029368665	1	1	1
FLOT2	E7EMK3|J3QLD9|Q14254	Flotillin-2 OS=Homo sapiens GN=FLOT2 PE=1 SV=1|Flotillin-2 OS=Homo sapiens GN=FLOT2 PE=1 SV=1|Flotillin-2 OS=Homo sapiens GN=FLOT2 PE=1 SV=2	3	1	1	1	3	3	8	649046333333333	25449800	43896100	48316700	26314900	45696300	71996300	22873100	39683400	67091300	413653106166626	411916901582076	316782858202976	42771417156379	428809810205577	472035418272336	371772228569964	372385318336757	439876352783889	57095412563837	586003821964589	625153536064174	351987427227827	32471327500286	316412031887611	327294349988698	345673735053739	332527213504283	57095412563837	586003821964589	625153536064174	351987427227827	32471327500286	316412031887611	327294349988698	345673735053739	332527213504283	1	1	1
TFRC	P02786	Transferrin receptor protein 1 OS=Homo sapiens GN=TFRC PE=1 SV=2	3	1	1	1	3	3	10	694540666666667	53429600	42981000	79946200	57264900	51747600	134178000	60083900	44440000	129973000	624605666495943	617916465464042	475686226258987	669441302785787	743949514628487	79836973448367	70239613257774	638891783002304	773349651209932	862126203977569	879064221511748	938740587447718	550916797977714	563350645396829	53515854977604	618363255724851	59306341590468	58461838867635	862126203977569	879064221511748	938740587447718	550916797977714	563350645396829	53515854977604	618363255724851	59306341590468	58461838867635	1	1	1
ITGA6	P23229|P23229-2|P23229-3|P23229-4|P23229-5|P23229-6|P23229-9	Integrin alpha-6 OS=Homo sapiens GN=ITGA6 PE=1 SV=5|Isoform Alpha-6X1A of Integrin alpha-6 OS=Homo sapiens GN=ITGA6|Isoform Alpha-6X1B of Integrin alpha-6 OS=Homo sapiens GN=ITGA6|Isoform Alpha-6X2A of Integrin alpha-6 OS=Homo sapiens GN=ITGA6|Isoform Alpha-6X2B of Integrin alpha-6 OS=Homo sapiens GN=ITGA6|Isoform Alpha-6X1X2A of Integrin alpha-6 OS=Homo sapiens GN=ITGA6|Isoform 9 of Integrin alp…	3	1	1	1	3	3	5	623835	21705900	7586750	11979300	19630000	7607810	16920700	19379100	7055240	17713400	141634290350739	134994024767075	103176800357493	128088727930425	135368753624833	145736702963365	126451567368135	125536658423918	152564167810508	195493956656142	192046051405168	203613737022177	105410633545938	102507056220336	976893777886705	111323225260806	116531784328614	115331813773477	195493956656142	192046051405168	203613737022177	105410633545938	102507056220336	976893777886705	111323225260806	116531784328614	115331813773477	1	1	1
ITIH3	A0A087WW43|E7ET33|Q06033|Q06033-2	Inter-alpha-trypsin inhibitor heavy chain H3 OS=Homo sapiens GN=ITIH3 PE=1 SV=1|Inter-alpha-trypsin inhibitor heavy chain H3 OS=Homo sapiens GN=ITIH3 PE=1 SV=1|Inter-alpha-trypsin inhibitor heavy chain H3 OS=Homo sapiens GN=ITIH3 PE=1 SV=2|Isoform 2 of Inter-alpha-trypsin inhibitor heavy chain H3 OS=Homo sapiens GN=ITIH3	2	1	1	NA	3	2	2	755231	41871200	51937600	NA	31657000	42119500	NA	38638300	44207300	NA	517528226179605	51937600	NA	391280666810785	42119500	NA	477569567186883	44207300	NA	714330127023215	738877962685484	NA	322004470254445	318947012427867	NA	420434365600817	410362647375422	NA	714330127023215	738877962685484	687136587974858	322004470254445	318947012427867	362236475437463	420434365600817	410362647375422	400514058313056	1	1	1
CD81	A6NMH8|E9PIF1|E9PJK1|E9PRJ8|H0YDJ9|H0YDL9|P60033	Tetraspanin OS=Homo sapiens GN=CD81 PE=1 SV=1|Tetraspanin OS=Homo sapiens GN=CD81 PE=1 SV=1|Tetraspanin OS=Homo sapiens GN=CD81 PE=1 SV=1|Tetraspanin (Fragment) OS=Homo sapiens GN=CD81 PE=1 SV=1|Tetraspanin (Fragment) OS=Homo sapiens GN=CD81 PE=1 SV=1|Tetraspanin (Fragment) OS=Homo sapiens GN=CD81 PE=1 SV=1|CD81 antigen OS=Homo sapiens GN=CD81 PE=1 SV=1	2	1	1	NA	3	2	2	646298	16517500	15686600	NA	8445070	8013910	NA	11925800	9226750	NA	14646705996494	15686600	NA	748857014740797	801391000000001	NA	105750680413493	922675000000001	NA	202164497039747	223161698835951	NA	61627196736644	606847814519594	NA	930989394768179	856490569808873	NA	202164497039747	223161698835951	194159859023692	61627196736644	606847814519594	899144337828407	930989394768179	856490569808873	103731337867955	1	1	1
APP	A0A0A0MRG2|E9PG40|P05067|P05067-10|P05067-11|P05067-3|P05067-4|P05067-5|P05067-6|P05067-7|P05067-8|P05067-9	Amyloid beta A4 protein OS=Homo sapiens GN=APP PE=1 SV=1|Amyloid beta A4 protein OS=Homo sapiens GN=APP PE=1 SV=1|Amyloid beta A4 protein OS=Homo sapiens GN=APP PE=1 SV=3|Isoform APP639 of Amyloid beta A4 protein OS=Homo sapiens GN=APP|Isoform 11 of Amyloid beta A4 protein OS=Homo sapiens GN=APP|Isoform L-APP677 of Amyloid beta A4 protein OS=Homo sapiens GN=APP|Isoform APP695 of Amyloid beta A4 p…	3	1	1	1	3	3	4	644938	2683210	4533290	12808900	4941460	9931500	42076200	7559980	11067900	49146500	595870246191834	589869867543265	443273827224019	109736807284823	129228277685874	145611865258088	167887237443411	144015068680409	170079844090166	822463485313068	839164393387304	874776501815125	903079183164732	978572231130666	976056973052711	147801637744167	13368471914287	128572896157325	822463485313068	839164393387304	874776501815125	903079183164732	978572231130666	976056973052711	147801637744167	13368471914287	128572896157325	1	1	1
SSC5D	A0A087WU72|A1L4H1|A1L4H1-2	Soluble scavenger receptor cysteine-rich domain-containing protein SSC5D OS=Homo sapiens GN=SSC5D PE=1 SV=1|Soluble scavenger receptor cysteine-rich domain-containing protein SSC5D OS=Homo sapiens GN=SSC5D PE=1 SV=3|Isoform 2 of Soluble scavenger receptor cysteine-rich domain-containing protein SSC5D OS=Homo sapiens GN=SSC5D	3	1	1	1	3	3	2	699601	16936200	13900000	16377600	15976200	14932000	24434600	14234000	11345500	18389700	17231454660916	166625232725058	13428216142252	162547186472601	178996257197882	200342596076025	144821462691441	136003350926773	15077964194459	237841079463271	237045440081724	264998455155804	133768226010439	135543682781217	134292481971091	127495393290485	126247690173884	113982790553965	237841079463271	237045440081724	264998455155804	133768226010439	135543682781217	134292481971091	127495393290485	126247690173884	113982790553965	1	1	1
SDCBP	O00560|O00560-3	Syntenin-1 OS=Homo sapiens GN=SDCBP PE=1 SV=1|Isoform 3 of Syntenin-1 OS=Homo sapiens GN=SDCBP	2	1	1	NA	3	2	3	641291	24842500	28843400	NA	18338700	24161000	NA	21560600	24179100	NA	297386260145607	28843400	NA	219530136215447	24161000	NA	258099072174514	24179100	NA	410474162062509	410333797266768	NA	180662351127931	18295750821519	NA	227220759293876	224447081978657	NA	410474162062509	410333797266768	365834060209994	180662351127931	18295750821519	20062985926966	227220759293876	224447081978657	215017640406655	1	1	1
A2M	P01023	Alpha-2-macroglobulin OS=Homo sapiens GN=A2M PE=1 SV=3	3	1	1	1	3	3	7	889781666666667	83462700	44490100	67771400	416734000	236182000	553264000	1059660000	491024000	1222650000	687295231691863	705584912062827	518931044604973	343170411553756	374569748552651	423638681600684	87260448705182	77873307963061	936192909820766	948654904837045	100378366025114	102408185641286	282412130095872	283640361938592	283971013281308	768208317994629	722873751973164	70772074387484	948654904837045	100378366025114	102408185641286	282412130095872	283640361938592	283971013281308	768208317994629	722873751973164	70772074387484	1	1	1
ANXA2	P07355|P07355-2	Annexin A2 OS=Homo sapiens GN=ANXA2 PE=1 SV=2|Isoform 2 of Annexin A2 OS=Homo sapiens GN=ANXA2	3	1	1	1	3	3	7	668383	53820200	30116600	62828400	39261100	29234700	97071200	43200800	27847700	100317000	574531336964907	498283191062012	35572737652893	419112754573802	483692037140333	549606281753396	461169103458434	460743935893744	567983638470066	793009969606045	708870777726196	702008399612967	344908890115646	366272463303358	368408881232416	405996011407004	427694297764236	429370697972634	793009969606045	708870777726196	702008399612967	344908890115646	366272463303358	368408881232416	405996011407004	427694297764236	429370697972634	1	1	1
HP	A0A087WU08|A0A0C4DGL8|H0Y300|J3QR68|P00738|P00738-2	Haptoglobin OS=Homo sapiens GN=HP PE=1 SV=1|Haptoglobin OS=Homo sapiens GN=HP PE=1 SV=1|Haptoglobin OS=Homo sapiens GN=HP PE=1 SV=4|Haptoglobin (Fragment) OS=Homo sapiens GN=HP PE=1 SV=1|Haptoglobin OS=Homo sapiens GN=HP PE=1 SV=1|Isoform 2 of Haptoglobin OS=Homo sapiens GN=HP	2	1	1	NA	3	2	2	659603	18648400	19559200	NA	19284800	23556500	NA	23105100	23236400	NA	202922537882164	19559200	NA	209847523570384	23556500	NA	251418112546985	23236400	NA	280088456877585	278254325339598	NA	172694043925673	178379973605029	NA	221339092588958	215696290419778	NA	280088456877585	278254325339598	283570623039066	172694043925673	178379973605029	183300806842327	221339092588958	215696290419778	211111968609382	1	1	1
PSME1	Q06323|Q06323-2|Q06323-3	Proteasome activator complex subunit 1 OS=Homo sapiens GN=PSME1 PE=1 SV=1|Isoform 2 of Proteasome activator complex subunit 1 OS=Homo sapiens GN=PSME1|Isoform 3 of Proteasome activator complex subunit 1 OS=Homo sapiens GN=PSME1	3	1	1	1	3	3	2	598910666666667	5659460	3737380	6836480	11654000	9049910	25863200	5861790	3778220	14484200	617435206061965	589717686471075	397136000008867	12714269367477	142797681476635	150241173753588	639508984345144	596161791784284	841397510316483	852229012571354	838947896590033	783726039067581	104632094545232	108132560663348	100708788409445	5629997650666	553398491065219	636059583072063	852229012571354	838947896590033	783726039067581	104632094545232	108132560663348	100708788409445	5629997650666	553398491065219	636059583072063	1	1	1
APOB	A0A087WTM7|P04114	Apolipoprotein B-100 OS=Homo sapiens GN=APOB PE=1 SV=1|Apolipoprotein B-100 OS=Homo sapiens GN=APOB PE=1 SV=2	3	1	1	1	3	3	12	865249	116675000	110189000	98632600	338717000	329102000	470551000	566369000	452432000	656006000	116637051773314	122169003767956	889895410263603	338606833216214	36488273310441	424546422982816	566184790021859	501621456885386	591869958315389	16099094850129	173800839098037	175615961548371	278656532772287	276304936217586	284579485196827	498447889818156	465639631978889	447427707240735	16099094850129	173800839098037	175615961548371	278656532772287	276304936217586	284579485196827	498447889818156	465639631978889	447427707240735	1	1	1
CCT6A	P40227|P40227-2	T-complex protein 1 subunit zeta OS=Homo sapiens GN=CCT6A PE=1 SV=3|Isoform 2 of T-complex protein 1 subunit zeta OS=Homo sapiens GN=CCT6A	3	1	1	1	3	3	3	667498	12194400	13232400	19313800	39966900	35559300	85962100	34360300	29909300	81116100	150787501852833	173387102246653	11920230474751	494202995457094	465941475841074	530547092800793	424875664232262	391908259818766	500638200257304	208127885404779	246665053571877	235239187949234	406704412582888	352830973030881	355633236716809	374044626425734	363796275790477	378460502938538	208127885404779	246665053571877	235239187949234	406704412582888	352830973030881	355633236716809	374044626425734	363796275790477	378460502938538	1	1	1
RPS8	P62241|Q5JR95	40S ribosomal protein S8 OS=Homo sapiens GN=RPS8 PE=1 SV=2|40S ribosomal protein S8 OS=Homo sapiens GN=RPS8 PE=1 SV=1	3	1	1	1	3	3	3	635526333333333	7611130	5036280	8955990	15099700	11385400	35716700	18255500	12937000	42586600	834741812043294	781122916746727	526503254516235	165604199892922	176586624578621	209970743497704	200215068587139	200651813917265	250357397661019	115217140721043	111124601316342	103902519592529	136283995560195	13371900507858	140746365665151	176261849851537	18625885218	189259202722596	115217140721043	111124601316342	103902519592529	136283995560195	13371900507858	140746365665151	176261849851537	18625885218	189259202722596	1	1	1
USO1	O60763|O60763-2	General vesicular transport factor p115 OS=Homo sapiens GN=USO1 PE=1 SV=2|Isoform 2 of General vesicular transport factor p115 OS=Homo sapiens GN=USO1	3	1	1	1	3	3	4	623326666666667	7686530	2724070	10819300	18132100	8428260	53454700	17201100	6789560	42688100	73515182114676	647903887381735	475620023447291	173418256823497	200461163548072	234988637595481	164514026364661	161485656301473	187658306202068	101471005293316	921725116918423	938609939842405	142714574619919	151797835257949	157516214703173	144831989011552	149902123479674	141861441874246	101471005293316	921725116918423	938609939842405	142714574619919	151797835257949	157516214703173	144831989011552	149902123479674	141861441874246	1	1	1
YWHAZ	P63104	14-3-3 protein zeta/delta OS=Homo sapiens GN=YWHAZ PE=1 SV=1	3	1	1	1	3	3	6	688089333333333	36615400	22826500	54066100	37380700	23481100	95817500	42658700	21355300	84164100	381992799646688	40993580194478	288573951341719	389976847057603	421691611024272	511419070039918	445039962482676	383514863481976	449219878965185	527254266125525	583185457496685	569484810891172	320931491636941	319323067705186	342811451923811	391796519605687	356004946437099	339590509145677	527254266125525	583185457496685	569484810891172	320931491636941	319323067705186	342811451923811	391796519605687	356004946437099	339590509145677	1	1	1
COL18A1	P39060|P39060-1|P39060-2	Collagen alpha-1(XVIII) chain OS=Homo sapiens GN=COL18A1 PE=1 SV=5|Isoform 2 of Collagen alpha-1(XVIII) chain OS=Homo sapiens GN=COL18A1|Isoform 3 of Collagen alpha-1(XVIII) chain OS=Homo sapiens GN=COL18A1	3	1	1	1	3	3	5	703341	13505100	12006100	9746910	96870200	100045000	194508000	85150300	78121900	156959000	147785735731157	139114164041616	768710561901347	106004648447063	115921710976449	153402826100074	931796116521073	90519509348104	123789017324951	203984629314537	197907469940397	151700798682292	872365377669213	877809171321242	102828088793165	820318412302721	840264515028339	935790631457804	203984629314537	197907469940397	151700798682292	872365377669213	877809171321242	102828088793165	820318412302721	840264515028339	935790631457804	1	1	1
PPIA	P62937|P62937-2	Isoform 2 of Peptidyl-prolyl cis-trans isomerase A OS=Homo sapiens GN=PPIA|Peptidyl-prolyl cis-trans isomerase A OS=Homo sapiens GN=PPIA PE=1 SV=2	3	1	1	1	3	3	4	716829	26846400	23656400	28860300	82278700	74500600	153083000	48002200	40264700	91620200	297955084226029	300156192559186	204945055316864	913171113762299	94527554654871	108708516207633	532752977830722	510884963330762	65062064348403	411259294461222	427010096819188	404447787222477	751494274264473	715803396272106	728688593382195	469015774132346	474238657544585	491840646256335	411259294461222	427010096819188	404447787222477	751494274264473	715803396272106	728688593382195	469015774132346	474238657544585	491840646256335	1	1	1
RAB10	P61026	Ras-related protein Rab-10 OS=Homo sapiens GN=RAB10 PE=1 SV=1	2	1	NA	1	3	2	2	6383865	9249070	NA	10978200	12014900	NA	18326900	11374000	NA	17339400	109543142001929	NA	926923752764115	142300782331518	NA	15473974717652	134710159738215	NA	146401975903865	151199417891467	NA	182923301150048	117106445368055	NA	103724245941329	11859378076191	NA	110673467193066	151199417891467	171871823696381	182923301150048	117106445368055	110120369733669	103724245941329	11859378076191	11523900344175	110673467193066	1	1	1
CKB	P12277	Creatine kinase B-type OS=Homo sapiens GN=CKB PE=1 SV=1	2	1	1	NA	3	2	2	5604875	1978190	718716	NA	6628290	3750050	NA	3318300	1806740	NA	953314712757906	718715999999999	NA	319425655646126	3750050	NA	159913062513943	1806740	NA	131583435532489	102246429143721	NA	262871380460382	28396995309895	NA	140781472708508	167714067477335	NA	131583435532489	102246429143721	443989104705406	262871380460382	28396995309895	465796088647963	140781472708508	167714067477335	460277729657504	1	1	1
TAGLN2	P37802|P37802-2|X6RJP6	Transgelin-2 OS=Homo sapiens GN=TAGLN2 PE=1 SV=3|Isoform 2 of Transgelin-2 OS=Homo sapiens GN=TAGLN2|Transgelin-2 (Fragment) OS=Homo sapiens GN=TAGLN2 PE=1 SV=1	2	1	NA	1	3	2	2	651682	10790300	NA	10001200	30441300	NA	44379900	15333000	NA	21159300	119711580782934	NA	90146623788786	337727045966055	NA	40002181229092	170109975454318	NA	190721059146309	165234637225654	NA	177899400698308	277932511752458	NA	268140291017972	149758453064324	NA	144176748654788	165234637225654	18559466866977	177899400698308	277932511752458	227537495699029	268140291017972	149758453064324	182570103149725	144176748654788	1	1	1
STOM	P27105	Erythrocyte band 7 integral membrane protein OS=Homo sapiens GN=STOM PE=1 SV=3	3	1	1	1	3	3	7	686076	54520900	37661800	102658000	41123900	29547800	109943000	40238000	26119500	123049000	651379921295448	656356759143385	493040458686175	491321360163935	514948787573003	528028474637477	480737208539958	455201566851443	590973284116923	899081979265551	933750394686531	972988210027676	404332970483274	389941422262281	353944971260966	423223038443972	422549488574509	446749860907896	899081979265551	933750394686531	972988210027676	404332970483274	389941422262281	353944971260966	423223038443972	422549488574509	446749860907896	1	1	1
SLC16A3	J3QQV2|J3QSC3|O15427	Monocarboxylate transporter 4 (Fragment) OS=Homo sapiens GN=SLC16A3 PE=1 SV=7|Monocarboxylate transporter 4 (Fragment) OS=Homo sapiens GN=SLC16A3 PE=1 SV=1|Monocarboxylate transporter 4 OS=Homo sapiens GN=SLC16A3 PE=1 SV=1	2	1	NA	1	3	2	2	635435	9323690	NA	24488800	3668010	NA	10546500	3100370	NA	12673500	165137074580799	NA	138264517675154	649661712190255	NA	595458632379295	54912382535034	NA	71554970629678	227934210144137	NA	272857416045682	534639181596927	NA	399144361806023	483428055324806	NA	540924167559368	227934210144137	172985220977787	272857416045682	534639181596927	700405204680686	399144361806023	483428055324806	738753628647006	540924167559368	1	1	1
CCT5	B7ZAR1|E9PCA1|P48643	T-complex protein 1 subunit epsilon OS=Homo sapiens GN=CCT5 PE=1 SV=1|T-complex protein 1 subunit epsilon OS=Homo sapiens GN=CCT5 PE=1 SV=1|T-complex protein 1 subunit epsilon OS=Homo sapiens GN=CCT5 PE=1 SV=1	3	1	1	1	3	3	7	656555333333333	22129800	16356200	36380100	66250400	59361600	174601000	56815900	46879600	150825000	271441171526349	245396653861758	197687601505616	812618559141485	89061872610265	948772898108637	696896242050263	703347780925747	81957533093874	374662862288899	349107736312827	390125601550369	668744537745894	674414895482502	635975922292451	61352135803356	652895918561682	619562973388124	374662862288899	349107736312827	390125601550369	668744537745894	674414895482502	635975922292451	61352135803356	652895918561682	619562973388124	1	1	1
THBS4	E7ES19|P35443	Thrombospondin-4 OS=Homo sapiens GN=THBS4 PE=1 SV=1|Thrombospondin-4 OS=Homo sapiens GN=THBS4 PE=1 SV=2	3	1	1	1	3	3	6	734704333333333	7062460	9417080	14922500	22965600	47279000	79589200	35039000	60470900	125699000	120706982284684	95832060628435	857967089711623	392513128903689	481130455985483	457597013211434	598863845214424	615376630022897	722704675554776	166608562830511	13633321084742	169315083209534	323018725077124	364332723618816	306733764313417	52721730642745	571235029122255	546333010237572	166608562830511	13633321084742	169315083209534	323018725077124	364332723618816	306733764313417	52721730642745	571235029122255	546333010237572	1	1	1
LGALS3BP	Q08380	Galectin-3-binding protein OS=Homo sapiens GN=LGALS3BP PE=1 SV=1	3	1	1	1	3	3	3	623354666666667	2235790	3572520	3143060	12022200	16939900	32100700	19365300	27116900	41753400	320437112054272	34918668947174	224366420915284	172304154170958	165574653213483	229149910210917	277546675048398	265047096719857	298055427482906	442290625665784	496762171747961	442774783348224	141797723712451	125380265616212	153602432974359	244341700699128	246034994874444	225316819473158	442290625665784	496762171747961	442774783348224	141797723712451	125380265616212	153602432974359	244341700699128	246034994874444	225316819473158	1	1	1
C4B_2|C4A|C4B	A0A0G2JL54|A0A0G2JPR0|A0A140TA29|A0A140TA32|A0A140TA44|A0A140TA49|F5GXS0|P0C0L4|P0C0L4-2|P0C0L5	Complement C4-B OS=Homo sapiens GN=C4B_2 PE=1 SV=1|Complement C4-A OS=Homo sapiens GN=C4A PE=1 SV=1|Complement C4-B OS=Homo sapiens GN=C4B PE=1 SV=1|Complement C4-A OS=Homo sapiens GN=C4A PE=1 SV=1|Complement C4-A OS=Homo sapiens GN=C4A PE=1 SV=1|Complement C4-A OS=Homo sapiens GN=C4A PE=1 SV=1|Complement C4-B OS=Homo sapiens GN=C4B PE=1 SV=1|Complement C4-A OS=Homo sapiens GN=C4A PE=1 SV=2|Isofo…	3	1	1	1	3	3	4	769719	46729100	72555800	90997500	51144500	87505500	169122000	37142900	62758600	119484000	773211051790696	727796419615124	548253035525368	846271223676665	877754632939493	101894722244151	614591352616606	629522166112947	719882037382487	106724217327949	103538233529276	108194719171639	69643900193863	664673649546577	683014766601571	541063215068718	584365891306684	544199219684336	106724217327949	103538233529276	108194719171639	69643900193863	664673649546577	683014766601571	541063215068718	584365891306684	544199219684336	1	1	1
GALK1	P51570|P51570-2	Galactokinase OS=Homo sapiens GN=GALK1 PE=1 SV=1|Isoform 2 of Galactokinase OS=Homo sapiens GN=GALK1	3	1	1	1	3	3	3	641152	5490280	4543700	10237900	15664000	12507600	47246600	13515300	10252300	40599200	696129186645876	725233134768156	505880041023792	198608587897539	199637431089777	233457173309318	171364571502273	163639933701247	200610720572902	960848172460343	103173573882794	998326419126118	163444960506716	15117406952803	15648965248392	150862952449858	151901872337787	151652898567992	960848172460343	103173573882794	998326419126118	163444960506716	15117406952803	15648965248392	150862952449858	151901872337787	151652898567992	1	1	1
HLA-C	P30501	HLA class I histocompatibility antigen, Cw-2 alpha chain OS=Homo sapiens GN=HLA-C PE=1 SV=1	3	1	1	1	3	3	2	656755	11113300	9417900	27688300	9819860	8505550	38015500	9707660	7656230	43660300	15899603807156	161669397659647	112740324881468	140491018366947	146007830329905	15479028400196	138885792603976	131428247533285	17777459816682	219457904567373	229995138726759	222486826327939	115617099902952	110563423769983	103758121491772	122269851591211	12200076366951	134389792463564	219457904567373	229995138726759	222486826327939	115617099902952	110563423769983	103758121491772	122269851591211	12200076366951	134389792463564	1	1	1
VCL	P18206|P18206-2	Vinculin OS=Homo sapiens GN=VCL PE=1 SV=4|Isoform 1 of Vinculin OS=Homo sapiens GN=VCL	3	1	1	1	3	3	22	687665333333333	104086000	127264000	192266000	185073000	225569000	542076000	112172000	121907000	316283000	148644641624952	154762088489181	110709920611838	264301728949664	274307970348379	312136263955056	160192213557578	148247594932193	182120946089658	205170153746209	220168618965522	218479935248038	217507138575098	207717821027713	209229362206135	141027226835238	137613641917543	137675440702107	205170153746209	220168618965522	218479935248038	217507138575098	207717821027713	209229362206135	141027226835238	137613641917543	137675440702107	1	1	1
PPP2R1A	B3KQV6|P30153	Serine/threonine-protein phosphatase 2A 65 kDa regulatory subunit A alpha isoform OS=Homo sapiens GN=PPP2R1A PE=1 SV=1|Serine/threonine-protein phosphatase 2A 65 kDa regulatory subunit A alpha isoform OS=Homo sapiens GN=PPP2R1A PE=1 SV=4	2	1	NA	1	3	2	2	6464915	9123970	NA	9523240	22974800	NA	42671800	17677200	NA	28837300	1105407446802	NA	786042796384051	278349391863264	NA	352210602680821	21416673354481	NA	238021428969193	152576381720375	NA	155121219767012	229067664403465	NA	236091759500772	188544373296457	NA	179933751902137	152576381720375	163955956355187	155121219767012	229067664403465	210519955590141	236091759500772	188544373296457	203317981340898	179933751902137	1	1	1
H3BM21|ITGB3	H3BM21|P05106|P05106-2|P05106-3	Integrin beta (Fragment) OS=Homo sapiens PE=3 SV=1|Integrin beta-3 OS=Homo sapiens GN=ITGB3 PE=1 SV=2|Isoform Beta-3B of Integrin beta-3 OS=Homo sapiens GN=ITGB3|Isoform Beta-3C of Integrin beta-3 OS=Homo sapiens GN=ITGB3	2	1	1	NA	3	2	7	7190255	103614000	49287100	NA	72845800	46639600	NA	82460600	38807800	NA	542247626088699	49287100	NA	381227074724768	46639600	NA	431544623273397	38807800	NA	748449642025035	701171252323475	NA	313730865478113	353175158319324	NA	37991572826372	360240764462338	NA	748449642025035	701171252323475	701227785125821	313730865478113	353175158319324	341707709193943	37991572826372	360240764462338	378474233482924	1	1	1
LAMC1	P11047	Laminin subunit gamma-1 OS=Homo sapiens GN=LAMC1 PE=1 SV=3	3	1	1	1	3	3	13	703766333333333	51781600	36377300	83668400	74439200	60961000	270670000	105635000	85533100	336840000	658744192245336	596981962859347	400764627222173	946984849355544	100042107132384	129648662637538	134384497095177	140366981407209	161343538341257	909246682052682	849282247307338	790886935166329	779321291903173	757561965048551	869053363131053	118307079564569	130298312935554	121968632507732	909246682052682	849282247307338	790886935166329	779321291903173	757561965048551	869053363131053	118307079564569	130298312935554	121968632507732	1	1	1
HIST1H1B	P16401	Histone H1.5 OS=Homo sapiens GN=HIST1H1B PE=1 SV=3	3	1	1	1	3	3	3	680403333333333	29222200	18802300	39113700	20030400	14274200	28564700	16953900	10861500	29279800	291179794614322	281837752191937	261874001972228	199589618784441	213963634360591	191246348571884	168934341696099	16280884495156	196034085319119	401907546587146	400949801583889	516793930280527	164252299989178	162022488271511	128195138331344	148723469122138	151130398442015	14819316321615	401907546587146	400949801583889	516793930280527	164252299989178	162022488271511	128195138331344	148723469122138	151130398442015	14819316321615	1	1	1
RPL7	A8MUD9|P18124	60S ribosomal protein L7 OS=Homo sapiens GN=RPL7 PE=1 SV=1|60S ribosomal protein L7 OS=Homo sapiens GN=RPL7 PE=1 SV=1	2	NA	1	1	3	2	4	6446735	NA	4957110	16829800	NA	15179300	62205400	NA	13707100	61447500	NA	495711000000001	424375687743217	NA	15179300	156855455242142	NA	13707100	154944355088007	NA	705211511045534	837482063636	NA	114944203652615	105142435047508	NA	127238755676996	117131130872467	874018999043215	705211511045534	837482063636	105170429089454	114944203652615	105142435047508	110726408617547	127238755676996	117131130872467	1	1	1
COL6A2	P12110	Collagen alpha-2(VI) chain OS=Homo sapiens GN=COL6A2 PE=1 SV=4	2	NA	1	1	3	2	4	684644	NA	10989400	28819700	NA	12182200	61641300	NA	11065500	62921400	NA	10989400	682013803714316	NA	12182200	145873196039151	NA	11065500	148902533159713	NA	156338095775235	134591670602136	NA	922488703521828	977808710321359	NA	102717602625194	112563778711821	131521795620963	156338095775235	134591670602136	112220994641502	922488703521828	977808710321359	116155726246127	102717602625194	112563778711821	1	1	1
ACO1	P21399	Cytoplasmic aconitate hydratase OS=Homo sapiens GN=ACO1 PE=1 SV=3	2	NA	1	1	3	2	2	647752	NA	4767340	6566560	NA	14312400	32081000	NA	9667750	27697000	NA	4767340	317519013172105	NA	14312400	155124257778415	NA	966775000000001	133925892824063	NA	678214331549595	62660629738041	NA	108379663117383	10398198884815	NA	897427231286179	101242096045882	822837283654651	678214331549595	62660629738041	954248240753863	108379663117383	10398198884815	856330613070933	897427231286179	101242096045882	1	1	1
CCT7	Q99832|Q99832-3	T-complex protein 1 subunit eta OS=Homo sapiens GN=CCT7 PE=1 SV=2|Isoform 3 of T-complex protein 1 subunit eta OS=Homo sapiens GN=CCT7	2	NA	1	1	3	2	4	644181	NA	5619680	14681900	NA	17837000	79405800	NA	12843000	69772400	NA	561967999999999	36861768930659	NA	17837000	199363723452287	NA	12843000	175177196857186	NA	799470462505847	727446722442813	NA	135069453831975	13363632977605	NA	119217583526761	132426271091299	907323681815987	799470462505847	727446722442813	131973814755296	135069453831975	13363632977605	135076428635038	119217583526761	132426271091299	1	1	1
HLA-G	A0A0G2JPQ3|P17693|Q5RJ85|Q8MH48	HLA class I histocompatibility antigen, alpha chain G OS=Homo sapiens GN=HLA-G PE=1 SV=1|HLA class I histocompatibility antigen, alpha chain G OS=Homo sapiens GN=HLA-G PE=1 SV=1|HLA class I histocompatibility antigen, alpha chain G OS=Homo sapiens GN=HLA-G PE=1 SV=1|HLA class I histocompatibility antigen, alpha chain G OS=Homo sapiens GN=HLA-G PE=1 SV=1	2	NA	1	1	3	2	2	657577	NA	14137200	31152100	NA	14583500	48137900	NA	11103000	52943600	NA	14137200	955241507070255	NA	14583500	147609054102925	NA	11103000	162345152505689	NA	201119526779775	188511654111539	NA	110432549193172	989444412977681	NA	103065703488096	122725808848303	178889987399314	201119526779775	188511654111539	105158446193605	110432549193172	989444412977681	114570158140749	103065703488096	122725808848303	1	1	1
PKHD1L1	Q86WI1	Fibrocystin-L OS=Homo sapiens GN=PKHD1L1 PE=2 SV=2	2	NA	1	1	3	2	3	6194805	NA	4827780	5535500	NA	9436910	16117600	NA	11788600	25599700	NA	4827780	341669327137184	NA	943691000000001	994831460042683	NA	11788600	158009796295073	NA	686812684970759	674265612843288	NA	714603509312946	666849629228917	NA	109429915530917	119448469861698	756891577998837	686812684970759	674265612843288	871905982871112	714603509312946	666849629228917	938586756756918	109429915530917	119448469861698	1	1	1
UBB|UBC|RPS27A|UBA52	B4DV12|F5GXK7|F5GYU3|F5H265|F5H2Z3|F5H388|F5H6Q2|F5H747|J3QKN0|J3QS39|J3QTR3|M0R1V7|P0CG47|P0CG48|P62979|P62987|Q5PY61|Q96C32	Polyubiquitin-B OS=Homo sapiens GN=UBB PE=1 SV=1|Polyubiquitin-C (Fragment) OS=Homo sapiens GN=UBC PE=1 SV=2|Polyubiquitin-C (Fragment) OS=Homo sapiens GN=UBC PE=1 SV=1|Polyubiquitin-C (Fragment) OS=Homo sapiens GN=UBC PE=1 SV=1|Polyubiquitin-C (Fragment) OS=Homo sapiens GN=UBC PE=1 SV=1|Polyubiquitin-C (Fragment) OS=Homo sapiens GN=UBC PE=1 SV=1|Polyubiquitin-C (Fragment) OS=Homo sapiens GN=UBC …	2	NA	1	1	3	2	3	7202035	NA	21406600	32995300	NA	21971800	55803800	NA	21644400	55454400	NA	21406600	152998704566996	NA	21971800	258761372374724	NA	21644400	257141209885651	NA	304535923801314	301934522959605	NA	166379942014093	173451415800066	NA	200918248453369	194387466976213	272080013624204	304535923801314	301934522959605	179714212661107	166379942014093	173451415800066	197941387825826	200918248453369	194387466976213	1	1	1
AGRN	A0A087X208|O00468|O00468-2|O00468-3|O00468-4|O00468-5|O00468-6|O00468-7	Agrin OS=Homo sapiens GN=AGRN PE=1 SV=1|Agrin OS=Homo sapiens GN=AGRN PE=1 SV=5|Isoform 2 of Agrin OS=Homo sapiens GN=AGRN|Isoform 3 of Agrin OS=Homo sapiens GN=AGRN|Isoform 4 of Agrin OS=Homo sapiens GN=AGRN|Isoform 5 of Agrin OS=Homo sapiens GN=AGRN|Isoform 6 of Agrin OS=Homo sapiens GN=AGRN|Isoform 7 of Agrin OS=Homo sapiens GN=AGRN	3	1	1	1	3	3	8	649657	15361200	10498900	19055900	54110400	38363000	119271000	53891100	35492800	114909000	164584290372531	164607318172476	113438608155941	579754302123129	601475444765708	710012974111285	577404659199484	556474928081233	684046254681807	227171217144464	234174701746711	223864849939089	477108870352568	455463137398937	475931760856775	508325442543313	516558407062777	517108941041745	227171217144464	234174701746711	223864849939089	477108870352568	455463137398937	475931760856775	508325442543313	516558407062777	517108941041745	1	1	1
ANXA5	E9PHT9|P08758	Annexin A5 OS=Homo sapiens GN=ANXA5 PE=1 SV=2|Annexin OS=Homo sapiens GN=ANXA5 PE=1 SV=1	3	1	1	1	3	3	5	746589	83829300	77576000	109767000	47430200	51858500	114632000	55341700	48609700	112696000	101768293121179	97953894113815	716078807292954	575799928711819	654808448218685	747816245662231	671845088462431	613786403875466	735186506570161	140468005559486	139351786990398	141314211576743	473854618293871	495849186889392	50127182963215	591467260390132	569758871537905	55576872657174	140468005559486	139351786990398	141314211576743	473854618293871	495849186889392	50127182963215	591467260390132	569758871537905	55576872657174	1	1	1
ATP1A1	P05023|P05023-3|P05023-4	Isoform 3 of Sodium/potassium-transporting ATPase subunit alpha-1 OS=Homo sapiens GN=ATP1A1|Isoform 4 of Sodium/potassium-transporting ATPase subunit alpha-1 OS=Homo sapiens GN=ATP1A1|Sodium/potassium-transporting ATPase subunit alpha-1 OS=Homo sapiens GN=ATP1A1 PE=1 SV=1	3	1	1	1	3	3	13	676062666666667	64183800	56860300	91287000	56711100	57563800	136904000	60418200	52508700	134442000	782799764994803	752878469869395	565285627018872	691661069500352	762193404956849	847764341925923	736873677803573	695259604870729	832518652904261	108047721317604	107106471990786	111556007361569	56920255757943	577165705678393	568268455304523	648715995619653	645387915724197	629347556622579	108047721317604	107106471990786	111556007361569	56920255757943	577165705678393	568268455304523	648715995619653	645387915724197	629347556622579	1	1	1
CAP1	Q01518|Q01518-2|Q5T0R1|Q5T0R2|Q5T0R3|Q5T0R4|Q5T0R5|Q5T0R6|Q5T0R7|Q5T0R9	Adenylyl cyclase-associated protein (Fragment) OS=Homo sapiens GN=CAP1 PE=1 SV=1|Adenylyl cyclase-associated protein (Fragment) OS=Homo sapiens GN=CAP1 PE=1 SV=7|Adenylyl cyclase-associated protein 1 OS=Homo sapiens GN=CAP1 PE=1 SV=5|Isoform 2 of Adenylyl cyclase-associated protein 1 OS=Homo sapiens GN=CAP1	3	1	1	1	3	3	2	686701666666667	26954200	20246900	37426700	45464600	32782700	97436700	23056500	16776200	47919000	297589643242194	304893866321236	225112712006611	501954949289871	493667877623201	586058610189371	254556826372649	252629315113836	288221404682881	410754886216034	433750036164041	444247547743753	413083883891056	373826599792319	392843393688443	224102298720096	23450795356141	217882729919277	410754886216034	433750036164041	444247547743753	413083883891056	373826599792319	392843393688443	224102298720096	23450795356141	217882729919277	1	1	1
CCT2	F5GWF6|F8VQ14|P78371|P78371-2	Isoform 2 of T-complex protein 1 subunit beta OS=Homo sapiens GN=CCT2|T-complex protein 1 subunit beta OS=Homo sapiens GN=CCT2 PE=1 SV=1|T-complex protein 1 subunit beta OS=Homo sapiens GN=CCT2 PE=1 SV=2|T-complex protein 1 subunit beta OS=Homo sapiens GN=CCT2 PE=1 SV=4	3	1	1	1	3	3	4	625059	3578480	6076320	14576500	10629800	20211600	90420200	9185710	14414300	72431500	799321939394254	790249602674549	501772052987145	237436910402546	262859903188392	311256676057409	205180398714348	18746370908431	249333533124813	110328232087922	112422987669277	990219530824811	195398733027605	199048851028659	208639761970337	180633140581657	174016743720276	188485206077685	110328232087922	112422987669277	990219530824811	195398733027605	199048851028659	208639761970337	180633140581657	174016743720276	188485206077685	1	1	1
CCT3	P49368|P49368-2	Isoform 2 of T-complex protein 1 subunit gamma OS=Homo sapiens GN=CCT3|T-complex protein 1 subunit gamma OS=Homo sapiens GN=CCT3 PE=1 SV=4	3	1	1	1	3	3	6	665942	24645800	16167300	26880600	72262700	52906600	152607000	71326600	48241400	138646000	256931556831629	245184201954742	170023692297791	753335984705587	802351815030261	96526140080538	743577176699757	731602009004563	876956051662523	354635635978077	348805496640172	335532399251687	619957936219829	607575385082868	647028399371724	654617505052769	679123441694677	662940279420577	354635635978077	348805496640172	335532399251687	619957936219829	607575385082868	647028399371724	654617505052769	679123441694677	662940279420577	1	1	1
CCT8	P50990|P50990-2|P50990-3	Isoform 2 of T-complex protein 1 subunit theta OS=Homo sapiens GN=CCT8|Isoform 3 of T-complex protein 1 subunit theta OS=Homo sapiens GN=CCT8|T-complex protein 1 subunit theta OS=Homo sapiens GN=CCT8 PE=1 SV=4	3	1	1	1	3	3	10	658701333333333	23470400	20166700	37329100	71553500	67626400	202391000	64924500	53187200	168828000	294804416807864	290167599253311	206547501461674	898761326524538	973039224768758	111985971717318	815496513013933	765281485568076	934150611098887	40691051396351	412800061176536	407610126496334	739635738181426	736827250359389	750657842237214	717932595911249	710387054638287	706176855691645	40691051396351	412800061176536	407610126496334	739635738181426	736827250359389	750657842237214	717932595911249	710387054638287	706176855691645	1	1	1
CLIP1	F5H0N7|J3KP58|P30622|P30622-1|P30622-2	CAP-Gly domain-containing linker protein 1 OS=Homo sapiens GN=CLIP1 PE=1 SV=1|CAP-Gly domain-containing linker protein 1 OS=Homo sapiens GN=CLIP1 PE=1 SV=2|Isoform 2 of CAP-Gly domain-containing linker protein 1 OS=Homo sapiens GN=CLIP1|Isoform 3 of CAP-Gly domain-containing linker protein 1 OS=Homo sapiens GN=CLIP1	3	1	1	1	3	3	5	619632	15734200	13800300	16031900	36174100	33975100	50995900	18725300	15409200	29160600	164791181201852	164535052966067	128388400088596	378867223494929	40507053310634	408390896405169	196118284079205	183717277027653	233527079112489	227456782926024	234071895362735	253367441534921	311788825634085	306736870942984	27375020673006	172655194164195	170539047102338	176536220698414	227456782926024	234071895362735	253367441534921	311788825634085	306736870942984	27375020673006	172655194164195	170539047102338	176536220698414	1	1	1
DNM1L	B4DDQ3|F8VUJ9|F8VZ52|G8JLD5|O00429|O00429-2|O00429-3|O00429-4|O00429-5|O00429-6|O00429-8	Dynamin-1-like protein (Fragment) OS=Homo sapiens GN=DNM1L PE=1 SV=1|Dynamin-1-like protein OS=Homo sapiens GN=DNM1L PE=1 SV=1|Dynamin-1-like protein OS=Homo sapiens GN=DNM1L PE=1 SV=2|Isoform 2 of Dynamin-1-like protein OS=Homo sapiens GN=DNM1L|Isoform 3 of Dynamin-1-like protein OS=Homo sapiens GN=DNM1L|Isoform 4 of Dynamin-1-like protein OS=Homo sapiens GN=DNM1L|Isoform 5 of Dynamin-1-like pro…	3	1	1	1	3	3	3	604764666666667	4658170	4100390	5842120	11198400	12222000	26495100	7339300	6654180	17415400	569816849638628	525210144352735	372857239583675	136985919556246	15654897178754	169097687971035	897789647984675	852319617975139	111149000195914	786502691045628	747177769941426	735813241584903	112732578429074	118545630528117	113348577177197	790380390687056	791181851961749	840237650535685	786502691045628	747177769941426	735813241584903	112732578429074	118545630528117	113348577177197	790380390687056	791181851961749	840237650535685	1	1	1
EIF4A1	J3KS25|J3KT12|J3KTB5|J3QKZ9|J3QL43|J3QLN6|J3QR64|P60842|P60842-2	Eukaryotic initiation factor 4A-I (Fragment) OS=Homo sapiens GN=EIF4A1 PE=1 SV=1|Eukaryotic initiation factor 4A-I (Fragment) OS=Homo sapiens GN=EIF4A1 PE=1 SV=7|Eukaryotic initiation factor 4A-I OS=Homo sapiens GN=EIF4A1 PE=1 SV=1|Isoform 2 of Eukaryotic initiation factor 4A-I OS=Homo sapiens GN=EIF4A1	2	1	NA	1	3	2	3	6606925	8944190	NA	14522900	20379200	NA	60979700	21015400	NA	58231500	137952470649943	NA	941596597284673	314322592640509	NA	395363722283016	324135148257898	NA	37754568477909	190412041117041	NA	185818906262075	258671814166467	NA	265017907258061	285356448128546	NA	28540796461463	190412041117041	209106760427458	185818906262075	258671814166467	228521446519239	265017907258061	285356448128546	234497427889054	28540796461463	1	1	1
EML2	K7EIK7|O95834|O95834-2|O95834-3	Echinoderm microtubule-associated protein-like 2 OS=Homo sapiens GN=EML2 PE=1 SV=1|Isoform 2 of Echinoderm microtubule-associated protein-like 2 OS=Homo sapiens GN=EML2|Isoform 3 of Echinoderm microtubule-associated protein-like 2 OS=Homo sapiens GN=EML2	3	1	1	1	3	3	4	663333	16872000	10583800	23439500	37242800	24152500	89731600	40082500	24841800	89957500	181128894297263	179854689449546	128483403547946	39981906024977	410432962350967	491862939644739	430304581891302	422146509228041	493101208415894	250007283711006	255866013292703	253554925633297	329031142127997	310797533550399	329702700515187	378824042261048	39186550435587	372762867956873	250007283711006	255866013292703	253554925633297	329031142127997	310797533550399	329702700515187	378824042261048	39186550435587	372762867956873	1	1	1
FLOT1	O75955|O75955-2	Flotillin-1 OS=Homo sapiens GN=FLOT1 PE=1 SV=3|Isoform 2 of Flotillin-1 OS=Homo sapiens GN=FLOT1	3	1	1	1	3	3	4	632459666666667	13059000	8061820	21018100	14207800	8188810	37136600	18526900	7401100	40244100	134440058868535	159030949799641	103496610369569	146266748479391	161536009490263	182866777713044	190731107025917	145997301175432	198168623109319	185563954718946	226241613382012	204244864479805	120370237670654	122322030476238	12257819320571	167912525195314	135524764054844	149806780085987	185563954718946	226241613382012	204244864479805	120370237670654	122322030476238	12257819320571	167912525195314	135524764054844	149806780085987	1	1	1
FN1	P02751|P02751-10|P02751-14|P02751-17|P02751-3|P02751-5|P02751-6|P02751-8|P02751-9	Fibronectin OS=Homo sapiens GN=FN1 PE=1 SV=4|Isoform 10 of Fibronectin OS=Homo sapiens GN=FN1|Isoform 14 of Fibronectin OS=Homo sapiens GN=FN1|Isoform 17 of Fibronectin OS=Homo sapiens GN=FN1|Isoform 3 of Fibronectin OS=Homo sapiens GN=FN1|Isoform 5 of Fibronectin OS=Homo sapiens GN=FN1|Isoform 6 of Fibronectin OS=Homo sapiens GN=FN1|Isoform 8 of Fibronectin OS=Homo sapiens GN=FN1|Isoform 9 of Fi…	3	1	1	1	3	3	22	780556	126258000	83951700	100272000	284883000	206035000	433496000	330910000	205009000	451963000	116683068267626	11616511652908	784123563143412	263278545021196	285093449972649	33899236888505	305815030496604	283673759727439	353433498852109	161054463816136	165259551146237	154742469649748	216665109242179	215885051179454	22723139002131	269228102400671	26332554811692	267180210503612	161054463816136	165259551146237	154742469649748	216665109242179	215885051179454	22723139002131	269228102400671	26332554811692	267180210503612	1	1	1
GNAI2	P04899|P04899-2|P04899-3|P04899-4|P04899-5|P04899-6	Guanine nucleotide-binding protein G(i) subunit alpha-2 OS=Homo sapiens GN=GNAI2 PE=1 SV=3|Isoform 2 of Guanine nucleotide-binding protein G(i) subunit alpha-2 OS=Homo sapiens GN=GNAI2|Isoform 3 of Guanine nucleotide-binding protein G(i) subunit alpha-2 OS=Homo sapiens GN=GNAI2|Isoform 5 of Guanine nucleotide-binding protein G(i) subunit alpha-2 OS=Homo sapiens GN=GNAI2|Isoform 6 of Guanine nucle…	3	1	1	1	3	3	5	691090333333333	29554400	55144700	47855700	21528300	37166600	55059700	19294100	29593300	50771400	460223976679242	504180841581252	336127479519074	335240770820715	33980940447067	386726726055127	300449592224744	270567704587503	356606688725788	635234630866919	717260930525491	663329081572484	275886431332468	25731833082257	259228406258593	264504571441008	251159603841038	269579002754972	635234630866919	717260930525491	663329081572484	275886431332468	25731833082257	259228406258593	264504571441008	251159603841038	269579002754972	1	1	1
HSPA1B|HSPA1A	A0A0G2JIW1|P0DMV8|P0DMV8-2|P0DMV9	Heat shock 70 kDa protein 1A OS=Homo sapiens GN=HSPA1A PE=1 SV=1|Heat shock 70 kDa protein 1B OS=Homo sapiens GN=HSPA1B PE=1 SV=1|Isoform 2 of Heat shock 70 kDa protein 1A OS=Homo sapiens GN=HSPA1A	3	1	1	1	3	3	6	704243333333333	31364500	15456700	40376800	86137500	45218900	169122000	60057600	28776000	119493000	297599499723583	294140217246726	223614745050996	817308642173162	860513374113361	936631256377783	569851638463838	547605820873265	661775988448283	410768490849069	418451612055864	441291392399608	672604242122229	65161782506364	627837207734606	501676045890869	508325490070067	50027359736445	410768490849069	418451612055864	441291392399608	672604242122229	65161782506364	627837207734606	501676045890869	508325490070067	50027359736445	1	1	1
ITGAL	P20701|P20701-2|P20701-3	Integrin alpha-L OS=Homo sapiens GN=ITGAL PE=1 SV=3|Isoform 2 of Integrin alpha-L OS=Homo sapiens GN=ITGAL|Isoform 3 of Integrin alpha-L OS=Homo sapiens GN=ITGAL	3	1	1	1	3	3	3	638722333333333	26543000	26966200	33620200	6385230	7321230	14435700	7070570	6584910	15983200	329613391115156	325899506335581	224017270312971	792923676054037	884805883947032	961875928476619	878029821352933	795818067901385	106498855892181	454956393938075	463633212319089	442085753850559	652536631418737	670013160800825	644759069281276	772984579175793	738733216399116	805084600867817	454956393938075	463633212319089	442085753850559	652536631418737	670013160800825	644759069281276	772984579175793	738733216399116	805084600867817	1	1	1
JUP	C9J826|C9JK18|C9JKY1|C9JTX4|P14923	Junction plakoglobin (Fragment) OS=Homo sapiens GN=JUP PE=1 SV=1|Junction plakoglobin (Fragment) OS=Homo sapiens GN=JUP PE=1 SV=7|Junction plakoglobin OS=Homo sapiens GN=JUP PE=1 SV=3	2	1	1	NA	3	2	3	5805765	9254340	5811410	NA	6714940	4527900	NA	7608940	4289090	NA	57405834727329	5811410	NA	416536172048932	4527900	NA	471992116228886	4289090	NA	792357114806247	826746476758659	NA	342788491227171	342872108541682	NA	415524186610544	398142914684102	NA	792357114806247	826746476758659	66806706138969	342788491227171	342872108541682	629044890619505	415524186610544	398142914684102	525586387594549	1	1	1
RAP1B	E7ESV4|F5H7Y6|P61224|P61224-3	Ras-related protein Rap-1b (Fragment) OS=Homo sapiens GN=RAP1B PE=1 SV=1|Ras-related protein Rap-1b OS=Homo sapiens GN=RAP1B PE=1 SV=1|Ras-related protein Rap-1b OS=Homo sapiens GN=RAP1B PE=1 SV=1|Isoform 3 of Ras-related protein Rap-1b OS=Homo sapiens GN=RAP1B	3	1	1	1	3	3	3	709966	23674700	35159800	46427900	28003500	40714800	78954500	25319200	33365600	76446900	363568873463477	381035101484648	278970474390163	430045616123307	441235955549439	47441246147765	388823217231748	361590930042155	459345091177016	501824222187879	542070560627818	550532877668416	353906089799209	334122887969346	318005397642305	342305401976603	335653639374131	347244725112575	501824222187879	542070560627818	550532877668416	353906089799209	334122887969346	318005397642305	342305401976603	335653639374131	347244725112575	1	1	1
RRBP1	A0A0A0MRV0|Q9P2E9|Q9P2E9-2	Isoform 1 of Ribosome-binding protein 1 OS=Homo sapiens GN=RRBP1|Ribosome-binding protein 1 OS=Homo sapiens GN=RRBP1 PE=1 SV=1|Ribosome-binding protein 1 OS=Homo sapiens GN=RRBP1 PE=1 SV=4	3	1	1	1	3	3	4	630436666666667	19954200	12038600	31785900	13923200	8497790	30603200	14404100	8525670	31716900	211386349562159	211918208374228	170451020445664	147496488068871	149588526235645	164108824003811	152590939137039	150079304203969	170081009830556	291770825812518	301480418924839	336375707832895	121382252008825	113274881079658	110004470943691	134335349445348	139313960792453	128573777405887	291770825812518	301480418924839	336375707832895	121382252008825	113274881079658	110004470943691	134335349445348	139313960792453	128573777405887	1	1	1
VCAN	P13611|P13611-2|P13611-5	Isoform V1 of Versican core protein OS=Homo sapiens GN=VCAN|Isoform Vint of Versican core protein OS=Homo sapiens GN=VCAN|Versican core protein OS=Homo sapiens GN=VCAN PE=1 SV=3	3	1	1	1	3	3	12	774188666666667	159368000	125494000	160288000	103594000	83875100	211060000	122539000	87837500	217623000	168635356037618	172396521768146	110267609982603	109618060547669	115222843346737	145195409281594	129664724998078	12066616316963	149710321965736	23276279283973	245255827720401	217607059564442	902101956753233	872517044335424	973265409610363	114151968929876	112010654726536	113174431589764	23276279283973	245255827720401	217607059564442	902101956753233	872517044335424	973265409610363	114151968929876	112010654726536	113174431589764	1	1	1
WDR1	D6RD66|O75083	WD repeat-containing protein 1 (Fragment) OS=Homo sapiens GN=WDR1 PE=1 SV=1|WD repeat-containing protein 1 OS=Homo sapiens GN=WDR1 PE=1 SV=4	3	1	1	1	3	3	5	686302	10873500	15048900	23713700	27720900	43744100	108802000	27674200	33560900	98356400	177079626431889	177134015457611	123709448717097	451446784968571	514892655647875	567597441112842	450686255373283	395030665322472	513104914956261	244418189469759	251995510889257	244133788516074	371518184189186	389898916748632	380468610372596	396767304455824	366694707924267	387884792001046	244418189469759	251995510889257	244133788516074	371518184189186	389898916748632	380468610372596	396767304455824	366694707924267	387884792001046	1	1	1
[truncated: 6 more columns]

## Sheet: EV proteomics_Cluster results
gene_name	kmeans.cluster.group	hclust.cluster.group
A2M	3	1
ACAN	4	2
ACO1	6	3
AGRN	5	4
AHCY	6	3
ANXA11	4	5
ANXA2	4	2
ANXA4	1	6
ANXA5	4	5
ANXA6	1	6
APOB	5	4
APP	6	3
ATP1A1	4	2
C4B_2|C4A|C4B	4	2
CAP1	4	2
CCT2	6	3
CCT3	6	3
CCT4	6	3
CCT5	6	3
CCT6A	6	3
CCT7	6	3
CCT8	6	3
CD81	4	5
CKB	2	3
CLIC1	6	3
CLIP1	2	3
COL11A1	5	4
COL18A1	3	1
COL1A2	4	2
COL2A1	4	2
COL6A2	4	2
COL6A3	4	2
COLEC10	6	3
COMP	5	4
DNM1L	2	3
DSP	4	5
EIF4A1	6	3
EML2	6	3
FASN	6	3
FLOT1	4	2
FLOT2	4	2
FN1	6	3
GALK1	6	3
GLIPR2	4	2
GNAI2	4	5
H3BM21|ITGB3	4	5
HAPLN1	4	5
HBG1|HBG2	3	1
HBZ	3	1
HEG1	4	5
HIST1H1B	4	5
HLA-C	4	5
HLA-G	4	2
HP	4	2
HSP90B1	6	3
HSPA1B|HSPA1A	6	3
HSPA5	6	3
HSPG2	6	3
ITGA6	4	2
ITGAL	1	6
ITGB1	4	2
ITGB2	1	6
ITIH3	4	5
JUP	4	5
LAMA2	6	3
LAMB1	6	3
LAMC1	6	3
LGALS3BP	3	1
LRP1	5	4
MAMDC2	4	2
MAPRE2	6	3
MARCKSL1	6	3
MFGE8	5	4
MSN	4	2
MYH14	4	2
MYH9	4	2
NID1	6	3
NPM1	5	4
NUMA1	4	2
P1919_GFP-Ala	1	6
PGD	2	3
PKHD1L1	6	3
PLVAP	4	2
PPIA	2	3
PPP2R1A	6	3
PRDX6	2	3
PSME1	2	3
RAB10	4	2
RAN	6	3
RAP1B	4	2
RPL7	6	3
RPS8	6	3
RRBP1	4	5
RSU1	2	2
SDCBP	4	5
SLC16A3	1	6
SLC2A1	4	5
SLC3A2	4	5
SLC4A1	4	5
SSC5D	4	2
STOM	4	5
SUB1	2	3
SVEP1	4	2
TAGLN2	2	3
TFRC	4	2
TGFBI	4	2
THBS1	5	4
THBS4	5	4
TLN1	2	3
UBB|UBC|RPS27A|UBA52	4	2
USO1	6	3
VCAN	4	5
VCL	2	2
WDR1	6	3
YBX1	6	3
YWHAZ	4	2

## Sheet: EV proteomics_Clustering_data
gene_name	HEK293	MV4_11	K562
A2M	1	282571208488915	720148953004777
ACAN	1	0.523192333503193	0.841264849694939
ACO1	1	159801493533401	132322068340214
AGRN	1	21002170800941	223763137308041
AHCY	1	189604909938725	168595366676412
ANXA11	1	0.492345671786081	0.582106349853818
ANXA2	1	0.516698494016398	0.603345928768748
ANXA4	1	0.264924768887251	0.302867451409192
ANXA5	1	0.3547214565606	0.408863699449482
ANXA6	1	0.172644080693645	0.206047013223082
APOB	1	162046480677352	267915640911395
APP	1	111577868292922	159306948908126
ATP1A1	1	0.526806628254814	0.600397664762187
C4B_2|C4A|C4B	1	0.641959619060563	0.50697323308177
CAP1	1	0.884289391542213	0.540652297427639
CCT2	1	177106738075789	163723407112794
CCT3	1	174815465036388	194699753368641
CCT4	1	160904967347406	146291849053605
CCT5	1	178492347402778	163752914896721
CCT6A	1	151179418623719	160883272144356
CCT7	1	168948648094659	149120685651208
CCT8	1	181768647601903	173248113770303
CD81	1	0.304836890942962	0.46051082578814
CKB	1	199775434800436	106990269815343
CLIC1	1	165547985417413	1585362761778
CLIP1	1	131043870289358	0.728575495311207
COL11A1	1	151260187475572	229988862860415
COL18A1	1	443545244444593	424574431314493
COL1A2	1	0.534372159033828	0.851289051764567
COL2A1	1	0.514163677727182	0.600671568960978
COL6A2	1	0.726500165981176	0.836335400312909
COL6A3	1	0.634304121457439	0.735936368855629
COLEC10	1	187208864329458	173069558377298
COMP	1	180163545311854	359063977475978
DNM1L	1	154045307655853	105889372488126
DSP	1	0.359236038750327	0.377069502658752
EIF4A1	1	135848454041554	149862606615905
EML2	1	130032062951133	151525202241286
FASN	1	161232745724845	189738959266388
FLOT1	1	0.600153122664339	0.733466569490169
FLOT2	1	0.554114602724351	0.573241063146287
FN1	1	134529092897127	167165874215091
GALK1	1	156751989615683	151907127431067
GLIPR2	1	0.525834832966136	0.630581857572558
GNAI2	1	0.390799097250595	0.406403111583634
H3BM21|ITGB3	1	0.487299157908626	0.513770014484487
HAPLN1	1	0.381467558217268	0.465523025141111
HBG1|HBG2	1	464425821533613	470749826107771
HBZ	1	800014217655066	565664509864841
HEG1	1	0.431614882690387	0.588277216019942
HIST1H1B	1	0.404096691484735	0.370043982465728
HLA-C	1	0.480720698628921	0.557144896795798
HLA-G	1	0.549089145948991	0.640450367325523
HP	1	0.641068106982071	0.775176774544403
HSP90B1	1	143224388400894	13608560304719
HSPA1B|HSPA1A	1	155721188851973	121477722973189
HSPA5	1	172939856211912	144508054330564
HSPG2	1	166486212469987	187712491395146
ITGA6	1	0.533762894213707	0.569445865053587
ITGAL	1	0.144513624778826	0.169903003776886
ITGB1	1	0.595864672404333	0.767757722653467
ITGB2	1	0.24320417204326	0.27160933179573
ITIH3	1	0.450778229942946	0.582874009799797
JUP	1	0.43261868268955	0.524415290587945
LAMA2	1	120253891166995	178110841425057
LAMB1	1	0.910056860541031	153186907595012
LAMC1	1	0.892002590953022	153421684426664
LGALS3BP	1	320598528397481	50887455190951
LRP1	1	158555938963062	278314323449945
MAMDC2	1	0.583277507133763	0.734064846924732
MAPRE2	1	158887458614516	176126520245647
MARCKSL1	1	135514168096689	154486977722904
MFGE8	1	29957078828872	336829276735083
MSN	1	0.546283062364319	0.579650062510865
MYH14	1	0.710088579975796	0.309427059475403
MYH9	1	0.646298800432754	0.32622689420815
NID1	1	105566399539534	150222131534128
NPM1	1	199889464289623	259676534783139
NUMA1	1	0.799108803780899	0.703483125703947
P1919_GFP-Ala	1	0.16248683651302	0.181118804111858
PGD	1	207206398463753	105112066806958
PKHD1L1	1	104046346980818	159330073432724
PLVAP	1	0.796439237393276	0.433033458520794
PPIA	1	180168767490712	11404381139806
PPP2R1A	1	150133108296718	123573761004504
PRDX6	1	202478779386656	114053065129221
PSME1	1	128499990289031	0.66062027549134
RAB10	1	0.64071217355674	0.670493865505991
RAN	1	162320784039464	183552406719552
RAP1B	1	0.616382648750322	0.630742938701871
RPL7	1	125545894787314	139861062055385
RPS8	1	120332494780267	1676126168046
RRBP1	1	0.375728816762385	0.460413919284951
RSU1	1	101229832082789	0.644368161940955
SDCBP	1	0.445874820533599	0.553556789426551
SLC16A3	1	0.234558551460459	0.21209104812266
SLC2A1	1	0.445477665789739	0.565157040056051
SLC3A2	1	0.477939599777704	0.543032392413095
SLC4A1	1	0.434480627526416	0.474745114575564
SSC5D	1	0.5624269210025	0.532588562472909
STOM	1	0.417607772356753	0.459152388799438
SUB1	1	136174519254201	0.736050036815451
SVEP1	1	0.917891845983998	0.504763481404904
TAGLN2	1	150725797819128	0.90633813574938
TFRC	1	0.639021056819713	0.674653115656072
TGFBI	1	0.612358881831836	0.630408191665416
THBS1	1	221101522333931	348428915158318
THBS4	1	193878825667398	32267238091332
TLN1	1	139038871245338	0.899275966011996
UBB|UBC|RPS27A|UBA52	1	0.57446698741128	0.659752209018377
USO1	1	164688834525254	15113993135217
VCAN	1	0.387562782585436	0.490421890617524
VCL	1	0.957659393154796	0.630151416631489
WDR1	1	154724548613082	158882059856908
YBX1	1	156226987124443	132640213569631
YWHAZ	1	0.601967682662781	0.610448943574906

## Sheet: EV proteomics_GO_ BP_kmeans
Cluster	kmeans.cluster.group	ID	Description	GeneRatio	BgRatio	pvalue	p.adjust	qvalue	geneID	Count	odds_ratio
5	5	GO:0072359	circulatory system development	2024-09-07	33/197	5810000000	0.0254954849635752	0.0241475040417509	APOB/COL11A1/COMP/LRP1/MFGE8/THBS1/THBS4	7	464309764309764
5	5	GO:0048514	blood vessel morphogenesis	2024-09-06	25/197	0.000151350963095632	0.026954208553045	0.0255291029335878	APOB/COMP/LRP1/MFGE8/THBS1/THBS4	6	525333333333333
5	5	GO:0001568	blood vessel development	2024-09-06	27/197	0.000245596433285148	0.026954208553045	0.0255291029335878	APOB/COMP/LRP1/MFGE8/THBS1/THBS4	6	48641975308642
5	5	GO:0035239	tube morphogenesis	2024-09-06	27/197	0.000245596433285148	0.026954208553045	0.0255291029335878	APOB/COMP/LRP1/MFGE8/THBS1/THBS4	6	48641975308642
5	5	GO:0001944	vasculature development	2024-09-06	28/197	0.000307954586331853	0.0270384126799367	0.025608855073912	APOB/COMP/LRP1/MFGE8/THBS1/THBS4	6	469047619047619
5	5	GO:0035295	tube development	2024-09-06	31/197	0.000575297046982013	0.0420925672708506	0.0398670760627886	APOB/COMP/LRP1/MFGE8/THBS1/THBS4	6	423655913978495
6	6	GO:0006403	RNA localization	1934-09-01	12/197	768000000	0.00346115024939491	0.00333744063718166	CCT2/CCT3/CCT4/CCT5/CCT6A/CCT7/CCT8/RAN/YBX1	9	434558823529412
6	6	GO:0061077	chaperone-mediated protein folding	1934-08-01	10/197	1290000000	0.00346115024939491	0.00333744063718166	CCT2/CCT3/CCT4/CCT5/CCT6A/CCT7/CCT8/HSPA5	8	463529411764706
6	6	GO:0006457	protein folding	1934-09-01	14/197	5400000000	0.00965066210912434	0.00930572485384928	CCT2/CCT3/CCT4/CCT5/CCT6A/CCT7/CCT8/HSP90B1/HSPA5	9	372478991596639
6	6	GO:0051276	chromosome organization	1934-09-01	15/197	0.000118603809975807	0.012572080063237	0.0121227244914559	CCT2/CCT3/CCT4/CCT5/CCT6A/CCT7/CCT8/PPP2R1A/RAN	9	347647058823529
6	6	GO:0006278	RNA-templated DNA biosynthetic process	1934-07-01	10/197	0.00021109835927077	0.012572080063237	0.0121227244914559	CCT2/CCT3/CCT4/CCT5/CCT6A/CCT7/CCT8	7	405588235294118
6	6	GO:0007004	telomere maintenance via telomerase	1934-07-01	10/197	0.00021109835927077	0.012572080063237	0.0121227244914559	CCT2/CCT3/CCT4/CCT5/CCT6A/CCT7/CCT8	7	405588235294118
6	6	GO:0010833	telomere maintenance via telomere lengthening	1934-07-01	10/197	0.00021109835927077	0.012572080063237	0.0121227244914559	CCT2/CCT3/CCT4/CCT5/CCT6A/CCT7/CCT8	7	405588235294118
6	6	GO:2000278	regulation of DNA biosynthetic process	1934-07-01	10/197	0.00021109835927077	0.012572080063237	0.0121227244914559	CCT2/CCT3/CCT4/CCT5/CCT6A/CCT7/CCT8	7	405588235294118
6	6	GO:2000573	positive regulation of DNA biosynthetic process	1934-07-01	10/197	0.00021109835927077	0.012572080063237	0.0121227244914559	CCT2/CCT3/CCT4/CCT5/CCT6A/CCT7/CCT8	7	405588235294118
6	6	GO:0044260	cellular macromolecule metabolic process	17/34	49/197	0.000418187371253222	0.0194431659152498	0.0187482216504078	ACO1/APP/CCT2/CCT3/CCT4/CCT5/CCT6A/CCT7/CCT8/EIF4A1/HSP90B1/HSPA5/PPP2R1A/RAN/RPL7/RPS8/YBX1	17	201020408163265
6	6	GO:0072594	establishment of protein localization to organelle	1934-09-01	17/197	0.000443801748659716	0.0194431659152498	0.0187482216504078	CCT2/CCT3/CCT4/CCT5/CCT6A/CCT7/CCT8/HSPA5/RAN	9	306747404844291
6	6	GO:0000723	telomere maintenance	1934-07-01	11/197	0.000507843885846077	0.0194431659152498	0.0187482216504078	CCT2/CCT3/CCT4/CCT5/CCT6A/CCT7/CCT8	7	368716577540107
6	6	GO:0032200	telomere organization	1934-07-01	11/197	0.000507843885846077	0.0194431659152498	0.0187482216504078	CCT2/CCT3/CCT4/CCT5/CCT6A/CCT7/CCT8	7	368716577540107
6	6	GO:0071897	DNA biosynthetic process	1934-07-01	11/197	0.000507843885846077	0.0194431659152498	0.0187482216504078	CCT2/CCT3/CCT4/CCT5/CCT6A/CCT7/CCT8	7	368716577540107
6	6	GO:0034504	protein localization to nucleus	1934-08-01	15/197	0.000954355916086375	0.0284185983901276	0.0274028511578018	CCT2/CCT3/CCT4/CCT5/CCT6A/CCT7/CCT8/RAN	8	309019607843137
6	6	GO:0051052	regulation of DNA metabolic process	1934-08-01	15/197	0.000954355916086375	0.0284185983901276	0.0274028511578018	CCT2/CCT3/CCT4/CCT5/CCT6A/CCT7/CCT8/PPP2R1A	8	309019607843137
6	6	GO:1900180	regulation of protein localization to nucleus	1934-08-01	15/197	0.000954355916086375	0.0284185983901276	0.0274028511578018	CCT2/CCT3/CCT4/CCT5/CCT6A/CCT7/CCT8/RAN	8	309019607843137
6	6	GO:1900182	positive regulation of protein localization to nucleus	1934-08-01	15/197	0.000954355916086375	0.0284185983901276	0.0274028511578018	CCT2/CCT3/CCT4/CCT5/CCT6A/CCT7/CCT8/RAN	8	309019607843137
6	6	GO:0051054	positive regulation of DNA metabolic process	1934-07-01	12/197	0.00106591692453448	0.0300700774500253	0.0289953024901069	CCT2/CCT3/CCT4/CCT5/CCT6A/CCT7/CCT8	7	337990196078431
6	6	GO:0006259	DNA metabolic process	1934-09-01	19/197	0.00129694766002943	0.0347581972887887	0.0335158579512868	CCT2/CCT3/CCT4/CCT5/CCT6A/CCT7/CCT8/PPP2R1A/RAN	9	274458204334365
6	6	GO:0033365	protein localization to organelle	1934-11-01	27/197	0.00156383398610764	0.0399150007882712	0.0384883452219975	CCT2/CCT3/CCT4/CCT5/CCT6A/CCT7/CCT8/HSPA5/MAPRE2/RAN/YBX1	11	236056644880174
6	6	GO:0008037	cell recognition	1934-08-01	16/197	0.00167071486418115	0.0407046894182317	0.0392498085317199	APP/CCT2/CCT3/CCT4/CCT5/CCT7/CCT8/COLEC10	8	289705882352941
6	6	GO:0019953	sexual reproduction	1934-07-01	13/197	0.00201916600683466	0.0470165168509026	0.0453360364764202	CCT2/CCT3/CCT4/CCT5/CCT7/CCT8/PPP2R1A	7	311990950226244
6	6	GO:0007338	single fertilization	1934-06-01	10/197	0.00219293455461299	0.0470165168509026	0.0453360364764202	CCT2/CCT3/CCT4/CCT5/CCT7/CCT8	6	347647058823529
6	6	GO:0009988	cell-cell recognition	1934-06-01	10/197	0.00219293455461299	0.0470165168509026	0.0453360364764202	CCT2/CCT3/CCT4/CCT5/CCT7/CCT8	6	347647058823529

## Sheet: EV proteomics_GO_ CC_kmeans
Cluster	kmeans.cluster.group	ID	Description	GeneRatio	BgRatio	pvalue	p.adjust	qvalue	geneID	Count	odds_ratio
4	4	GO:0098797	plasma membrane protein complex	13/45	20/198	2120000000	0.00304990213768073	0.00254158511473394	ANXA2/ATP1A1/FLOT1/FLOT2/GNAI2/HLA-C/HLA-G/ITGA6/ITGB1/JUP/SDCBP/SLC3A2/TFRC	13	1986-02-01
4	4	GO:0098552	side of membrane	1945-12-01	20/198	0.00015731024557528	0.0053562291003969	0.00446352425033075	ANXA5/FLOT1/GNAI2/HEG1/HLA-C/HLA-G/ITGA6/ITGB1/JUP/MYH9/SLC4A1/TFRC	12	1964-02-01
4	4	GO:0098796	membrane protein complex	13/45	23/198	0.000181493629018384	0.0053562291003969	0.00446352425033075	ANXA2/ATP1A1/FLOT1/FLOT2/GNAI2/HLA-C/HLA-G/ITGA6/ITGB1/JUP/SDCBP/SLC3A2/TFRC	13	248695652173913
4	4	GO:0045121	membrane raft	1945-10-01	15/198	0.000185980177097115	0.0053562291003969	0.00446352425033075	ANXA2/ATP1A1/FLOT1/FLOT2/GNAI2/ITGB1/PLVAP/SDCBP/SLC2A1/STOM	10	293333333333333
4	4	GO:0098857	membrane microdomain	1945-10-01	15/198	0.000185980177097115	0.0053562291003969	0.00446352425033075	ANXA2/ATP1A1/FLOT1/FLOT2/GNAI2/ITGB1/PLVAP/SDCBP/SLC2A1/STOM	10	293333333333333
4	4	GO:0016323	basolateral plasma membrane	1945-11-01	18/198	0.000256689629959797	0.00616055111903513	0.00513379259919594	ANXA2/ATP1A1/CD81/DSP/FLOT1/FLOT2/MSN/SLC2A1/SLC3A2/SLC4A1/TFRC	11	268888888888889
4	4	GO:0009925	basal plasma membrane	1945-11-01	19/198	0.000505643838424319	0.00832835205657252	0.0069402933804771	ANXA2/ATP1A1/CD81/DSP/FLOT1/FLOT2/MSN/SLC2A1/SLC3A2/SLC4A1/TFRC	11	254736842105263
4	4	GO:0045178	basal part of cell	1945-11-01	19/198	0.000505643838424319	0.00832835205657252	0.0069402933804771	ANXA2/ATP1A1/CD81/DSP/FLOT1/FLOT2/MSN/SLC2A1/SLC3A2/SLC4A1/TFRC	11	254736842105263
4	4	GO:0016021	integral component of membrane	15/45	31/198	0.000520522003535783	0.00832835205657252	0.0069402933804771	ATP1A1/CD81/HEG1/HLA-C/HLA-G/ITGA6/ITGB1/PLVAP/RRBP1/SDCBP/SLC2A1/SLC3A2/SLC4A1/STOM/TFRC	15	212903225806452
4	4	GO:0031224	intrinsic component of membrane	15/45	32/198	0.000818476273391566	0.0117860583368386	0.0098217152806988	ATP1A1/CD81/HEG1/HLA-C/HLA-G/ITGA6/ITGB1/PLVAP/RRBP1/SDCBP/SLC2A1/SLC3A2/SLC4A1/STOM/TFRC	15	20625
4	4	GO:0005912	adherens junction	1945-08-01	12/198	0.000980209441554115	0.0128318326894357	0.0106931939078631	ANXA2/FLOT1/FLOT2/JUP/MSN/MYH9/RAB10/SDCBP	8	293333333333333
4	4	GO:0072562	blood microparticle	1945-09-01	16/198	0.00250866756796566	0.0284943434359167	0.0237452861965972	ANXA5/HP/MSN/SDCBP/SLC2A1/SLC4A1/STOM/TFRC/YWHAZ	9	2475
4	4	GO:0071944	cell periphery	37/45	127/198	0.00263116789045384	0.0284943434359167	0.0237452861965972	ACAN/ANXA11/ANXA2/ANXA5/ATP1A1/CAP1/CD81/COL1A2/COL2A1/COL6A2/COL6A3/DSP/FLOT1/FLOT2/GNAI2/HAPLN1/HEG1/HLA-C/HLA-G/ITGA6/ITGB1/JUP/MSN/MYH9/NUMA1/PLVAP/RAB10/RAP1B/SDCBP/SLC2A1/SLC3A2/SLC4A1/SSC5D/STOM/TFRC/TGFBI/VCAN	37	128188976377953
4	4	GO:0005886	plasma membrane	30/45	94/198	0.00277028338960301	0.0284943434359167	0.0237452861965972	ANXA2/ANXA5/ATP1A1/CAP1/CD81/COL6A2/COL6A3/DSP/FLOT1/FLOT2/GNAI2/HEG1/HLA-C/HLA-G/ITGA6/ITGB1/JUP/MSN/MYH9/NUMA1/PLVAP/RAB10/RAP1B/SDCBP/SLC2A1/SLC3A2/SLC4A1/STOM/TFRC/TGFBI	30	140425531914894
4	4	GO:0042383	sarcolemma	1945-07-01	11/198	0.00327247130863063	0.0296298071571213	0.0246915059642678	ANXA2/ATP1A1/COL6A2/COL6A3/FLOT1/ITGB1/SLC2A1	7	2024-08-02
4	4	GO:0098590	plasma membrane region	16/45	39/198	0.0032922007952357	0.0296298071571213	0.0246915059642678	ANXA2/ATP1A1/CD81/DSP/FLOT1/FLOT2/HLA-G/ITGB1/JUP/MSN/MYH9/PLVAP/SLC2A1/SLC3A2/SLC4A1/TFRC	16	180512820512821
4	4	GO:0005911	cell-cell junction	13/45	29/198	0.00355728370365641	0.0301322854897955	0.0251102379081629	ANXA2/DSP/FLOT1/FLOT2/HEG1/ITGB1/JUP/MSN/MYH9/RAB10/RAP1B/SDCBP/SLC2A1	13	197241379310345
4	4	GO:0009986	cell surface	1945-12-01	27/198	0.00587523099251847	0.0470018479401478	0.0391682066167898	ANXA2/ANXA5/FLOT1/HEG1/HLA-C/HLA-G/ITGA6/ITGB1/MSN/PLVAP/SLC3A2/TFRC	12	195555555555556
4	4	GO:0009897	external side of plasma membrane	1945-07-01	12/198	0.00648163792253773	0.0491239926760754	0.0409366605633962	ANXA5/FLOT1/HEG1/HLA-G/ITGA6/ITGB1/TFRC	7	256666666666667
6	6	GO:0101031	chaperone complex	1934-07-01	10/198	0.000204091867671076	0.0161783660837984	0.0158687322831515	CCT2/CCT3/CCT4/CCT5/CCT6A/CCT7/CCT8	7	407647058823529
6	6	GO:0005874	microtubule	1934-09-01	17/198	0.000426131641228616	0.0161783660837984	0.0158687322831515	CCT2/CCT3/CCT4/CCT5/CCT6A/CCT7/CCT8/EML2/MAPRE2	9	308304498269896
6	6	GO:0015630	microtubule cytoskeleton	13/34	32/198	0.000458961761813846	0.0161783660837984	0.0158687322831515	APP/CCT2/CCT3/CCT4/CCT5/CCT6A/CCT7/CCT8/EML2/MAPRE2/PPP2R1A/RAN/USO1	13	236580882352941
6	6	GO:0140535	intracellular protein-containing complex	1934-08-01	14/198	0.000490253517690859	0.0161783660837984	0.0158687322831515	CCT2/CCT3/CCT4/CCT5/CCT6A/CCT7/CCT8/YBX1	8	332773109243697

## Sheet: EV proteomics_GO_ MF_kmeans
Cluster	kmeans.cluster.group	ID	Description	GeneRatio	BgRatio	pvalue	p.adjust	qvalue	geneID	Count	odds_ratio
5	5	GO:1901681	sulfur compound binding	2024-09-07	12/198	1280000	499000	36400000	AGRN/APOB/COL11A1/COMP/LRP1/THBS1/THBS4	7	128333333333333
5	5	GO:0005539	glycosaminoglycan binding	2024-09-06	15/198	479000000	9350000000	6810000000	AGRN/APOB/COL11A1/COMP/THBS1/THBS4	6	2024-08-08
5	5	GO:0005509	calcium ion binding	2024-09-05	24/198	0.00157630732966953	0.0204919952857039	0.0149334378600272	AGRN/COMP/LRP1/THBS1/THBS4	5	458333333333333
6	6	GO:0044183	protein folding chaperone	1934-09-01	13/198	2100000000	0.000589141651690926	0.000490951376409105	CCT2/CCT3/CCT4/CCT5/CCT6A/CCT7/CCT8/HSP90B1/HSPA5	9	40316742081448
6	6	GO:0140662	ATP-dependent protein folding chaperone	1934-09-01	13/198	2100000000	0.000589141651690926	0.000490951376409105	CCT2/CCT3/CCT4/CCT5/CCT6A/CCT7/CCT8/HSP90B1/HSPA5	9	40316742081448
6	6	GO:0016887	ATP hydrolysis activity	1934-10-01	16/198	2450000000	0.000589141651690926	0.000490951376409105	CCT2/CCT3/CCT4/CCT5/CCT6A/CCT7/CCT8/EIF4A1/HSP90B1/HSPA5	10	363970588235294
6	6	GO:0051082	unfolded protein binding	1934-09-01	15/198	0.000113710710724951	0.00204679279304911	0.00170566066087426	CCT2/CCT3/CCT4/CCT5/CCT6A/CCT7/CCT8/HSP90B1/HSPA5	9	349411764705882
6	6	GO:0140657	ATP-dependent activity	1934-10-01	20/198	0.000340737699743699	0.00490662287630927	0.00408885239692439	CCT2/CCT3/CCT4/CCT5/CCT6A/CCT7/CCT8/EIF4A1/HSP90B1/HSPA5	10	291176470588235
6	6	GO:0016787	hydrolase activity	14/34	39/198	0.00120586563238834	0.01447038758866	0.0120586563238833	AHCY/CCT2/CCT3/CCT4/CCT5/CCT6A/CCT7/CCT8/EIF4A1/FASN/HSP90B1/HSPA5/PPP2R1A/RAN	14	209049773755656
6	6	GO:0030554	adenyl nucleotide binding	1934-12-01	35/198	0.00519099959671086	0.0379775680670724	0.031647973389227	AHCY/CCT2/CCT3/CCT4/CCT5/CCT6A/CCT7/CCT8/EIF4A1/GALK1/HSP90B1/HSPA5	12	199663865546219
6	6	GO:0016462	pyrophosphatase activity	1934-11-01	31/198	0.00580212845469162	0.0379775680670724	0.031647973389227	CCT2/CCT3/CCT4/CCT5/CCT6A/CCT7/CCT8/EIF4A1/HSP90B1/HSPA5/RAN	11	206641366223909
6	6	GO:0016817	hydrolase activity, acting on acid anhydrides	1934-11-01	31/198	0.00580212845469162	0.0379775680670724	0.031647973389227	CCT2/CCT3/CCT4/CCT5/CCT6A/CCT7/CCT8/EIF4A1/HSP90B1/HSPA5/RAN	11	206641366223909
6	6	GO:0016818	hydrolase activity, acting on acid anhydrides, in phosphorus-containing anhydrides	1934-11-01	31/198	0.00580212845469162	0.0379775680670724	0.031647973389227	CCT2/CCT3/CCT4/CCT5/CCT6A/CCT7/CCT8/EIF4A1/HSP90B1/HSPA5/RAN	11	206641366223909
6	6	GO:0017111	ribonucleoside triphosphate phosphatase activity	1934-11-01	31/198	0.00580212845469162	0.0379775680670724	0.031647973389227	CCT2/CCT3/CCT4/CCT5/CCT6A/CCT7/CCT8/EIF4A1/HSP90B1/HSPA5/RAN	11	206641366223909

## Sheet: EV proteomics_GO_ BP_limma
Cluster	comparison	direction	ID	Description	GeneRatio	BgRatio	pvalue	p.adjust	qvalue	geneID	Count	odds_ratio
MV4_11 - HEK293.upregulated	MV4_11 - HEK293	upregulated	GO:0006403	RNA localization	1941-10-01	12/197	277000000	0.00151695489714966	0.00141288592364175	CCT8/CCT3/NPM1/CCT5/CCT2/RAN/CCT4/CCT6A/YBX1/CCT7	10	400406504065041
MV4_11 - HEK293.upregulated	MV4_11 - HEK293	upregulated	GO:0006457	protein folding	1941-10-01	14/197	3020000000	0.00827302435896989	0.00770546288798504	CCT8/CCT3/PPIA/CCT5/CCT2/HSPA5/CCT4/CCT6A/HSP90B1/CCT7	10	343205574912892
MV4_11 - HEK293.upregulated	MV4_11 - HEK293	upregulated	GO:0061077	chaperone-mediated protein folding	1941-08-01	10/197	6300000000	0.0114797541084027	0.0106921985730144	CCT8/CCT3/CCT5/CCT2/HSPA5/CCT4/CCT6A/CCT7	8	384390243902439
MV4_11 - HEK293.upregulated	MV4_11 - HEK293	upregulated	GO:0019953	sexual reproduction	1941-09-01	13/197	0.000125508011271995	0.0171632205414454	0.0159857572251699	MFGE8/CCT8/CCT3/CCT5/CCT2/APOB/PPP2R1A/CCT4/CCT7	9	332645403377111
MV4_11 - HEK293.upregulated	MV4_11 - HEK293	upregulated	GO:0009566	fertilization	1941-08-01	11/197	0.000194857618262601	0.0213174234379286	0.0198549657345471	MFGE8/CCT8/CCT3/CCT5/CCT2/APOB/CCT4/CCT7	8	349445676274945
MV4_11 - HEK293.upregulated	MV4_11 - HEK293	upregulated	GO:0033365	protein localization to organelle	13/41	27/197	0.000545190371670382	0.0253677920046823	0.0236274633508443	CCT8/CCT3/NPM1/CCT5/CCT2/RAN/MAPRE2/DNM1L/HSPA5/CCT4/CCT6A/YBX1/CCT7	13	231345980126468
MV4_11 - HEK293.upregulated	MV4_11 - HEK293	upregulated	GO:0034504	protein localization to nucleus	1941-09-01	15/197	0.000627102847590718	0.0253677920046823	0.0236274633508443	CCT8/CCT3/NPM1/CCT5/CCT2/RAN/CCT4/CCT6A/CCT7	9	288292682926829
MV4_11 - HEK293.upregulated	MV4_11 - HEK293	upregulated	GO:0051052	regulation of DNA metabolic process	1941-09-01	15/197	0.000627102847590718	0.0253677920046823	0.0236274633508443	CCT8/CCT3/NPM1/CCT5/CCT2/PPP2R1A/CCT4/CCT6A/CCT7	9	288292682926829
MV4_11 - HEK293.upregulated	MV4_11 - HEK293	upregulated	GO:0051276	chromosome organization	1941-09-01	15/197	0.000627102847590718	0.0253677920046823	0.0236274633508443	CCT8/CCT3/CCT5/CCT2/RAN/PPP2R1A/CCT4/CCT6A/CCT7	9	288292682926829
MV4_11 - HEK293.upregulated	MV4_11 - HEK293	upregulated	GO:1900180	regulation of protein localization to nucleus	1941-09-01	15/197	0.000627102847590718	0.0253677920046823	0.0236274633508443	CCT8/CCT3/NPM1/CCT5/CCT2/RAN/CCT4/CCT6A/CCT7	9	288292682926829
MV4_11 - HEK293.upregulated	MV4_11 - HEK293	upregulated	GO:1900182	positive regulation of protein localization to nucleus	1941-09-01	15/197	0.000627102847590718	0.0253677920046823	0.0236274633508443	CCT8/CCT3/NPM1/CCT5/CCT2/RAN/CCT4/CCT6A/CCT7	9	288292682926829
MV4_11 - HEK293.upregulated	MV4_11 - HEK293	upregulated	GO:0006278	RNA-templated DNA biosynthetic process	1941-07-01	10/197	0.000788395729578792	0.0253677920046823	0.0236274633508443	CCT8/CCT3/CCT5/CCT2/CCT4/CCT6A/CCT7	7	336341463414634
MV4_11 - HEK293.upregulated	MV4_11 - HEK293	upregulated	GO:0007004	telomere maintenance via telomerase	1941-07-01	10/197	0.000788395729578792	0.0253677920046823	0.0236274633508443	CCT8/CCT3/CCT5/CCT2/CCT4/CCT6A/CCT7	7	336341463414634
MV4_11 - HEK293.upregulated	MV4_11 - HEK293	upregulated	GO:0007338	single fertilization	1941-07-01	10/197	0.000788395729578792	0.0253677920046823	0.0236274633508443	MFGE8/CCT8/CCT3/CCT5/CCT2/CCT4/CCT7	7	336341463414634
MV4_11 - HEK293.upregulated	MV4_11 - HEK293	upregulated	GO:0010833	telomere maintenance via telomere lengthening	1941-07-01	10/197	0.000788395729578792	0.0253677920046823	0.0236274633508443	CCT8/CCT3/CCT5/CCT2/CCT4/CCT6A/CCT7	7	336341463414634
MV4_11 - HEK293.upregulated	MV4_11 - HEK293	upregulated	GO:2000278	regulation of DNA biosynthetic process	1941-07-01	10/197	0.000788395729578792	0.0253677920046823	0.0236274633508443	CCT8/CCT3/CCT5/CCT2/CCT4/CCT6A/CCT7	7	336341463414634
MV4_11 - HEK293.upregulated	MV4_11 - HEK293	upregulated	GO:2000573	positive regulation of DNA biosynthetic process	1941-07-01	10/197	0.000788395729578792	0.0253677920046823	0.0236274633508443	CCT8/CCT3/CCT5/CCT2/CCT4/CCT6A/CCT7	7	336341463414634
MV4_11 - HEK293.upregulated	MV4_11 - HEK293	upregulated	GO:0006259	DNA metabolic process	1941-10-01	19/197	0.00121225772734714	0.0349002619399413	0.0325059689770646	CCT8/CCT3/NPM1/CCT5/CCT2/RAN/PPP2R1A/CCT4/CCT6A/CCT7	10	252888318356868
MV4_11 - HEK293.upregulated	MV4_11 - HEK293	upregulated	GO:1904951	positive regulation of establishment of protein localization	1941-10-01	19/197	0.00121225772734714	0.0349002619399413	0.0325059689770646	CCT8/CCT3/PPIA/CCT5/CCT2/RAN/DNM1L/CCT4/CCT6A/CCT7	10	252888318356868
MV4_11 - HEK293.upregulated	MV4_11 - HEK293	upregulated	GO:0000723	telomere maintenance	1941-07-01	11/197	0.00182708742438213	0.0454280373244101	0.0423114982488492	CCT8/CCT3/CCT5/CCT2/CCT4/CCT6A/CCT7	7	305764966740576
MV4_11 - HEK293.upregulated	MV4_11 - HEK293	upregulated	GO:0032200	telomere organization	1941-07-01	11/197	0.00182708742438213	0.0454280373244101	0.0423114982488492	CCT8/CCT3/CCT5/CCT2/CCT4/CCT6A/CCT7	7	305764966740576
MV4_11 - HEK293.upregulated	MV4_11 - HEK293	upregulated	GO:0071897	DNA biosynthetic process	1941-07-01	11/197	0.00182708742438213	0.0454280373244101	0.0423114982488492	CCT8/CCT3/CCT5/CCT2/CCT4/CCT6A/CCT7	7	305764966740576
MV4_11 - HEK293.upregulated	MV4_11 - HEK293	upregulated	GO:0050821	protein stabilization	1941-08-01	14/197	0.00212768515821251	0.0494591761512533	0.046066085359774	CCT8/CCT3/NPM1/CCT5/CCT2/CCT4/CCT6A/CCT7	8	274564459930314
MV4_11 - HEK293.upregulated	MV4_11 - HEK293	upregulated	GO:0072594	establishment of protein localization to organelle	1941-09-01	17/197	0.00217005526074969	0.0494591761512533	0.046066085359774	CCT8/CCT3/CCT5/CCT2/RAN/HSPA5/CCT4/CCT6A/CCT7	9	254375896700143

## Sheet: EV proteomics_GO_ CC_limma
Cluster	comparison	direction	ID	Description	GeneRatio	BgRatio	pvalue	p.adjust	qvalue	geneID	Count	odds_ratio
MV4_11 - HEK293.downregulated	MV4_11 - HEK293	downregulated	GO:0098797	plasma membrane protein complex	15/45	20/198	18400000	261000000	2050000000	ITGAL/SDCBP/GNAI2/ATP1A1/ITGA6/HLA-C/JUP/ANXA2/ITGB1/ITGB2/FLOT2/TFRC/SLC3A2/FLOT1/HLA-G	15	2024-03-03
MV4_11 - HEK293.downregulated	MV4_11 - HEK293	downregulated	GO:0098552	side of membrane	14/45	20/198	224000000	0.000159394139068855	0.000125246691929567	ITGAL/ANXA5/GNAI2/HEG1/ITGA6/SLC4A1/HLA-C/JUP/ITGB1/ITGB2/TFRC/MYH9/FLOT1/HLA-G	14	2024-08-03
MV4_11 - HEK293.downregulated	MV4_11 - HEK293	downregulated	GO:0098796	membrane protein complex	15/45	23/198	348000000	0.000164593345063413	0.000129332057648049	ITGAL/SDCBP/GNAI2/ATP1A1/ITGA6/HLA-C/JUP/ANXA2/ITGB1/ITGB2/FLOT2/TFRC/SLC3A2/FLOT1/HLA-G	15	28695652173913
MV4_11 - HEK293.downregulated	MV4_11 - HEK293	downregulated	GO:0016021	integral component of membrane	17/45	31/198	1940000000	0.000689113605413842	0.000541482892319253	ITGAL/CD81/SDCBP/ATP1A1/RRBP1/STOM/HEG1/ITGA6/SLC16A3/SLC4A1/SLC2A1/HLA-C/ITGB1/ITGB2/TFRC/SLC3A2/HLA-G	17	241290322580645
MV4_11 - HEK293.downregulated	MV4_11 - HEK293	downregulated	GO:0016323	basolateral plasma membrane	1945-12-01	18/198	3350000000	0.000827168628361926	0.000649962005977496	CD81/ATP1A1/DSP/SLC16A3/SLC4A1/SLC2A1/ANXA2/FLOT2/TFRC/SLC3A2/MSN/FLOT1	12	293333333333333
MV4_11 - HEK293.downregulated	MV4_11 - HEK293	downregulated	GO:0031224	intrinsic component of membrane	17/45	32/198	3500000000	0.000827168628361926	0.000649962005977496	ITGAL/CD81/SDCBP/ATP1A1/RRBP1/STOM/HEG1/ITGA6/SLC16A3/SLC4A1/SLC2A1/HLA-C/ITGB1/ITGB2/TFRC/SLC3A2/HLA-G	17	23375
MV4_11 - HEK293.downregulated	MV4_11 - HEK293	downregulated	GO:0009925	basal plasma membrane	1945-12-01	19/198	7560000000	0.00133355937296197	0.00104786726118584	CD81/ATP1A1/DSP/SLC16A3/SLC4A1/SLC2A1/ANXA2/FLOT2/TFRC/SLC3A2/MSN/FLOT1	12	277894736842105
MV4_11 - HEK293.downregulated	MV4_11 - HEK293	downregulated	GO:0045178	basal part of cell	1945-12-01	19/198	7560000000	0.00133355937296197	0.00104786726118584	CD81/ATP1A1/DSP/SLC16A3/SLC4A1/SLC2A1/ANXA2/FLOT2/TFRC/SLC3A2/MSN/FLOT1	12	277894736842105
MV4_11 - HEK293.downregulated	MV4_11 - HEK293	downregulated	GO:0005887	integral component of plasma membrane	13/45	22/198	9470000000	0.00133355937296197	0.00104786726118584	ITGAL/CD81/SDCBP/ATP1A1/STOM/ITGA6/SLC16A3/SLC4A1/SLC2A1/HLA-C/ITGB1/ITGB2/TFRC	13	2024-06-02
MV4_11 - HEK293.downregulated	MV4_11 - HEK293	downregulated	GO:0031226	intrinsic component of plasma membrane	13/45	22/198	9470000000	0.00133355937296197	0.00104786726118584	ITGAL/CD81/SDCBP/ATP1A1/STOM/ITGA6/SLC16A3/SLC4A1/SLC2A1/HLA-C/ITGB1/ITGB2/TFRC	13	2024-06-02
MV4_11 - HEK293.downregulated	MV4_11 - HEK293	downregulated	GO:0009897	external side of plasma membrane	1945-09-01	12/198	0.000103303895088604	0.00133355937296197	0.00104786726118584	ITGAL/ANXA5/HEG1/ITGA6/ITGB1/ITGB2/TFRC/FLOT1/HLA-G	9	2024-03-03
MV4_11 - HEK293.downregulated	MV4_11 - HEK293	downregulated	GO:0071944	cell periphery	39/45	127/198	0.000170699972423	0.0018863703676993	0.00148224802799204	ITGAL/HAPLN1/ANXA4/ANXA5/ANXA6/CD81/SDCBP/GNAI2/VCAN/ATP1A1/DSP/STOM/HEG1/ITGA6/SLC16A3/SLC4A1/SLC2A1/HLA-C/JUP/ANXA2/COL6A3/ITGB1/ITGB2/FLOT2/SSC5D/TFRC/MYH9/SLC3A2/TGFBI/ACAN/COL1A2/COL2A1/RAP1B/ANXA11/MSN/FLOT1/RAB10/HLA-G/COL6A2	39	13511811023622
MV4_11 - HEK293.downregulated	MV4_11 - HEK293	downregulated	GO:0045121	membrane raft	1945-10-01	15/198	0.000185980177097115	0.0018863703676993	0.00148224802799204	SDCBP/GNAI2/ATP1A1/STOM/SLC2A1/ANXA2/ITGB1/ITGB2/FLOT2/FLOT1	10	293333333333333
MV4_11 - HEK293.downregulated	MV4_11 - HEK293	downregulated	GO:0098857	membrane microdomain	1945-10-01	15/198	0.000185980177097115	0.0018863703676993	0.00148224802799204	SDCBP/GNAI2/ATP1A1/STOM/SLC2A1/ANXA2/ITGB1/ITGB2/FLOT2/FLOT1	10	293333333333333
MV4_11 - HEK293.downregulated	MV4_11 - HEK293	downregulated	GO:0009986	cell surface	14/45	27/198	0.000333692961256743	0.0031589600332305	0.00248220729075191	ITGAL/ANXA4/ANXA5/HEG1/ITGA6/HLA-C/ANXA2/ITGB1/ITGB2/TFRC/SLC3A2/MSN/FLOT1/HLA-G	14	228148148148148
MV4_11 - HEK293.downregulated	MV4_11 - HEK293	downregulated	GO:0005886	plasma membrane	31/45	94/198	0.000903416375082735	0.00773276337226024	0.00607615209384422	ITGAL/ANXA4/ANXA5/CD81/SDCBP/GNAI2/ATP1A1/DSP/STOM/HEG1/ITGA6/SLC16A3/SLC4A1/SLC2A1/HLA-C/JUP/ANXA2/COL6A3/ITGB1/ITGB2/FLOT2/TFRC/MYH9/SLC3A2/TGFBI/RAP1B/MSN/FLOT1/RAB10/HLA-G/COL6A2	31	145106382978723
MV4_11 - HEK293.downregulated	MV4_11 - HEK293	downregulated	GO:0098590	plasma membrane region	17/45	39/198	0.000938306228848949	0.00773276337226024	0.00607615209384422	CD81/ATP1A1/DSP/SLC16A3/SLC4A1/SLC2A1/JUP/ANXA2/ITGB1/ITGB2/FLOT2/TFRC/MYH9/SLC3A2/MSN/FLOT1/HLA-G	17	191794871794872
MV4_11 - HEK293.downregulated	MV4_11 - HEK293	downregulated	GO:0005912	adherens junction	1945-08-01	12/198	0.000980209441554115	0.00773276337226024	0.00607615209384422	SDCBP/JUP/ANXA2/FLOT2/MYH9/MSN/FLOT1/RAB10	8	293333333333333
MV4_11 - HEK293.downregulated	MV4_11 - HEK293	downregulated	GO:0031090	organelle membrane	22/45	60/198	0.00227987887266978	0.0170390947325847	0.0133887623547366	ITGAL/ANXA4/ANXA6/SDCBP/ATP1A1/DSP/RRBP1/STOM/SLC16A3/SLC2A1/HLA-C/ANXA2/GLIPR2/ITGB1/ITGB2/FLOT2/TFRC/SLC3A2/RAP1B/FLOT1/RAB10/HLA-G	22	161333333333333
MV4_11 - HEK293.downregulated	MV4_11 - HEK293	downregulated	GO:0072562	blood microparticle	1945-09-01	16/198	0.00250866756796566	0.0178115397325562	0.0139957243265453	ANXA5/SDCBP/STOM/SLC4A1/SLC2A1/HP/TFRC/YWHAZ/MSN	9	2475
MV4_11 - HEK293.downregulated	MV4_11 - HEK293	downregulated	GO:0042383	sarcolemma	1945-07-01	11/198	0.00327247130863063	0.0221281393250262	0.0173875668528745	ATP1A1/SLC2A1/ANXA2/COL6A3/ITGB1/FLOT1/COL6A2	7	2024-08-02
MV4_11 - HEK293.downregulated	MV4_11 - HEK293	downregulated	GO:0005911	cell-cell junction	13/45	29/198	0.00355728370365641	0.0229606493599641	0.0180417259611282	SDCBP/DSP/HEG1/SLC2A1/JUP/ANXA2/ITGB1/FLOT2/MYH9/RAP1B/MSN/FLOT1/RAB10	13	197241379310345
K562 - HEK293.downregulated	K562 - HEK293	downregulated	GO:0016021	integral component of membrane	16/42	31/198	3710000000	0.00334830510133786	0.00281473016559835	ITGAL/SDCBP/CD81/STOM/ATP1A1/PLVAP/RRBP1/SLC16A3/ITGA6/SLC4A1/HEG1/HLA-C/ITGB2/SLC2A1/SLC3A2/HLA-G	16	241290322580645
K562 - HEK293.downregulated	K562 - HEK293	downregulated	GO:0031224	intrinsic component of membrane	16/42	32/198	6350000000	0.00334830510133786	0.00281473016559835	ITGAL/SDCBP/CD81/STOM/ATP1A1/PLVAP/RRBP1/SLC16A3/ITGA6/SLC4A1/HEG1/HLA-C/ITGB2/SLC2A1/SLC3A2/HLA-G	16	23375
K562 - HEK293.downregulated	K562 - HEK293	downregulated	GO:0098797	plasma membrane protein complex	1942-12-01	20/198	6980000000	0.00334830510133786	0.00281473016559835	ITGAL/GNAI2/SDCBP/ATP1A1/ITGA6/FLOT2/HLA-C/JUP/ITGB2/ANXA2/SLC3A2/HLA-G	12	2024-03-03
K562 - HEK293.downregulated	K562 - HEK293	downregulated	GO:0098796	membrane protein complex	1942-12-01	23/198	0.000453259997791163	0.0132582273297924	0.0111454396412729	ITGAL/GNAI2/SDCBP/ATP1A1/ITGA6/FLOT2/HLA-C/JUP/ITGB2/ANXA2/SLC3A2/HLA-G	12	28695652173913
K562 - HEK293.downregulated	K562 - HEK293	downregulated	GO:0098552	side of membrane	1942-11-01	20/198	0.000460355115617793	0.0132582273297924	0.0111454396412729	ITGAL/MYH9/ANXA5/GNAI2/ITGA6/SLC4A1/HEG1/HLA-C/JUP/ITGB2/HLA-G	11	2024-08-03
K562 - HEK293.downregulated	K562 - HEK293	downregulated	GO:0045121	membrane raft	1942-09-01	15/198	0.000740783325668128	0.0146655507992413	0.012328496651409	GNAI2/SDCBP/STOM/ATP1A1/PLVAP/FLOT2/ITGB2/ANXA2/SLC2A1	9	293333333333333
K562 - HEK293.downregulated	K562 - HEK293	downregulated	GO:0098857	membrane microdomain	1942-09-01	15/198	0.000740783325668128	0.0146655507992413	0.012328496651409	GNAI2/SDCBP/STOM/ATP1A1/PLVAP/FLOT2/ITGB2/ANXA2/SLC2A1	9	293333333333333
K562 - HEK293.downregulated	K562 - HEK293	downregulated	GO:0016323	basolateral plasma membrane	1942-10-01	18/198	0.000814752822180074	0.0146655507992413	0.012328496651409	DSP/CD81/ATP1A1/SLC16A3/SLC4A1/FLOT2/ANXA2/SLC2A1/SLC3A2/MSN	10	293333333333333
K562 - HEK293.downregulated	K562 - HEK293	downregulated	GO:0005886	plasma membrane	29/42	94/198	0.00136336105099167	0.0160308254050622	0.013476205567121	ITGAL/MYH9/ANXA4/ANXA5/GNAI2/DSP/SDCBP/CD81/STOM/ATP1A1/PLVAP/SLC16A3/CAP1/ITGA6/SLC4A1/HEG1/FLOT2/HLA-C/JUP/ITGB2/VCL/ANXA2/TGFBI/SLC2A1/RAP1B/SLC3A2/MSN/NUMA1/HLA-G	29	145106382978723
K562 - HEK293.downregulated	K562 - HEK293	downregulated	GO:0005887	integral component of plasma membrane	1942-11-01	22/198	0.00137394783555666	0.0160308254050622	0.013476205567121	ITGAL/SDCBP/CD81/STOM/ATP1A1/SLC16A3/ITGA6/SLC4A1/HLA-C/ITGB2/SLC2A1	11	2024-06-02
K562 - HEK293.downregulated	K562 - HEK293	downregulated	GO:0031226	intrinsic component of plasma membrane	1942-11-01	22/198	0.00137394783555666	0.0160308254050622	0.013476205567121	ITGAL/SDCBP/CD81/STOM/ATP1A1/SLC16A3/ITGA6/SLC4A1/HLA-C/ITGB2/SLC2A1	11	2024-06-02
K562 - HEK293.downregulated	K562 - HEK293	downregulated	GO:0009925	basal plasma membrane	1942-10-01	19/198	0.00144722729351256	0.0160308254050622	0.013476205567121	DSP/CD81/ATP1A1/SLC16A3/SLC4A1/FLOT2/ANXA2/SLC2A1/SLC3A2/MSN	10	277894736842105
K562 - HEK293.downregulated	K562 - HEK293	downregulated	GO:0045178	basal part of cell	1942-10-01	19/198	0.00144722729351256	0.0160308254050622	0.013476205567121	DSP/CD81/ATP1A1/SLC16A3/SLC4A1/FLOT2/ANXA2/SLC2A1/SLC3A2/MSN	10	277894736842105
K562 - HEK293.downregulated	K562 - HEK293	downregulated	GO:0071944	cell periphery	35/42	127/198	0.00222797440129995	0.0229163081276567	0.0192644403119921	ITGAL/MYH9/ANXA6/ANXA4/ANXA5/HAPLN1/GNAI2/DSP/SDCBP/CD81/STOM/ATP1A1/PLVAP/SLC16A3/VCAN/CAP1/SSC5D/ITGA6/SLC4A1/HEG1/FLOT2/HLA-C/JUP/ITGB2/VCL/ANXA2/TGFBI/SLC2A1/RAP1B/SLC3A2/COL2A1/MSN/ANXA11/NUMA1/HLA-G	35	13511811023622
K562 - HEK293.downregulated	K562 - HEK293	downregulated	GO:0009986	cell surface	1942-12-01	27/198	0.00295722282733022	0.0283893391423701	0.0238653070275772	ITGAL/ANXA4/ANXA5/PLVAP/ITGA6/HEG1/HLA-C/ITGB2/ANXA2/SLC3A2/MSN/HLA-G	12	228148148148148
K562 - HEK293.downregulated	K562 - HEK293	downregulated	GO:0005912	adherens junction	1942-07-01	12/198	0.00418277423951706	0.0376449681556535	0.0316459893121356	MYH9/SDCBP/FLOT2/JUP/VCL/ANXA2/MSN	7	293333333333333
K562 - HEK293.downregulated	K562 - HEK293	downregulated	GO:0098590	plasma membrane region	15/42	39/198	0.00453388014031251	0.0384046317767648	0.0322845954263739	MYH9/DSP/CD81/ATP1A1/PLVAP/SLC16A3/SLC4A1/FLOT2/JUP/ITGB2/ANXA2/SLC2A1/SLC3A2/MSN/HLA-G	15	191794871794872
K562 - HEK293.downregulated	K562 - HEK293	downregulated	GO:0016020	membrane	37/42	142/198	0.0048644949688183	0.0389159597505464	0.0327144398487781	ITGAL/MYH9/MYH14/ANXA6/ANXA4/ANXA5/GNAI2/DSP/SDCBP/CD81/STOM/ATP1A1/PLVAP/RRBP1/SLC16A3/VCAN/CAP1/SSC5D/ITGA6/SLC4A1/HEG1/FLOT2/HLA-C/JUP/ITGB2/VCL/ANXA2/TGFBI/SLC2A1/RAP1B/GLIPR2/SLC3A2/SVEP1/MSN/ANXA11/NUMA1/HLA-G	37	122837022132797
K562 - MV4_11.upregulated	K562 - MV4_11	upregulated	GO:0030312	external encapsulating structure	2024-12-10	50/198	2180000000	0.00204536691109746	0.00201559113299638	A2M/COMP/LAMB1/THBS1/LGALS3BP/LAMC1/THBS4/COL1A2/COL11A1/PKHD1L1	10	2024-03-03
K562 - MV4_11.upregulated	K562 - MV4_11	upregulated	GO:0062023	collagen-containing extracellular matrix	2024-12-09	46/198	0.000126229530290316	0.00593278792364487	0.00584642035028834	A2M/COMP/LAMB1/THBS1/LGALS3BP/LAMC1/THBS4/COL1A2/COL11A1	9	322826086956522
K562 - MV4_11.upregulated	K562 - MV4_11	upregulated	GO:0031012	extracellular matrix	2024-12-09	49/198	0.000223356095623191	0.00699849099619333	0.00689660926836521	A2M/COMP/LAMB1/THBS1/LGALS3BP/LAMC1/THBS4/COL1A2/COL11A1	9	303061224489796
K562 - MV4_11.upregulated	K562 - MV4_11	upregulated	GO:0005788	endoplasmic reticulum lumen	2024-12-06	23/198	0.000746739997355125	0.0175483899378454	0.0172929262545397	APOB/LAMB1/THBS1/LAMC1/COL1A2/COL11A1	6	430434782608696

## Sheet: EV proteomics_GO_ MF_limma
Cluster	comparison	direction	ID	Description	GeneRatio	BgRatio	pvalue	p.adjust	qvalue	geneID	Count	odds_ratio
MV4_11 - HEK293.upregulated	MV4_11 - HEK293	upregulated	GO:0051082	unfolded protein binding	1941-11-01	15/198	657000000	0.000512311667451216	0.000428654836463906	CCT8/CCT3/PPIA/NPM1/CCT5/CCT2/HSPA5/CCT4/CCT6A/HSP90B1/CCT7	11	354146341463415
MV4_11 - HEK293.upregulated	MV4_11 - HEK293	upregulated	GO:0044183	protein folding chaperone	1941-09-01	13/198	0.000120266471208752	0.00312692825142755	0.0026163232333132	CCT8/CCT3/CCT5/CCT2/HSPA5/CCT4/CCT6A/HSP90B1/CCT7	9	334333958724203
MV4_11 - HEK293.upregulated	MV4_11 - HEK293	upregulated	GO:0140662	ATP-dependent protein folding chaperone	1941-09-01	13/198	0.000120266471208752	0.00312692825142755	0.0026163232333132	CCT8/CCT3/CCT5/CCT2/HSPA5/CCT4/CCT6A/HSP90B1/CCT7	9	334333958724203
MV4_11 - HEK293.upregulated	MV4_11 - HEK293	upregulated	GO:1901681	sulfur compound binding	1941-08-01	12/198	0.000475139504161914	0.00926522033115732	0.00775227612053649	AGRN/THBS1/PPIA/APOB/COMP/LRP1/THBS4/COL11A1	8	321951219512195
MV4_11 - HEK293.upregulated	MV4_11 - HEK293	upregulated	GO:0016887	ATP hydrolysis activity	1941-09-01	16/198	0.00116302510138422	0.0181431915815938	0.0151805381654361	CCT8/CCT3/CCT5/CCT2/HSPA5/CCT4/CCT6A/HSP90B1/CCT7	9	271646341463415
MV4_11 - HEK293.upregulated	MV4_11 - HEK293	upregulated	GO:0016787	hydrolase activity	15/41	39/198	0.00338283623429251	0.0439768710458027	0.0367957625484449	PRDX6/CCT8/CCT3/AHCY/CCT5/CCT2/RAN/PPP2R1A/DNM1L/HSPA5/FASN/CCT4/CCT6A/HSP90B1/CCT7	15	185741088180113
K562 - HEK293.downregulated	K562 - HEK293	downregulated	GO:0015075	ion transmembrane transporter activity	1942-07-01	10/198	0.000900508483938517	0.0315177969378481	0.0308068691873703	ANXA6/ATP1A1/SLC16A3/SLC4A1/ANXA2/SLC2A1/SLC3A2	7	2024-03-03
K562 - HEK293.downregulated	K562 - HEK293	downregulated	GO:0022857	transmembrane transporter activity	1942-07-01	10/198	0.000900508483938517	0.0315177969378481	0.0308068691873703	ANXA6/ATP1A1/SLC16A3/SLC4A1/ANXA2/SLC2A1/SLC3A2	7	2024-03-03
K562 - HEK293.downregulated	K562 - HEK293	downregulated	GO:0005215	transporter activity	1942-07-01	11/198	0.00207769240471563	0.0484794894433648	0.0473859671250934	ANXA6/ATP1A1/SLC16A3/SLC4A1/ANXA2/SLC2A1/SLC3A2	7	3
K562 - HEK293.upregulated	K562 - HEK293	upregulated	GO:1901681	sulfur compound binding	1939-09-01	12/198	2740000000	0.00210604033842917	0.00201534960615232	THBS1/AGRN/LRP1/APOB/COMP/THBS4/FN1/COL11A1/APP	9	321951219512195
K562 - MV4_11.upregulated	K562 - MV4_11	upregulated	GO:1901681	sulfur compound binding	2024-12-06	12/198	934000000	0.000308275577373036	0.000255667145508738	LRP1/COMP/APOB/THBS1/THBS4/COL11A1	6	321951219512195
K562 - MV4_11.upregulated	K562 - MV4_11	upregulated	GO:0005539	glycosaminoglycan binding	2024-12-05	15/198	0.000722384224878096	0.0119193397104886	0.00988525781412131	COMP/APOB/THBS1/THBS4/COL11A1	5	2024-05-05
K562 - MV4_11.upregulated	K562 - MV4_11	upregulated	GO:0005201	extracellular matrix structural constituent	2024-12-06	31/198	0.00429999533607134	0.0472999486967848	0.0392280276273175	COMP/LAMB1/THBS1/LAMC1/COL1A2/COL11A1	6	319354838709677

## Sheet: EV proteomics_Limma_results
gene_name	protein_id	description	found.in.files	found.in.file_P1938_Lara_220126_P1938_MR_VK_EVs_TMT8_rep1_1out30_R1_results_20220131_0842_proteins.txt	found.in.file_P1938_Lara_220126_P1938_MR_VK_EVs_TMT8_rep2_1out30_R1_results_20220131_0843_proteins.txt	found.in.file_P1938_Lara_220126_P1938_MR_VK_EVs_TMT8_rep3_1out30_R1_results_20220131_0844_proteins.txt	found.in.conditions	found.in.reps	max.qupm	average.top3	logFC	AveExpr	t	pvalue.limma	fdr.limma	B	pvalue.fdrtool	qval.fdrtool	lfdr.fdrtool	comparison	hit_annotation_method	pvalue	fdr	hit	hit_annotation	top3
A2M	P01023	Alpha-2-macroglobulin OS=Homo sapiens GN=A2M PE=1 SV=3	3	1	1	1	3	3	7	889781666666667	137027097571845	280298430642551	259456183719444	326000	69800000	119149832286392	51900	9950000	5120000000	K562 - MV4_11	limma	326000	69800000	TRUE	hit	889781666666667
MYH9	P35579	Myosin-9 OS=Homo sapiens GN=MYH9 PE=1 SV=4	3	1	1	1	3	3	48	811008333333333	-103891961748775	296077010158251	-214852905342793	152000	135000000	102613886705775	2670000	2560000000	5400000000	K562 - MV4_11	limma	152000	135000000	TRUE	hit	811008333333333
MYH14	Q7Z406|Q7Z406-2|Q7Z406-6	Myosin-14 OS=Homo sapiens GN=MYH14 PE=1 SV=2|Isoform 2 of Myosin-14 OS=Homo sapiens GN=MYH14|Isoform 6 of Myosin-14 OS=Homo sapiens GN=MYH14	3	1	1	1	3	3	2	744804666666667	-119564551190401	252605245986245	-209144042439608	1890000	135000000	100242774947153	54900000	3510000000	0.000202822462553944	K562 - MV4_11	limma	1890000	135000000	TRUE	hit	744804666666667
PGD	P52209|P52209-2	6-phosphogluconate dehydrogenase, decarboxylating OS=Homo sapiens GN=PGD PE=1 SV=3|Isoform 2 of 6-phosphogluconate dehydrogenase, decarboxylating OS=Homo sapiens GN=PGD	3	1	1	1	3	3	7	687999	-0.987387597609217	25550127451772	-200337588259658	2680000	143000000	964519788345501	161000000	7700000000	0.000398083835692881	K562 - MV4_11	limma	2680000	143000000	FALSE	candidate	687999
PRDX6	P30041	Peroxiredoxin-6 OS=Homo sapiens GN=PRDX6 PE=1 SV=3	3	1	1	1	3	3	3	663860333333333	-0.830971312084259	249640561532646	-193282042800845	3590000	154000000	932905343840165	368000000	0.000141230618613348	0.0537241129845109	K562 - MV4_11	limma	3590000	154000000	FALSE	candidate	663860333333333
TAGLN2	P37802|P37802-2|X6RJP6	Transgelin-2 OS=Homo sapiens GN=TAGLN2 PE=1 SV=3|Isoform 2 of Transgelin-2 OS=Homo sapiens GN=TAGLN2|Transgelin-2 (Fragment) OS=Homo sapiens GN=TAGLN2 PE=1 SV=1	2	1	NA	1	3	2	2	651682	-0.87957529442415	241991062735237	-147259666075103	32000000	1140000000	700461919290214	0.000421123276765689	0.0124453287899602	0.0537241129845109	K562 - MV4_11	limma	32000000	1140000000	FALSE	candidate	651682
LRP1	Q07954	Prolow-density lipoprotein receptor-related protein 1 OS=Homo sapiens GN=LRP1 PE=1 SV=2	3	1	1	1	3	3	29	707565666666667	0.79218577050311	275143360875169	139693142939043	48800000	1390000000	647031599650011	0.000821990744814372	0.0199031878263555	0.0537241129845109	K562 - MV4_11	limma	48800000	1390000000	FALSE	candidate	707565666666667
SUB1	P53999	Activated RNA polymerase II transcriptional coactivator p15 OS=Homo sapiens GN=SUB1 PE=1 SV=3	2	1	NA	1	3	2	2	6293475	-10948747503659	235977630926576	-138608253412203	51900000	1390000000	64751972908969	0.000902429896504575	0.0210864290037441	0.0537241129845109	K562 - MV4_11	limma	51900000	1390000000	TRUE	hit	6293475
CAP1	Q01518|Q01518-2|Q5T0R1|Q5T0R2|Q5T0R3|Q5T0R4|Q5T0R5|Q5T0R6|Q5T0R7|Q5T0R9	Adenylyl cyclase-associated protein (Fragment) OS=Homo sapiens GN=CAP1 PE=1 SV=1|Adenylyl cyclase-associated protein (Fragment) OS=Homo sapiens GN=CAP1 PE=1 SV=7|Adenylyl cyclase-associated protein 1 OS=Homo sapiens GN=CAP1 PE=1 SV=5|Isoform 2 of Adenylyl cyclase-associated protein 1 OS=Homo sapiens GN=CAP1	3	1	1	1	3	3	2	686701666666667	-0.801804051265599	250031199842945	-135715053783098	61400000	1460000000	62174621355704	0.00115398168977277	0.0243050949143398	0.0537241129845109	K562 - MV4_11	limma	61400000	1460000000	FALSE	candidate	686701666666667
COMP	G3XAP6|P49747|P49747-2	Cartilage oligomeric matrix protein OS=Homo sapiens GN=COMP PE=1 SV=1|Cartilage oligomeric matrix protein OS=Homo sapiens GN=COMP PE=1 SV=2|Isoform 2 of Cartilage oligomeric matrix protein OS=Homo sapiens GN=COMP	3	1	1	1	3	3	6	691902666666667	0.968154219585571	251204250610975	130650743502504	83000000	1740000000	588529079206069	0.00175557570750673	0.0299193958089223	0.0537241129845109	K562 - MV4_11	limma	83000000	1740000000	FALSE	candidate	691902666666667
PPIA	P62937|P62937-2	Isoform 2 of Peptidyl-prolyl cis-trans isomerase A OS=Homo sapiens GN=PPIA|Peptidyl-prolyl cis-trans isomerase A OS=Homo sapiens GN=PPIA PE=1 SV=2	3	1	1	1	3	3	4	716829	-0.613729076331957	25646645611244	-12742159701765	101000000	1740000000	566715796006342	0.00227768953405461	0.0333018576022897	0.0537241129845109	K562 - MV4_11	limma	101000000	1740000000	FALSE	candidate	716829
APOB	A0A087WTM7|P04114	Apolipoprotein B-100 OS=Homo sapiens GN=APOB PE=1 SV=1|Apolipoprotein B-100 OS=Homo sapiens GN=APOB PE=1 SV=2	3	1	1	1	3	3	12	865249	0.748243387940061	28069728172177	1267478447636	106000000	1740000000	562099904575655	0.00240315741610497	0.0339761669469876	0.0537241129845109	K562 - MV4_11	limma	106000000	1740000000	FALSE	candidate	865249
LAMA2	A0A087WX80|A0A087WYF1|P24043	Laminin subunit alpha-2 OS=Homo sapiens GN=LAMA2 PE=1 SV=1|Laminin subunit alpha-2 OS=Homo sapiens GN=LAMA2 PE=1 SV=4	3	1	1	1	3	3	17	712575	0.5559803437399	271487541319538	125171611503763	117000000	1740000000	55121183849821	0.00272177714111854	0.0355039050029364	0.0537241129845109	K562 - MV4_11	limma	117000000	1740000000	FALSE	no hit	712575
RSU1	Q15404|Q15404-2	Ras suppressor protein 1 OS=Homo sapiens GN=RSU1 PE=1 SV=3|Isoform 2 of Ras suppressor protein 1 OS=Homo sapiens GN=RSU1	2	1	1	NA	3	2	2	62228	-0.67581412445891	227622065939878	-124409138361754	122000000	1740000000	553442047540294	0.00288935997685669	0.0362162919295144	0.0537241129845109	K562 - MV4_11	limma	122000000	1740000000	FALSE	candidate	62228
VCL	P18206|P18206-2	Vinculin OS=Homo sapiens GN=VCL PE=1 SV=4|Isoform 1 of Vinculin OS=Homo sapiens GN=VCL	3	1	1	1	3	3	22	687665333333333	-0.607634878530529	274600438739849	-12341365575196	130000000	1740000000	538918334866999	0.00312232647679567	0.0371188443920276	0.0537241129845109	K562 - MV4_11	limma	130000000	1740000000	FALSE	candidate	687665333333333
PSME1	Q06323|Q06323-2|Q06323-3	Proteasome activator complex subunit 1 OS=Homo sapiens GN=PSME1 PE=1 SV=1|Isoform 2 of Proteasome activator complex subunit 1 OS=Homo sapiens GN=PSME1|Isoform 3 of Proteasome activator complex subunit 1 OS=Homo sapiens GN=PSME1	3	1	1	1	3	3	2	598910666666667	-0.841161793807192	229221115789871	-123022033119372	134000000	1740000000	536157764126569	0.00321857707737672	0.0374651372326441	0.0537241129845109	K562 - MV4_11	limma	134000000	1740000000	FALSE	candidate	598910666666667
TLN1	Q9Y490	Talin-1 OS=Homo sapiens GN=TLN1 PE=1 SV=3	3	1	1	1	3	3	50	744891	-0.615385686656737	291810579926214	-122447028238112	139000000	1740000000	53208986626405	0.00336480292159558	0.0379644417004234	0.103447204839455	K562 - MV4_11	limma	139000000	1740000000	FALSE	candidate	744891
LAMB1	G3XAI2|P07942	Laminin subunit beta-1 OS=Homo sapiens GN=LAMB1 PE=1 SV=1|Laminin subunit beta-1 OS=Homo sapiens GN=LAMB1 PE=1 SV=2	3	1	1	1	3	3	15	706298666666667	0.688393853663818	265321757236663	120506231599686	157000000	1870000000	518229173196944	0.00390413028329983	0.0416023729859252	0.14781789381331	K562 - MV4_11	limma	157000000	1870000000	FALSE	candidate	706298666666667
PLVAP	Q9BX97	Plasmalemma vesicle-associated protein OS=Homo sapiens GN=PLVAP PE=2 SV=1	3	1	1	1	3	3	2	679073	-0.818439204259025	245464366989237	-116383221498063	207000000	2260000000	488095185948378	0.00531868961428894	0.0514312688290881	0.14781789381331	K562 - MV4_11	limma	207000000	2260000000	FALSE	candidate	679073
CLIP1	F5H0N7|J3KP58|P30622|P30622-1|P30622-2	CAP-Gly domain-containing linker protein 1 OS=Homo sapiens GN=CLIP1 PE=1 SV=1|CAP-Gly domain-containing linker protein 1 OS=Homo sapiens GN=CLIP1 PE=1 SV=2|Isoform 2 of CAP-Gly domain-containing linker protein 1 OS=Homo sapiens GN=CLIP1|Isoform 3 of CAP-Gly domain-containing linker protein 1 OS=Homo sapiens GN=CLIP1	3	1	1	1	3	3	5	619632	-0.77749027225444	244581818034962	-116064155070543	211000000	2260000000	485723027336422	0.00544544277804992	0.0522239250686636	0.513434509752177	K562 - MV4_11	limma	211000000	2260000000	FALSE	candidate	619632
THBS1	P07996	Thrombospondin-1 OS=Homo sapiens GN=THBS1 PE=1 SV=2	3	1	1	1	3	3	20	805221333333333	0.639060365448479	278964184606382	103145241708123	529000000	5390000000	3844089259447	0.0135091927146613	0.112598614853938	0.513434509752177	K562 - MV4_11	limma	529000000	5390000000	FALSE	candidate	805221333333333
LAMA3	A0A0A0MSA0|A0A0A0MTS5|A0A0A6YYF2|K7EIP4|Q16787|Q16787-1|Q16787-3|Q16787-4	Laminin subunit alpha-3 OS=Homo sapiens GN=LAMA3 PE=1 SV=1|HCG1811249, isoform CRA_f OS=Homo sapiens GN=LAMA3 PE=1 SV=1|HCG1811249, isoform CRA_e OS=Homo sapiens GN=LAMA3 PE=1 SV=1|Laminin subunit alpha-3 (Fragment) OS=Homo sapiens GN=LAMA3 PE=1 SV=2|Laminin subunit alpha-3 OS=Homo sapiens GN=LAMA3 PE=1 SV=2|Isoform 1 of Laminin subunit alpha-3 OS=Homo sapiens GN=LAMA3|Isoform 3 of Laminin subuni…	2	1	1	NA	3	2	3	6254685	0.546593025168242	240335608475865	100683198525987	637000000	5780000000	371712271857085	0.0159046393336173	0.127602487249305	0.513434509752177	K562 - MV4_11	limma	637000000	5780000000	FALSE	no hit	6254685
HMCN1	Q96RW7|Q96RW7-2	Hemicentin-1 OS=Homo sapiens GN=HMCN1 PE=1 SV=2|Isoform 2 of Hemicentin-1 OS=Homo sapiens GN=HMCN1	3	1	1	1	3	3	17	701325666666667	0.415368008756094	268045139481071	100570803469489	643000000	5780000000	362893783271793	0.0160223981661982	0.128311156525636	0.513434509752177	K562 - MV4_11	limma	643000000	5780000000	FALSE	no hit	701325666666667
PAICS	E9PBS1|P22234|P22234-2	Multifunctional protein ADE2 (Fragment) OS=Homo sapiens GN=PAICS PE=1 SV=1|Multifunctional protein ADE2 OS=Homo sapiens GN=PAICS PE=1 SV=3|Isoform 2 of Multifunctional protein ADE2 OS=Homo sapiens GN=PAICS	3	1	1	1	3	3	3	636763333333333	-0.448348373976163	242063823341982	-100447268222867	649000000	5780000000	361849428404477	0.016152712442119	0.129092355849249	0.644465338621031	K562 - MV4_11	limma	649000000	5780000000	FALSE	no hit	636763333333333
DNM1L	B4DDQ3|F8VUJ9|F8VZ52|G8JLD5|O00429|O00429-2|O00429-3|O00429-4|O00429-5|O00429-6|O00429-8	Dynamin-1-like protein (Fragment) OS=Homo sapiens GN=DNM1L PE=1 SV=1|Dynamin-1-like protein OS=Homo sapiens GN=DNM1L PE=1 SV=1|Dynamin-1-like protein OS=Homo sapiens GN=DNM1L PE=1 SV=2|Isoform 2 of Dynamin-1-like protein OS=Homo sapiens GN=DNM1L|Isoform 3 of Dynamin-1-like protein OS=Homo sapiens GN=DNM1L|Isoform 4 of Dynamin-1-like protein OS=Homo sapiens GN=DNM1L|Isoform 5 of Dynamin-1-like pro…	3	1	1	1	3	3	3	604764666666667	-0.509181210041323	230825123856864	-975301415428236	813000000	696000000	336861416752547	0.0195126658727385	0.14970727516012	0.750939731214698	K562 - MV4_11	limma	813000000	696000000	FALSE	no hit	604764666666667
EEF1A1|EEF1A1P5	P68104|Q5VTE0	Elongation factor 1-alpha 1 OS=Homo sapiens GN=EEF1A1 PE=1 SV=1|Putative elongation factor 1-alpha-like 3 OS=Homo sapiens GN=EEF1A1P5 PE=5 SV=1	3	1	1	1	3	3	7	752842666666667	-0.400908385371171	265455619725353	-942836674509957	1050000000	8670000000	308290924956749	0.023955346320474	0.175812660111673	0.750939731214698	K562 - MV4_11	limma	1050000000	8670000000	FALSE	no hit	752842666666667
LGALS3BP	Q08380	Galectin-3-binding protein OS=Homo sapiens GN=LGALS3BP PE=1 SV=1	3	1	1	1	3	3	3	623354666666667	0.770124305107242	234587636794736	891644232281353	1610000000	0.000123701059048465	261513334069844	0.0327404083973837	0.22128818181468	0.750939731214698	K562 - MV4_11	limma	1610000000	0.000123701059048465	FALSE	candidate	623354666666667
SVEP1	A0A0A0MSD0|Q4LDE5	Sushi, von Willebrand factor type A, EGF and pentraxin domain-containing protein 1 OS=Homo sapiens GN=SVEP1 PE=1 SV=1|Sushi, von Willebrand factor type A, EGF and pentraxin domain-containing protein 1 OS=Homo sapiens GN=SVEP1 PE=1 SV=3	3	1	1	1	3	3	6	658014333333333	-0.749771039983095	243462200687416	-891059435978454	1620000000	0.000123701059048465	260966232551788	0.0328549100363347	0.221833466940983	0.750939731214698	K562 - MV4_11	limma	1620000000	0.000123701059048465	FALSE	candidate	658014333333333
CALD1	E7EX44|E9PGZ1|Q05682|Q05682-2|Q05682-3|Q05682-4|Q05682-5|Q05682-6	Caldesmon OS=Homo sapiens GN=CALD1 PE=1 SV=1|Caldesmon OS=Homo sapiens GN=CALD1 PE=1 SV=1|Caldesmon OS=Homo sapiens GN=CALD1 PE=1 SV=3|Isoform 2 of Caldesmon OS=Homo sapiens GN=CALD1|Isoform 3 of Caldesmon OS=Homo sapiens GN=CALD1|Isoform 4 of Caldesmon OS=Homo sapiens GN=CALD1|Isoform 5 of Caldesmon OS=Homo sapiens GN=CALD1|Isoform 6 of Caldesmon OS=Homo sapiens GN=CALD1	2	1	NA	1	3	2	2	6385285	-0.463745969591514	235440904650465	-884277184723472	1710000000	0.000126533556267337	262611395939059	0.0342080978385721	0.228193663686076	0.999999999999999	K562 - MV4_11	limma	1710000000	0.000126533556267337	FALSE	no hit	6385285
NID1	P14543|P14543-2	Nidogen-1 OS=Homo sapiens GN=NID1 PE=1 SV=3|Isoform 2 of Nidogen-1 OS=Homo sapiens GN=NID1	3	1	1	1	3	3	8	693314666666667	0.531381975728401	256806372154149	845793559980929	2400000000	0.000170933458770246	217700169574811	0.042820968429526	0.270127954950755	0.999999999999999	K562 - MV4_11	limma	2400000000	0.000170933458770246	FALSE	no hit	693314666666667
ADH5	P11766	Alcohol dehydrogenase class-3 OS=Homo sapiens GN=ADH5 PE=1 SV=4	3	1	1	1	3	3	5	681557333333333	-0.396808754623304	256394803251076	-821772909638551	2970000000	0.000205147655032719	19397744447247	0.0490762154906266	0.297835397738497	0.999999999999999	K562 - MV4_11	limma	2970000000	0.000205147655032719	FALSE	no hit	681557333333333
LAMC1	P11047	Laminin subunit gamma-1 OS=Homo sapiens GN=LAMC1 PE=1 SV=3	3	1	1	1	3	3	13	703766333333333	0.624540788770837	264906148281653	815546730536671	3140000000	0.000210313833466278	187738690608004	0.0508173583841214	0.305177384681216	0.999999999999999	K562 - MV4_11	limma	3140000000	0.000210313833466278	FALSE	candidate	703766333333333
ENO1	P06733	Alpha-enolase OS=Homo sapiens GN=ENO1 PE=1 SV=2	3	1	1	1	3	3	12	781734666666667	-0.374400683236079	275971651706634	-789198041149431	4010000000	0.000260169208020771	160915358350773	0.0587685626139409	0.336843111106598	0.999999999999999	K562 - MV4_11	limma	4010000000	0.000260169208020771	FALSE	no hit	781734666666667
APP	A0A0A0MRG2|E9PG40|P05067|P05067-10|P05067-11|P05067-3|P05067-4|P05067-5|P05067-6|P05067-7|P05067-8|P05067-9	Amyloid beta A4 protein OS=Homo sapiens GN=APP PE=1 SV=1|Amyloid beta A4 protein OS=Homo sapiens GN=APP PE=1 SV=1|Amyloid beta A4 protein OS=Homo sapiens GN=APP PE=1 SV=3|Isoform APP639 of Amyloid beta A4 protein OS=Homo sapiens GN=APP|Isoform 11 of Amyloid beta A4 protein OS=Homo sapiens GN=APP|Isoform L-APP677 of Amyloid beta A4 protein OS=Homo sapiens GN=APP|Isoform APP695 of Amyloid beta A4 p…	3	1	1	1	3	3	4	644938	0.519457152877713	232983667261541	78164975938652	4310000000	0.000264128288721233	153102845544273	0.0612281072737899	0.346061901783211	1	K562 - MV4_11	limma	4310000000	0.000264128288721233	FALSE	no hit	644938
CD81	A6NMH8|E9PIF1|E9PJK1|E9PRJ8|H0YDJ9|H0YDL9|P60033	Tetraspanin OS=Homo sapiens GN=CD81 PE=1 SV=1|Tetraspanin OS=Homo sapiens GN=CD81 PE=1 SV=1|Tetraspanin OS=Homo sapiens GN=CD81 PE=1 SV=1|Tetraspanin (Fragment) OS=Homo sapiens GN=CD81 PE=1 SV=1|Tetraspanin (Fragment) OS=Homo sapiens GN=CD81 PE=1 SV=1|Tetraspanin (Fragment) OS=Homo sapiens GN=CD81 PE=1 SV=1|CD81 antigen OS=Homo sapiens GN=CD81 PE=1 SV=1	2	1	1	NA	3	2	2	646298	0.537859279930665	233962446811823	781332012298685	4320000000	0.000264128288721233	160890464154648	0.061333484688469	0.346451151718255	1	K562 - MV4_11	limma	4320000000	0.000264128288721233	FALSE	no hit	646298
DMBT1	Q9UGM3|Q9UGM3-3|Q9UGM3-5|Q9UGM3-6|Q9UGM3-7	Deleted in malignant brain tumors 1 protein OS=Homo sapiens GN=DMBT1 PE=1 SV=2|Isoform 3 of Deleted in malignant brain tumors 1 protein OS=Homo sapiens GN=DMBT1|Isoform 5 of Deleted in malignant brain tumors 1 protein OS=Homo sapiens GN=DMBT1|Isoform 6 of Deleted in malignant brain tumors 1 protein OS=Homo sapiens GN=DMBT1|Isoform 7 of Deleted in malignant brain tumors 1 protein OS=Homo sapiens G…	3	1	1	1	3	3	3	694164666666667	0.551487091559654	244680065454936	76903717501445	4850000000	0.000288593739154871	139918209833897	0.0655277112432278	0.361576491020076	1	K562 - MV4_11	limma	4850000000	0.000288593739154871	FALSE	no hit	694164666666667
ITIH3	A0A087WW43|E7ET33|Q06033|Q06033-2	Inter-alpha-trypsin inhibitor heavy chain H3 OS=Homo sapiens GN=ITIH3 PE=1 SV=1|Inter-alpha-trypsin inhibitor heavy chain H3 OS=Homo sapiens GN=ITIH3 PE=1 SV=1|Inter-alpha-trypsin inhibitor heavy chain H3 OS=Homo sapiens GN=ITIH3 PE=1 SV=2|Isoform 2 of Inter-alpha-trypsin inhibitor heavy chain H3 OS=Homo sapiens GN=ITIH3	2	1	1	NA	3	2	2	755231	0.368599310537093	254568840174656	764951017294677	5050000000	0.000291998197730488	143744680955258	0.0669729495163511	0.366627450422315	1	K562 - MV4_11	limma	5050000000	0.000291998197730488	FALSE	no hit	755231
VWF	P04275	von Willebrand factor OS=Homo sapiens GN=VWF PE=1 SV=4	3	1	1	1	3	3	5	711496666666667	0.311306460077077	256405138723686	748459082289247	5920000000	0.00033350746382029	118048761515915	0.0730750472398551	0.387101021877124	1	K562 - MV4_11	limma	5920000000	0.00033350746382029	FALSE	no hit	711496666666667
RPS8	P62241|Q5JR95	40S ribosomal protein S8 OS=Homo sapiens GN=RPS8 PE=1 SV=2|40S ribosomal protein S8 OS=Homo sapiens GN=RPS8 PE=1 SV=1	3	1	1	1	3	3	3	635526333333333	0.425491450559583	237430605848883	744520783238185	6150000000	0.000333810822106134	113811743788872	0.0745976166203768	0.392004818409233	1	K562 - MV4_11	limma	6150000000	0.000333810822106134	FALSE	no hit	635526333333333
THBS4	E7ES19|P35443	Thrombospondin-4 OS=Homo sapiens GN=THBS4 PE=1 SV=1|Thrombospondin-4 OS=Homo sapiens GN=THBS4 PE=1 SV=2	3	1	1	1	3	3	6	734704333333333	0.729467137498112	248623226901245	740625915442255	6390000000	0.000333810822106134	10960491963089	0.0761287871324052	0.396857811991871	1	K562 - MV4_11	limma	6390000000	0.000333810822106134	FALSE	candidate	734704333333333
HSPA1B|HSPA1A	A0A0G2JIW1|P0DMV8|P0DMV8-2|P0DMV9	Heat shock 70 kDa protein 1A OS=Homo sapiens GN=HSPA1A PE=1 SV=1|Heat shock 70 kDa protein 1B OS=Homo sapiens GN=HSPA1B PE=1 SV=1|Isoform 2 of Heat shock 70 kDa protein 1A OS=Homo sapiens GN=HSPA1A	3	1	1	1	3	3	6	704243333333333	-0.369649511075831	256251098147519	-733809576084731	6840000000	0.000333810822106134	102202776315384	0.0788700959287587	0.405355511708195	1	K562 - MV4_11	limma	6840000000	0.000333810822106134	FALSE	no hit	704243333333333
ITGB1	P05556	Integrin beta-1 OS=Homo sapiens GN=ITGB1 PE=1 SV=2	3	1	1	1	3	3	6	692648333333333	0.378043442928515	257220496419725	732880944263474	6900000000	0.000333810822106134	101190387861112	0.0792497008871185	0.4065133995882	1	K562 - MV4_11	limma	6900000000	0.000333810822106134	FALSE	no hit	692648333333333
COL1A2	A0A087WTA8|P08123	Collagen alpha-2(I) chain OS=Homo sapiens GN=COL1A2 PE=1 SV=1|Collagen alpha-2(I) chain OS=Homo sapiens GN=COL1A2 PE=1 SV=7	3	1	1	1	3	3	11	805757666666667	0.676541546794084	27171262321436	732063339844622	6960000000	0.000333810822106134	100298253503261	0.079585148928579	0.407532851556165	1	K562 - MV4_11	limma	6960000000	0.000333810822106134	FALSE	candidate	805757666666667
HAPLN1	P10915	Hyaluronan and proteoglycan link protein 1 OS=Homo sapiens GN=HAPLN1 PE=2 SV=2	3	1	1	1	3	3	7	765485333333333	0.314042013214799	26858388836254	730738640368821	705000000	0.000333810822106134	0.988512318396316	0.0801310981811498	0.409184564980248	1	K562 - MV4_11	limma	705000000	0.000333810822106134	FALSE	no hit	765485333333333
EEF2	P13639	Elongation factor 2 OS=Homo sapiens GN=EEF2 PE=1 SV=4	3	1	1	1	3	3	6	684382333333333	-0.337059402369377	255848731817865	-729119588538718	7170000000	0.000333810822106134	0.970800404203716	0.0808024873474682	0.4112032005343	1	K562 - MV4_11	limma	7170000000	0.000333810822106134	FALSE	no hit	684382333333333
ACAN	A0A087X1T7|E7EX88|H0YM81|P16112|P16112-2	Aggrecan core protein OS=Homo sapiens GN=ACAN PE=1 SV=1|Aggrecan core protein OS=Homo sapiens GN=ACAN PE=1 SV=2|Aggrecan core protein OS=Homo sapiens GN=ACAN PE=1 SV=1|Aggrecan core protein OS=Homo sapiens GN=ACAN PE=1 SV=2|Isoform 2 of Aggrecan core protein OS=Homo sapiens GN=ACAN	3	1	1	1	3	3	8	732599333333333	0.568610758703898	260451073467752	728985068121462	7180000000	0.000333810822106134	0.969327486283941	0.0808584752524952	0.411370913906676	1	K562 - MV4_11	limma	7180000000	0.000333810822106134	FALSE	no hit	732599333333333
NPM1	P06748|P06748-2|P06748-3	Nucleophosmin OS=Homo sapiens GN=NPM1 PE=1 SV=2|Isoform 2 of Nucleophosmin OS=Homo sapiens GN=NPM1|Isoform 3 of Nucleophosmin OS=Homo sapiens GN=NPM1	2	1	NA	1	3	2	4	6364185	0.473183994554315	248024605238177	724343746381246	7520000000	0.000342200093005594	100009303257483	0.0828095818835612	0.417156416051272	1	K562 - MV4_11	limma	7520000000	0.000342200093005594	FALSE	no hit	6364185
ITIH2	A0A087WTE1|P19823|Q5T985	Inter-alpha-trypsin inhibitor heavy chain H2 OS=Homo sapiens GN=ITIH2 PE=1 SV=1|Inter-alpha-trypsin inhibitor heavy chain H2 OS=Homo sapiens GN=ITIH2 PE=1 SV=2	3	1	1	1	3	3	8	828684	0.32849871526361	269241611437201	704887419514777	9150000000	0.000407897787629033	0.702195121872842	0.0914075675726875	0.44135291816616	1	K562 - MV4_11	limma	9150000000	0.000407897787629033	FALSE	no hit	828684
HP	A0A087WU08|A0A0C4DGL8|H0Y300|J3QR68|P00738|P00738-2	Haptoglobin OS=Homo sapiens GN=HP PE=1 SV=1|Haptoglobin OS=Homo sapiens GN=HP PE=1 SV=1|Haptoglobin OS=Homo sapiens GN=HP PE=1 SV=4|Haptoglobin (Fragment) OS=Homo sapiens GN=HP PE=1 SV=1|Haptoglobin OS=Homo sapiens GN=HP PE=1 SV=1|Isoform 2 of Haptoglobin OS=Homo sapiens GN=HP	2	1	1	NA	3	2	2	659603	0.313306061055698	243975686485465	674078468588361	0.000125975481989686	0.000550178635628423	0.433055536441499	0.106475426772594	0.479240151737679	1	K562 - MV4_11	limma	0.000125975481989686	0.000550178635628423	FALSE	no hit	659603
CD63	F8VNT9|F8VV56|F8VWK8|F8W022|P08962|P08962-2|P08962-3	CD63 antigen (Fragment) OS=Homo sapiens GN=CD63 PE=1 SV=1|CD63 antigen OS=Homo sapiens GN=CD63 PE=1 SV=1|Tetraspanin (Fragment) OS=Homo sapiens GN=CD63 PE=1 SV=1|Tetraspanin (Fragment) OS=Homo sapiens GN=CD63 PE=1 SV=1|CD63 antigen OS=Homo sapiens GN=CD63 PE=1 SV=2|Isoform 2 of CD63 antigen OS=Homo sapiens GN=CD63|Isoform 3 of CD63 antigen OS=Homo sapiens GN=CD63	3	1	1	1	3	3	2	663445	0.319006759120949	240445940186775	665213695214049	0.000138392116506499	0.000592318258647815	0.247745345286395	0.111157725729151	0.489988528742614	1	K562 - MV4_11	limma	0.000138392116506499	0.000592318258647815	FALSE	no hit	663445
PPP2R1A	B3KQV6|P30153	Serine/threonine-protein phosphatase 2A 65 kDa regulatory subunit A alpha isoform OS=Homo sapiens GN=PPP2R1A PE=1 SV=1|Serine/threonine-protein phosphatase 2A 65 kDa regulatory subunit A alpha isoform OS=Homo sapiens GN=PPP2R1A PE=1 SV=4	2	1	NA	1	3	2	2	6464915	-0.329396359318782	241703213604375	-657747670253285	0.000149899339404054	0.000628989384950345	0.242395403979165	0.115226017620147	0.498973548167974	1	K562 - MV4_11	limma	0.000149899339404054	0.000628989384950345	FALSE	no hit	6464915
CKB	P12277	Creatine kinase B-type OS=Homo sapiens GN=CKB PE=1 SV=1	2	1	1	NA	3	2	2	5604875	-0.810484816290057	211693810513007	-655930097435175	0.000152857603309756	0.000629067829005534	0.220974050664658	0.116233938958995	0.501150871011262	1	K562 - MV4_11	limma	0.000152857603309756	0.000629067829005534	FALSE	candidate	5604875
SDCBP	O00560|O00560-3	Syntenin-1 OS=Homo sapiens GN=SDCBP PE=1 SV=1|Isoform 3 of Syntenin-1 OS=Homo sapiens GN=SDCBP	2	1	1	NA	3	2	3	641291	0.307639712776357	246012238486343	653232516224373	0.000157367335868479	0.000635407733506688	0.189106122918826	0.117742617734648	0.504374801675925	1	K562 - MV4_11	limma	0.000157367335868479	0.000635407733506688	FALSE	no hit	641291
PGM1	P36871	Phosphoglucomutase-1 OS=Homo sapiens GN=PGM1 PE=1 SV=3	3	1	1	1	3	3	8	673252333333333	-0.271192268628297	252617973771581	-622583808730349	0.000220306702914058	0.000873067304140898	-0.261916959317567	0.135981533987007	0.540291872065674	1	K562 - MV4_11	limma	0.000220306702914058	0.000873067304140898	FALSE	no hit	673252333333333
PHGDH	O43175|Q5SZU1	D-3-phosphoglycerate dehydrogenase OS=Homo sapiens GN=PHGDH PE=1 SV=1|D-3-phosphoglycerate dehydrogenase OS=Homo sapiens GN=PHGDH PE=1 SV=4	3	1	1	1	3	3	4	656745666666667	-0.299519149961959	246999163688749	-618851723127208	0.000229698596207816	0.000893736356154048	-0.307629315652067	0.138343935128905	0.544566780794877	1	K562 - MV4_11	limma	0.000229698596207816	0.000893736356154048	FALSE	no hit	656745666666667
HEG1	Q9ULI3	Protein HEG homolog 1 OS=Homo sapiens GN=HEG1 PE=1 SV=3	2	1	1	NA	3	2	2	6382985	0.392256545029529	244362199908524	61567594627151	0.000238037503164088	0.000909643315662764	-0.264058271491862	0.140378990573134	0.548186099726433	1	K562 - MV4_11	limma	0.000238037503164088	0.000909643315662764	FALSE	no hit	6382985
FLNA	P21333|P21333-2|Q5HY54	Filamin-A OS=Homo sapiens GN=FLNA PE=1 SV=4|Isoform 2 of Filamin-A OS=Homo sapiens GN=FLNA|Filamin-A OS=Homo sapiens GN=FLNA PE=1 SV=1	3	1	1	1	3	3	39	731642333333333	-0.303450755703693	287079538606734	-610866340635935	0.000251306582425925	0.000943501905949963	-0.406042643104822	0.143504749994102	0.55363453800985	1	K562 - MV4_11	limma	0.000251306582425925	0.000943501905949963	FALSE	no hit	731642333333333
TNC	J3QSU6|P24821|P24821-4	Tenascin OS=Homo sapiens GN=TNC PE=1 SV=1|Tenascin OS=Homo sapiens GN=TNC PE=1 SV=3|Isoform 4 of Tenascin OS=Homo sapiens GN=TNC	3	1	1	1	3	3	8	734355333333333	0.311455792337	269824551088251	591348558620792	0.000314128946541783	0.00115902749241279	-0.650093601462089	0.156739346032388	0.575318133942996	1	K562 - MV4_11	limma	0.000314128946541783	0.00115902749241279	FALSE	no hit	734355333333333
CFL1	E9PP50|P23528	Cofilin-1 (Fragment) OS=Homo sapiens GN=CFL1 PE=1 SV=7|Cofilin-1 OS=Homo sapiens GN=CFL1 PE=1 SV=3	3	1	1	1	3	3	5	711740666666667	-0.383458380274394	26214847940908	-576974957670044	0.000371391908157841	0.00134708251433522	-0.833055678427662	0.167063056053854	0.590823310446481	1	K562 - MV4_11	limma	0.000371391908157841	0.00134708251433522	FALSE	no hit	711740666666667
FN1	P02751|P02751-10|P02751-14|P02751-17|P02751-3|P02751-5|P02751-6|P02751-8|P02751-9	Fibronectin OS=Homo sapiens GN=FN1 PE=1 SV=4|Isoform 10 of Fibronectin OS=Homo sapiens GN=FN1|Isoform 14 of Fibronectin OS=Homo sapiens GN=FN1|Isoform 17 of Fibronectin OS=Homo sapiens GN=FN1|Isoform 3 of Fibronectin OS=Homo sapiens GN=FN1|Isoform 5 of Fibronectin OS=Homo sapiens GN=FN1|Isoform 6 of Fibronectin OS=Homo sapiens GN=FN1|Isoform 8 of Fibronectin OS=Homo sapiens GN=FN1|Isoform 9 of Fi…	3	1	1	1	3	3	22	780556	0.277865774264651	276527062600052	57504050776631	0.000379935234461688	0.00135510233624669	-0.857891356815069	0.16849059516959	0.592878675970124	1	K562 - MV4_11	limma	0.000379935234461688	0.00135510233624669	FALSE	no hit	780556
C4B_2|C4A|C4B	A0A0G2JL54|A0A0G2JPR0|A0A140TA29|A0A140TA32|A0A140TA44|A0A140TA49|F5GXS0|P0C0L4|P0C0L4-2|P0C0L5	Complement C4-B OS=Homo sapiens GN=C4B_2 PE=1 SV=1|Complement C4-A OS=Homo sapiens GN=C4A PE=1 SV=1|Complement C4-B OS=Homo sapiens GN=C4B PE=1 SV=1|Complement C4-A OS=Homo sapiens GN=C4A PE=1 SV=1|Complement C4-A OS=Homo sapiens GN=C4A PE=1 SV=1|Complement C4-A OS=Homo sapiens GN=C4A PE=1 SV=1|Complement C4-B OS=Homo sapiens GN=C4B PE=1 SV=1|Complement C4-A OS=Homo sapiens GN=C4A PE=1 SV=2|Isofo…	3	1	1	1	3	3	4	769719	-0.292585302588304	261373666100075	-571449388919747	0.000396371477386642	0.00139013933472871	-0.904130575184406	0.171164925801167	0.596674109293478	1	K562 - MV4_11	limma	0.000396371477386642	0.00139013933472871	FALSE	no hit	769719
HNRNPK	P61978|P61978-2|P61978-3|Q5T6W2	Heterogeneous nuclear ribonucleoprotein K OS=Homo sapiens GN=HNRNPK PE=1 SV=1|Isoform 2 of Heterogeneous nuclear ribonucleoprotein K OS=Homo sapiens GN=HNRNPK|Isoform 3 of Heterogeneous nuclear ribonucleoprotein K OS=Homo sapiens GN=HNRNPK|Heterogeneous nuclear ribonucleoprotein K (Fragment) OS=Homo sapiens GN=HNRNPK PE=1 SV=1	3	1	1	1	3	3	2	616056333333333	-0.358773700734329	225171336646314	-570099329528566	0.000402750648379347	0.00139013933472871	-0.921559135291836	0.172178503057566	0.598094159148973	1	K562 - MV4_11	limma	0.000402750648379347	0.00139013933472871	FALSE	no hit	616056333333333
RELN	J3KQ66|P78509|P78509-2|P78509-3	Reelin OS=Homo sapiens GN=RELN PE=1 SV=1|Reelin OS=Homo sapiens GN=RELN PE=1 SV=3|Isoform 2 of Reelin OS=Homo sapiens GN=RELN|Isoform 3 of Reelin OS=Homo sapiens GN=RELN	3	1	1	1	3	3	17	708762333333333	-0.390565035566247	270195623143661	-53551231658459	0.000611377502602623	0.00207674262788827	-137657445989262	0.199698694441652	0.633162543433044	1	K562 - MV4_11	limma	0.000611377502602623	0.00207674262788827	FALSE	no hit	708762333333333
FBLN1	P23142	Fibulin-1 OS=Homo sapiens GN=FBLN1 PE=1 SV=4	3	1	1	1	3	3	5	738334	0.342430964219975	251574468613726	534217078053463	0.000621206427504745	0.00207715899196899	-139393547735642	0.200788365648063	0.634425566494176	1	K562 - MV4_11	limma	0.000621206427504745	0.00207715899196899	FALSE	no hit	738334
FERMT3	Q86UX7|Q86UX7-2	Fermitin family homolog 3 OS=Homo sapiens GN=FERMT3 PE=1 SV=1|Isoform 2 of Fermitin family homolog 3 OS=Homo sapiens GN=FERMT3	3	1	1	1	3	3	8	722276	-0.226654308462535	263603985904809	-519411210699891	0.00074668005581629	0.00245830049145671	-159405378194507	0.213553826974769	0.648599206045947	1	K562 - MV4_11	limma	0.00074668005581629	0.00245830049145671	FALSE	no hit	722276
COL11A1	P12107|P12107-2|P12107-3|P12107-4	Collagen alpha-1(XI) chain OS=Homo sapiens GN=COL11A1 PE=1 SV=4|Isoform B of Collagen alpha-1(XI) chain OS=Homo sapiens GN=COL11A1|Isoform C of Collagen alpha-1(XI) chain OS=Homo sapiens GN=COL11A1|Isoform 4 of Collagen alpha-1(XI) chain OS=Homo sapiens GN=COL11A1	2	1	NA	1	3	2	2	715454	0.748648486045731	237894013562552	515503899407167	0.000784229233180519	0.00254280387728229	-156406294577784	0.217018286907572	0.652258198358077	1	K562 - MV4_11	limma	0.000784229233180519	0.00254280387728229	FALSE	candidate	715454
EEA1	Q15075	Early endosome antigen 1 OS=Homo sapiens GN=EEA1 PE=1 SV=2	3	1	1	1	3	3	7	638367333333333	-0.315926205777185	247403485272709	-503513493887578	0.000912892930907044	0.00291580727185235	-181235223295981	0.227901656651929	0.663272701853592	1	K562 - MV4_11	limma	0.000912892930907044	0.00291580727185235	FALSE	no hit	638367333333333
MYL12A|MYL12B	J3QRS3|O14950|P19105	Myosin regulatory light chain 12A OS=Homo sapiens GN=MYL12A PE=1 SV=1|Myosin regulatory light chain 12B OS=Homo sapiens GN=MYL12B PE=1 SV=2|Myosin regulatory light chain 12A OS=Homo sapiens GN=MYL12A PE=1 SV=2	2	1	1	NA	3	2	4	6242295	-0.301701504778372	231720698746427	-501542533301029	0.00093616032837627	0.00294615162165473	-175626108646452	0.229727224301392	0.665052290330444	1	K562 - MV4_11	limma	0.00093616032837627	0.00294615162165473	FALSE	no hit	6242295
EML2	K7EIK7|O95834|O95834-2|O95834-3	Echinoderm microtubule-associated protein-like 2 OS=Homo sapiens GN=EML2 PE=1 SV=1|Isoform 2 of Echinoderm microtubule-associated protein-like 2 OS=Homo sapiens GN=EML2|Isoform 3 of Echinoderm microtubule-associated protein-like 2 OS=Homo sapiens GN=EML2	3	1	1	1	3	3	4	663333	0.238259910985242	249074040510885	497808053916029	0.000982034938005133	0.0030457315468565	-189156303412173	0.233214696744342	0.668400159101968	1	K562 - MV4_11	limma	0.000982034938005133	0.0030457315468565	FALSE	no hit	663333
COL9A1	P20849	Collagen alpha-1(IX) chain OS=Homo sapiens GN=COL9A1 PE=1 SV=3	3	1	1	1	3	3	4	694956666666667	0.433870021775128	255988477874112	488696149861187	0.00110455347519104	0.0033767777670126	-201901744010624	0.241881017975988	0.676436799473288	1	K562 - MV4_11	limma	0.00110455347519104	0.0033767777670126	FALSE	no hit	694956666666667
VCAN	P13611|P13611-2|P13611-5	Isoform V1 of Versican core protein OS=Homo sapiens GN=VCAN|Isoform Vint of Versican core protein OS=Homo sapiens GN=VCAN|Versican core protein OS=Homo sapiens GN=VCAN PE=1 SV=3	3	1	1	1	3	3	12	774188666666667	0.305872322266875	269958176286494	487305194293276	0.00112467485736911	0.00338986506305618	-203857647769194	0.243223636113577	0.677647145276903	1	K562 - MV4_11	limma	0.00112467485736911	0.00338986506305618	FALSE	no hit	774188666666667
ANXA5	E9PHT9|P08758	Annexin A5 OS=Homo sapiens GN=ANXA5 PE=1 SV=2|Annexin OS=Homo sapiens GN=ANXA5 PE=1 SV=1	3	1	1	1	3	3	5	746589	0.223065134385667	261271341546594	465686767448217	0.00149435011003723	0.00444154060483289	-234605617243643	0.26476612667758	0.695899182087554	1	K562 - MV4_11	limma	0.00149435011003723	0.00444154060483289	FALSE	no hit	746589
ITGAL	P20701|P20701-2|P20701-3	Integrin alpha-L OS=Homo sapiens GN=ITGAL PE=1 SV=3|Isoform 2 of Integrin alpha-L OS=Homo sapiens GN=ITGAL|Isoform 3 of Integrin alpha-L OS=Homo sapiens GN=ITGAL	3	1	1	1	3	3	3	638722333333333	0.235208329270538	236529535342667	461863724604555	0.0015724897337322	0.00456728142301425	-240111112846599	0.268708534101176	0.699017970942153	1	K562 - MV4_11	limma	0.0015724897337322	0.00456728142301425	FALSE	no hit	638722333333333
COL6A3	E7ENL6|P12111|P12111-2|P12111-4	Collagen alpha-3(VI) chain OS=Homo sapiens GN=COL6A3 PE=1 SV=2|Collagen alpha-3(VI) chain OS=Homo sapiens GN=COL6A3 PE=1 SV=5|Isoform 2 of Collagen alpha-3(VI) chain OS=Homo sapiens GN=COL6A3|Isoform 4 of Collagen alpha-3(VI) chain OS=Homo sapiens GN=COL6A3	3	1	1	1	3	3	12	713371333333333	0.199533294946303	270006970583706	461538405485365	0.00157934030515446	0.00456728142301425	-240580537048629	0.269045861824192	0.699281858275935	1	K562 - MV4_11	limma	0.00157934030515446	0.00456728142301425	FALSE	no hit	713371333333333
XRCC6	B1AHC9|P12956|P12956-2	X-ray repair cross-complementing protein 6 OS=Homo sapiens GN=XRCC6 PE=1 SV=1|X-ray repair cross-complementing protein 6 OS=Homo sapiens GN=XRCC6 PE=1 SV=2|Isoform 2 of X-ray repair cross-complementing protein 6 OS=Homo sapiens GN=XRCC6	3	1	1	1	3	3	3	613418666666667	-0.262446831404706	238349516940165	-457110039931916	0.00167587505985806	0.00478183017079499	-246985111024301	0.273666611411791	0.702850584713548	1	K562 - MV4_11	limma	0.00167587505985806	0.00478183017079499	FALSE	no hit	613418666666667
HBZ	P02008	Hemoglobin subunit zeta OS=Homo sapiens GN=HBZ PE=1 SV=2	3	1	1	1	3	3	3	679355	-0.545545513130268	243864036989534	-454350223698503	0.0017392523278336	0.00489736839679462	-250990250173045	0.276573606809513	0.70505264923391	1	K562 - MV4_11	limma	0.0017392523278336	0.00489736839679462	FALSE	no hit	679355
EHD3	A0A0C4DH83|Q9NZN3	EH domain-containing protein 3 OS=Homo sapiens GN=EHD3 PE=1 SV=1|EH domain-containing protein 3 OS=Homo sapiens GN=EHD3 PE=1 SV=2	3	1	1	1	3	3	3	684645666666667	-0.194890433801842	251471966197001	-45008079303563	0.00184245763149914	0.00512059653429632	-257206874473234	0.281112062915954	0.708426047973273	1	K562 - MV4_11	limma	0.00184245763149914	0.00512059653429632	FALSE	no hit	684645666666667
SLC2A1	P11166	Solute carrier family 2, facilitated glucose transporter member 1 OS=Homo sapiens GN=SLC2A1 PE=1 SV=2	3	1	1	1	3	3	3	672885	0.299325323907521	241552623666459	445570945949886	0.0019587033549265	0.00537387843531117	-263800730052233	0.285960702828816	0.71194577690456	1	K562 - MV4_11	limma	0.0019587033549265	0.00537387843531117	FALSE	no hit	672885
GLIPR2	Q5VZR0|Q9H4G4	Golgi-associated plant pathogenesis-related protein 1 OS=Homo sapiens GN=GLIPR2 PE=1 SV=1|Golgi-associated plant pathogenesis-related protein 1 OS=Homo sapiens GN=GLIPR2 PE=1 SV=3	2	1	1	NA	3	2	2	6425765	0.272067678290171	224150131082405	436170864673745	0.00222725539873267	0.00603332475099736	-269255186198221	0.296247671015589	0.719138933254596	1	K562 - MV4_11	limma	0.00222725539873267	0.00603332475099736	FALSE	no hit	6425765
COL10A1	Q03692	Collagen alpha-1(X) chain OS=Homo sapiens GN=COL10A1 PE=1 SV=2	3	1	1	1	3	3	2	680038	0.337388607416699	243383523662654	425968307978581	0.00256432897012609	0.0068595799950873	-292781813013485	0.307689801448756	0.726729215992832	1	K562 - MV4_11	limma	0.00256432897012609	0.0068595799950873	FALSE	no hit	680038
C5	P01031	Complement C5 OS=Homo sapiens GN=C5 PE=1 SV=4	3	1	1	1	3	3	3	68408	0.28894875409167	252265026463083	414418108952481	0.00301343357292328	0.00796141709389606	-310096397671824	0.320991787695625	0.735053264192378	1	K562 - MV4_11	limma	0.00301343357292328	0.00796141709389606	FALSE	no hit	68408
MFGE8	F5GZN3|Q08431|Q08431-2	Lactadherin OS=Homo sapiens GN=MFGE8 PE=1 SV=1|Lactadherin OS=Homo sapiens GN=MFGE8 PE=1 SV=2|Isoform 2 of Lactadherin OS=Homo sapiens GN=MFGE8	3	1	1	1	3	3	7	697002333333333	0.255654328610067	252000246683698	408835294641811	0.00326018163627779	0.00850827890443227	-318527073938075	0.32755405021775	0.738975731892227	1	K562 - MV4_11	limma	0.00326018163627779	0.00850827890443227	FALSE	no hit	697002333333333
MAMDC2	A0A0G2JQ91|Q7Z304	MAM domain-containing protein 2 (Fragment) OS=Homo sapiens GN=MAMDC2 PE=1 SV=1|MAM domain-containing protein 2 OS=Homo sapiens GN=MAMDC2 PE=2 SV=3	3	1	1	1	3	3	2	640966333333333	0.27614524306988	239796817035426	402845367904861	0.00354921908308936	0.00915099859977256	-327616227210985	0.33469099323219	0.74311194908217	1	K562 - MV4_11	limma	0.00354921908308936	0.00915099859977256	FALSE	no hit	640966333333333
HSP90AA1	P07900|P07900-2	Heat shock protein HSP 90-alpha OS=Homo sapiens GN=HSP90AA1 PE=1 SV=5|Isoform 2 of Heat shock protein HSP 90-alpha OS=Homo sapiens GN=HSP90AA1	3	1	1	1	3	3	9	676867666666667	-0.220399883185323	261567160153797	-391711698916235	0.00416197178979805	0.0106031186073427	-344627631868573	0.34822077463607	0.750603828547202	1	K562 - MV4_11	limma	0.00416197178979805	0.0106031186073427	FALSE	no hit	676867666666667
ATP1A1	P05023|P05023-3|P05023-4	Isoform 3 of Sodium/potassium-transporting ATPase subunit alpha-1 OS=Homo sapiens GN=ATP1A1|Isoform 4 of Sodium/potassium-transporting ATPase subunit alpha-1 OS=Homo sapiens GN=ATP1A1|Sodium/potassium-transporting ATPase subunit alpha-1 OS=Homo sapiens GN=ATP1A1 PE=1 SV=1	3	1	1	1	3	3	13	676062666666667	0.16570339476251	261335386302601	378532701949758	0.00503685634193819	0.0126810265549973	-364952991405124	0.364678789103914	0.759148262961431	1	K562 - MV4_11	limma	0.00503685634193819	0.0126810265549973	FALSE	no hit	676062666666667
RAN	B5MDF5|J3KQE5|P62826	GTP-binding nuclear protein Ran OS=Homo sapiens GN=RAN PE=1 SV=1|GTP-binding nuclear protein Ran (Fragment) OS=Homo sapiens GN=RAN PE=1 SV=1|GTP-binding nuclear protein Ran OS=Homo sapiens GN=RAN PE=1 SV=3	3	1	1	1	3	3	3	71229	0.188735645462913	250331159861326	373666393442097	0.00540781478731294	0.013456655400988	-372507419717537	0.37087676495472	0.762216212545999	1	K562 - MV4_11	limma	0.00540781478731294	0.013456655400988	FALSE	no hit	71229
RPL6	Q02878	60S ribosomal protein L6 OS=Homo sapiens GN=RPL6 PE=1 SV=3	3	1	1	1	3	3	3	634422	0.178670088810712	241916072172889	368203897721299	0.00585913305631906	0.0144121203914055	-381017650916152	0.37791146305822	0.765604984870271	1	K562 - MV4_11	limma	0.00585913305631906	0.0144121203914055	FALSE	no hit	634422
HSPG2	P98160	Basement membrane-specific heparan sulfate proteoglycan core protein OS=Homo sapiens GN=HSPG2 PE=1 SV=4	3	1	1	1	3	3	22	698716333333333	0.17671766547647	267363706674458	363076172622895	0.00631933510828982	0.0153674740133412	-389034484372358	0.38458930341733	0.768733679028162	1	K562 - MV4_11	limma	0.00631933510828982	0.0153674740133412	FALSE	no hit	698716333333333
ANXA2	P07355|P07355-2	Annexin A2 OS=Homo sapiens GN=ANXA2 PE=1 SV=2|Isoform 2 of Annexin A2 OS=Homo sapiens GN=ANXA2	3	1	1	1	3	3	7	668383	0.226609622607413	255185032884252	359875599168358	0.00662590821900216	0.0159319590883872	-394051708056882	0.388793760963671	0.770661055215193	1	K562 - MV4_11	limma	0.00662590821900216	0.0159319590883872	FALSE	no hit	668383
ANXA4	P09525|Q6P452	Annexin A4 OS=Homo sapiens GN=ANXA4 PE=1 SV=4|Annexin OS=Homo sapiens GN=ANXA4 PE=1 SV=1	3	1	1	1	3	3	4	663649333333333	0.207970667110601	255275075001275	349993747349385	0.007676038922185	0.0182519147705288	-409604055207706	0.401950662382495	0.776490062308447	1	K562 - MV4_11	limma	0.007676038922185	0.0182519147705288	FALSE	no hit	663649333333333
FASN	A0A0U1RQF0|P49327	Fatty acid synthase OS=Homo sapiens GN=FASN PE=1 SV=1|Fatty acid synthase OS=Homo sapiens GN=FASN PE=1 SV=3	3	1	1	1	3	3	4	631014333333333	0.261779473422958	239274164906408	34474166374535	0.00830456443334122	0.0194692246197646	-417905613887505	0.409050798481486	0.779514261070192	1	K562 - MV4_11	limma	0.00830456443334122	0.0194692246197646	FALSE	no hit	631014333333333
2007-09-01	E7EPK1|E7ES33|G3V1Q4|Q16181|Q16181-2	Septin-7 OS=Homo sapiens GN=SEPT7 PE=1 SV=2|Septin-7 OS=Homo sapiens GN=SEPT7 PE=1 SV=3|Septin-7 OS=Homo sapiens GN=SEPT7 PE=1 SV=2|Septin-7 OS=Homo sapiens GN=SEPT7 PE=1 SV=2|Isoform 2 of Septin-7 OS=Homo sapiens GN=SEPT7	3	1	1	1	3	3	4	625027666666667	-0.177452595745134	239571069532937	-34421958536994	0.008369947032796	0.0194692246197646	-418732101052493	0.409760636056222	0.779812112185258	1	K562 - MV4_11	limma	0.008369947032796	0.0194692246197646	FALSE	no hit	625027666666667
HSPA5	P11021	78 kDa glucose-regulated protein OS=Homo sapiens GN=HSPA5 PE=1 SV=2	3	1	1	1	3	3	4	627022666666667	-0.226595246974735	240797392359559	-339679379868145	0.00896196732674602	0.0206221613755231	-425928918692454	0.415964492235606	0.782381427581946	1	K562 - MV4_11	limma	0.00896196732674602	0.0206221613755231	FALSE	no hit	627022666666667
PKHD1L1	Q86WI1	Fibrocystin-L OS=Homo sapiens GN=PKHD1L1 PE=2 SV=2	2	NA	1	1	3	2	3	6194805	0.71271373272873	229774284888465	338325396683728	0.00914694471594007	0.0206707105617989	-306209222849094	0.417825290104537	0.783140424610816	1	K562 - MV4_11	limma	0.00914694471594007	0.0206707105617989	FALSE	candidate	6194805
RHOG	P84095	Rho-related GTP-binding protein RhoG OS=Homo sapiens GN=RHOG PE=1 SV=1	2	1	1	NA	3	2	2	5540845	0.275091305065597	211461985877995	338113539699928	0.00917625001575185	0.0206707105617989	-419989054466178	0.418116891126646	0.783258885574907	1	K562 - MV4_11	limma	0.00917625001575185	0.0206707105617989	FALSE	no hit	5540845
ITGA6	P23229|P23229-2|P23229-3|P23229-4|P23229-5|P23229-6|P23229-9	Integrin alpha-6 OS=Homo sapiens GN=ITGA6 PE=1 SV=5|Isoform Alpha-6X1A of Integrin alpha-6 OS=Homo sapiens GN=ITGA6|Isoform Alpha-6X1B of Integrin alpha-6 OS=Homo sapiens GN=ITGA6|Isoform Alpha-6X2A of Integrin alpha-6 OS=Homo sapiens GN=ITGA6|Isoform Alpha-6X2B of Integrin alpha-6 OS=Homo sapiens GN=ITGA6|Isoform Alpha-6X1X2A of Integrin alpha-6 OS=Homo sapiens GN=ITGA6|Isoform 9 of Integrin alp…	3	1	1	1	3	3	5	623835	0.167750470194623	236527963414388	326399349832331	0.0109607057971247	0.0244332400060904	-447067899671748	0.434426067508204	0.7896844463985	1	K562 - MV4_11	limma	0.0109607057971247	0.0244332400060904	FALSE	no hit	623835
FLOT1	O75955|O75955-2	Flotillin-1 OS=Homo sapiens GN=FLOT1 PE=1 SV=3|Isoform 2 of Flotillin-1 OS=Homo sapiens GN=FLOT1	3	1	1	1	3	3	4	632459666666667	0.305834646721657	238891983537623	325260397754798	0.011152671497216	0.0246048628907652	-448886404277777	0.436031148716601	0.790296290574198	1	K562 - MV4_11	limma	0.011152671497216	0.0246048628907652	FALSE	no hit	632459666666667
HSPA8	P11142	Heat shock cognate 71 kDa protein OS=Homo sapiens GN=HSPA8 PE=1 SV=1	3	1	1	1	3	3	10	737307333333333	-0.145382146192393	270888792490843	-322093491615285	0.0117051941335184	0.0253029627459955	-453946938782841	0.440512074240968	0.791985693953278	1	K562 - MV4_11	limma	0.0117051941335184	0.0253029627459955	FALSE	no hit	737307333333333
MARCKSL1	P49006	MARCKS-related protein OS=Homo sapiens GN=MARCKSL1 PE=1 SV=2	2	1	1	NA	3	2	2	613276	0.187504250544539	225413612671521	322091356191766	0.0117055762236147	0.0253029627459955	-445518057678128	0.440515104579808	0.791986827244566	1	K562 - MV4_11	limma	0.0117055762236147	0.0253029627459955	FALSE	no hit	613276
HLA-C	P30501	HLA class I histocompatibility antigen, Cw-2 alpha chain OS=Homo sapiens GN=HLA-C PE=1 SV=1	3	1	1	1	3	3	2	656755	0.198643069199225	237979525786677	319676831104757	0.012146074955522	0.0259926004048171	-457812485653391	0.443949150856271	0.793263210402915	1	K562 - MV4_11	limma	0.012146074955522	0.0259926004048171	FALSE	no hit	656755
RRBP1	A0A0A0MRV0|Q9P2E9|Q9P2E9-2	Isoform 1 of Ribosome-binding protein 1 OS=Homo sapiens GN=RRBP1|Ribosome-binding protein 1 OS=Homo sapiens GN=RRBP1 PE=1 SV=1|Ribosome-binding protein 1 OS=Homo sapiens GN=RRBP1 PE=1 SV=4	3	1	1	1	3	3	4	630436666666667	0.223275878418107	240035740368322	318560790982689	0.012355512324604	0.0261634798963585	-459598706656734	0.445541584451004	0.793849793021356	1	K562 - MV4_11	limma	0.012355512324604	0.0261634798963585	FALSE	no hit	630436666666667
JUP	C9J826|C9JK18|C9JKY1|C9JTX4|P14923	Junction plakoglobin (Fragment) OS=Homo sapiens GN=JUP PE=1 SV=1|Junction plakoglobin (Fragment) OS=Homo sapiens GN=JUP PE=1 SV=7|Junction plakoglobin OS=Homo sapiens GN=JUP PE=1 SV=3	2	1	1	NA	3	2	3	5805765	0.234277005628311	223120005326931	317956729144554	0.0124704436889185	0.0261634798963585	-452131834392545	0.446404852364203	0.794166393795743	1	K562 - MV4_11	limma	0.0124704436889185	0.0261634798963585	FALSE	no hit	5805765
LDHA	P00338|P00338-3|P00338-4	Isoform 3 of L-lactate dehydrogenase A chain OS=Homo sapiens GN=LDHA|Isoform 4 of L-lactate dehydrogenase A chain OS=Homo sapiens GN=LDHA|L-lactate dehydrogenase A chain OS=Homo sapiens GN=LDHA PE=1 SV=2	2	1	NA	1	3	2	3	695454	-0.220779620006784	251578679689687	-315980601366292	0.0128543034827895	0.0267069994690966	-455296025004639	0.449235589768242	0.795197769423794	1	K562 - MV4_11	limma	0.0128543034827895	0.0267069994690966	FALSE	no hit	695454
IDH1	C9J4N6|O75874	Isocitrate dehydrogenase [NADP] cytoplasmic (Fragment) OS=Homo sapiens GN=IDH1 PE=1 SV=1|Isocitrate dehydrogenase [NADP] cytoplasmic OS=Homo sapiens GN=IDH1 PE=1 SV=2	2	1	1	NA	3	2	4	61579	0.168440504059525	238911972920951	308768145766247	0.0143633045142291	0.0295552612119714	-466859930053848	0.459653152215738	0.798905995748481	1	K562 - MV4_11	limma	0.0143633045142291	0.0295552612119714	FALSE	no hit	61579
COL6A6	A6NMZ7|A6NMZ7-2	Collagen alpha-6(VI) chain OS=Homo sapiens GN=COL6A6 PE=1 SV=2|Isoform 2 of Collagen alpha-6(VI) chain OS=Homo sapiens GN=COL6A6	2	1	1	NA	3	2	2	6069065	0.193639505076952	22536931064342	30210821225851	0.0159208989147363	0.0324483082643196	-477555568406055	0.469391594156214	0.802253064847515	1	K562 - MV4_11	limma	0.0159208989147363	0.0324483082643196	FALSE	no hit	6069065
MAPRE2	Q15555|Q15555-3|Q15555-4|Q15555-5	Microtubule-associated protein RP/EB family member 2 OS=Homo sapiens GN=MAPRE2 PE=1 SV=1|Isoform 3 of Microtubule-associated protein RP/EB family member 2 OS=Homo sapiens GN=MAPRE2|Isoform 4 of Microtubule-associated protein RP/EB family member 2 OS=Homo sapiens GN=MAPRE2|Isoform 5 of Microtubule-associated protein RP/EB family member 2 OS=Homo sapiens GN=MAPRE2	3	1	1	1	3	3	6	713702333333333	0.157208925588943	256740049401312	290712456237425	0.0190057978957061	0.0383701957517086	-504326175013818	0.486316424323268	0.807812436114614	1	K562 - MV4_11	limma	0.0190057978957061	0.0383701957517086	FALSE	no hit	713702333333333
LDHB	P07195	L-lactate dehydrogenase B chain OS=Homo sapiens GN=LDHB PE=1 SV=2	3	1	1	1	3	3	3	684151666666667	-0.202610210930079	245484684774186	-289488563945386	0.0193720518806027	0.0387441037612054	-506295862795625	0.48815355274654	0.808397136136554	1	K562 - MV4_11	limma	0.0193720518806027	0.0387441037612054	FALSE	no hit	684151666666667
COL2A1	P02458|P02458-1	Collagen alpha-1(II) chain OS=Homo sapiens GN=COL2A1 PE=1 SV=3|Isoform 1 of Collagen alpha-1(II) chain OS=Homo sapiens GN=COL2A1	3	1	1	1	3	3	8	738708	0.281887016751146	266886183204381	288654227460668	0.019625902557398	0.0388883624748442	-507638654555451	0.48940807921458	0.808794372329391	1	K562 - MV4_11	limma	0.019625902557398	0.0388883624748442	FALSE	no hit	738708
AGRN	A0A087X208|O00468|O00468-2|O00468-3|O00468-4|O00468-5|O00468-6|O00468-7	Agrin OS=Homo sapiens GN=AGRN PE=1 SV=1|Agrin OS=Homo sapiens GN=AGRN PE=1 SV=5|Isoform 2 of Agrin OS=Homo sapiens GN=AGRN|Isoform 3 of Agrin OS=Homo sapiens GN=AGRN|Isoform 4 of Agrin OS=Homo sapiens GN=AGRN|Isoform 5 of Agrin OS=Homo sapiens GN=AGRN|Isoform 6 of Agrin OS=Homo sapiens GN=AGRN|Isoform 7 of Agrin OS=Homo sapiens GN=AGRN	3	1	1	1	3	3	8	649657	0.130914878757917	251814469996083	286605932672944	0.0202637730088303	0.0397839213200888	-510935269358998	0.492495287673823	0.809764934842861	1	K562 - MV4_11	limma	0.0202637730088303	0.0397839213200888	FALSE	no hit	649657
ANXA11	P50995|P50995-2	Annexin A11 OS=Homo sapiens GN=ANXA11 PE=1 SV=1|Isoform 2 of Annexin A11 OS=Homo sapiens GN=ANXA11	3	1	1	1	3	3	4	651927666666667	0.253572708815422	244071900692084	273266303034923	0.0249749729430016	0.0485876746345668	-532395679190359	0.512853764866718	0.815926532971403	1	K562 - MV4_11	limma	0.0249749729430016	0.0485876746345668	FALSE	no hit	651927666666667
PARVB	A0A087WZB5|Q9HBI1|Q9HBI1-2|Q9HBI1-3	Beta-parvin OS=Homo sapiens GN=PARVB PE=1 SV=1|Isoform 2 of Beta-parvin OS=Homo sapiens GN=PARVB|Isoform 3 of Beta-parvin OS=Homo sapiens GN=PARVB	3	1	1	1	3	3	3	661187333333333	-0.178487133872423	243452633303134	-271693770370332	0.0256000076066073	0.0493549696199456	-534923103613526	0.51528227755107	0.816634991360864	1	K562 - MV4_11	limma	0.0256000076066073	0.0493549696199456	FALSE	no hit	661187333333333
STOM	P27105	Erythrocyte band 7 integral membrane protein OS=Homo sapiens GN=STOM PE=1 SV=3	3	1	1	1	3	3	7	686076	0.172559806020342	256753015581725	269467823828359	0.0265122286198162	0.050657293970006	-538499309123512	0.518730058554569	0.817631479939245	1	K562 - MV4_11	limma	0.0265122286198162	0.050657293970006	FALSE	no hit	686076
YWHAG	P61981	14-3-3 protein gamma OS=Homo sapiens GN=YWHAG PE=1 SV=2	2	1	NA	1	3	2	3	6514485	0.155379895130643	241290708678619	266693519259762	0.0276958451375962	0.0524505385791644	-534501218677159	0.523043818393064	0.818863106560514	1	K562 - MV4_11	limma	0.0276958451375962	0.0524505385791644	FALSE	no hit	6514485
TALDO1	P37837	Transaldolase OS=Homo sapiens GN=TALDO1 PE=1 SV=2	3	1	1	1	3	3	3	629118666666667	0.195089015934844	238544801698271	264497809897868	0.0286707463135733	0.0538205237816201	-546476964533106	0.526470930707936	0.819829790607893	1	K562 - MV4_11	limma	0.0286707463135733	0.0538205237816201	FALSE	no hit	629118666666667
PGK1	P00558|P00558-2	Isoform 2 of Phosphoglycerate kinase 1 OS=Homo sapiens GN=PGK1|Phosphoglycerate kinase 1 OS=Homo sapiens GN=PGK1 PE=1 SV=3	3	1	1	1	3	3	10	735313333333333	-0.111027301596138	269272223599865	-262800425104149	0.0294483040536924	0.0547994527607841	-549198864656911	0.529128085187948	0.820572221072236	1	K562 - MV4_11	limma	0.0294483040536924	0.0547994527607841	FALSE	no hit	735313333333333
AHCY	P23526|P23526-2	Adenosylhomocysteinase OS=Homo sapiens GN=AHCY PE=1 SV=4|Isoform 2 of Adenosylhomocysteinase OS=Homo sapiens GN=AHCY	3	1	1	1	3	3	8	71301	-0.144312347800135	262069046932595	-257191042284957	0.0321738428957172	0.0593551929283058	-558182236597493	0.537957503348748	0.822995879749223	1	K562 - MV4_11	limma	0.0321738428957172	0.0593551929283058	FALSE	no hit	71301
H2AFX	P16104	Histone H2AX OS=Homo sapiens GN=H2AFX PE=1 SV=2	3	1	1	1	3	3	3	759307666666667	0.134552307671669	263153141661166	253255343186636	0.0342377223581047	0.0624017086879838	-564472639659787	0.544196315739745	0.824669317420125	1	K562 - MV4_11	limma	0.0342377223581047	0.0624017086879838	FALSE	no hit	759307666666667
RPS3	E9PL09|H0YEU2|P23396|P23396-2	40S ribosomal protein S3 (Fragment) OS=Homo sapiens GN=RPS3 PE=1 SV=1|40S ribosomal protein S3 OS=Homo sapiens GN=RPS3 PE=1 SV=1|40S ribosomal protein S3 OS=Homo sapiens GN=RPS3 PE=1 SV=2|Isoform 2 of 40S ribosomal protein S3 OS=Homo sapiens GN=RPS3	3	1	1	1	3	3	4	626703666666667	0.138262823891711	241698960336971	252940661740539	0.0344084188092621	0.0624017086879838	-564975086952675	0.544696692849605	0.824802164010145	1	K562 - MV4_11	limma	0.0344084188092621	0.0624017086879838	FALSE	no hit	626703666666667
ANXA6	P08133|P08133-2	Annexin A6 OS=Homo sapiens GN=ANXA6 PE=1 SV=3|Isoform 2 of Annexin A6 OS=Homo sapiens GN=ANXA6	3	1	1	1	3	3	12	675954	0.193430162467163	255372908145954	250503691488555	0.035759797027746	0.0643075341507365	-568863421259826	0.548579457316489	0.825826208688954	1	K562 - MV4_11	limma	0.035759797027746	0.0643075341507365	FALSE	no hit	675954
CDC42	P60953|P60953-1	Cell division control protein 42 homolog OS=Homo sapiens GN=CDC42 PE=1 SV=2|Isoform 1 of Cell division control protein 42 homolog OS=Homo sapiens GN=CDC42	2	1	1	NA	3	2	2	698356	-0.123144419613183	241419255840432	-241875878835964	0.0409891380767842	0.0730972962369318	-574125002276588	0.562434797711329	0.829384847570496	1	K562 - MV4_11	limma	0.0409891380767842	0.0730972962369318	FALSE	no hit	698356
EIF4A1	J3KS25|J3KT12|J3KTB5|J3QKZ9|J3QL43|J3QLN6|J3QR64|P60842|P60842-2	Eukaryotic initiation factor 4A-I (Fragment) OS=Homo sapiens GN=EIF4A1 PE=1 SV=1|Eukaryotic initiation factor 4A-I (Fragment) OS=Homo sapiens GN=EIF4A1 PE=1 SV=7|Eukaryotic initiation factor 4A-I OS=Homo sapiens GN=EIF4A1 PE=1 SV=1|Isoform 2 of Eukaryotic initiation factor 4A-I OS=Homo sapiens GN=EIF4A1	2	1	NA	1	3	2	3	6606925	0.122165940686184	244881818694668	241000952999994	0.0415606122887493	0.0735038928082012	-575511940171982	0.563849216216361	0.829739967100178	1	K562 - MV4_11	limma	0.0415606122887493	0.0735038928082012	FALSE	no hit	6606925
RPS9	A0A024R4M0|A8MXK4|B5MCT8|C9JM19|F2Z3C0|P46781	40S ribosomal protein S9 OS=Homo sapiens GN=RPS9 PE=1 SV=1|40S ribosomal protein S9 OS=Homo sapiens GN=RPS9 PE=1 SV=3	2	1	1	NA	3	2	2	612818	0.163075842868874	22941579951918	238974615976468	0.0429150070153231	0.0745854908460273	-578720712474391	0.567131588291541	0.830558407131602	1	K562 - MV4_11	limma	0.0429150070153231	0.0745854908460273	FALSE	no hit	612818
H3BM21|ITGB3	H3BM21|P05106|P05106-2|P05106-3	Integrin beta (Fragment) OS=Homo sapiens PE=3 SV=1|Integrin beta-3 OS=Homo sapiens GN=ITGB3 PE=1 SV=2|Isoform Beta-3B of Integrin beta-3 OS=Homo sapiens GN=ITGB3|Isoform Beta-3C of Integrin beta-3 OS=Homo sapiens GN=ITGB3	2	1	1	NA	3	2	7	7190255	0.152244466883179	254158372605601	238443956698711	0.0432769429217648	0.0745854908460273	-57956022296507	0.567992689679485	0.830771816422796	1	K562 - MV4_11	limma	0.0432769429217648	0.0745854908460273	FALSE	no hit	7190255
YBX1	A0A087X1S2|H0Y449|P67809	Nuclease-sensitive element-binding protein 1 OS=Homo sapiens GN=YBX1 PE=1 SV=2|Nuclease-sensitive element-binding protein 1 (Fragment) OS=Homo sapiens GN=YBX1 PE=1 SV=1|Nuclease-sensitive element-binding protein 1 OS=Homo sapiens GN=YBX1 PE=1 SV=3	3	1	1	1	3	3	3	601071	-0.192432613177857	230778724900499	-238273214719146	0.0433940457086645	0.0745854908460273	-588291843458293	0.568269885835881	0.830840400430761	1	K562 - MV4_11	limma	0.0433940457086645	0.0745854908460273	FALSE	no hit	601071
CLTC	A0A087WVQ6|Q00610|Q00610-2	Clathrin heavy chain OS=Homo sapiens GN=CLTC PE=1 SV=1|Clathrin heavy chain 1 OS=Homo sapiens GN=CLTC PE=1 SV=5|Isoform 2 of Clathrin heavy chain 1 OS=Homo sapiens GN=CLTC	3	1	1	1	3	3	15	677068	0.12931306925223	263679549550726	238022907372518	0.0435662913820253	0.0745854908460273	-588687736182358	0.568676371663898	0.830940872881356	1	K562 - MV4_11	limma	0.0435662913820253	0.0745854908460273	FALSE	no hit	677068
VCP	P55072	Transitional endoplasmic reticulum ATPase OS=Homo sapiens GN=VCP PE=1 SV=4	3	1	1	1	3	3	4	613658666666667	0.126154737694517	23212275431688	23689291384247	0.0443524315988397	0.0753287330329499	-590473993979893	0.570513148680107	0.831393390995372	1	K562 - MV4_11	limma	0.0443524315988397	0.0753287330329499	FALSE	no hit	613658666666667
CCT2	F5GWF6|F8VQ14|P78371|P78371-2	Isoform 2 of T-complex protein 1 subunit beta OS=Homo sapiens GN=CCT2|T-complex protein 1 subunit beta OS=Homo sapiens GN=CCT2 PE=1 SV=1|T-complex protein 1 subunit beta OS=Homo sapiens GN=CCT2 PE=1 SV=2|T-complex protein 1 subunit beta OS=Homo sapiens GN=CCT2 PE=1 SV=4	3	1	1	1	3	3	4	625059	-0.15127258601829	239072585747935	-234970408707264	0.0457226318986187	0.0770444348527905	-593509278090011	0.573644613590732	0.832159315038309	1	K562 - MV4_11	limma	0.0457226318986187	0.0770444348527905	FALSE	no hit	625059
HSP90AB1	P08238	Heat shock protein HSP 90-beta OS=Homo sapiens GN=HSP90AB1 PE=1 SV=4	3	1	1	1	3	3	11	714606333333333	-0.112509517942254	269198751523081	-233010890335644	0.047162683149901	0.0788501108912407	-596597935170494	0.576844725939028	0.832934873585159	1	K562 - MV4_11	limma	0.047162683149901	0.0788501108912407	FALSE	no hit	714606333333333
TFRC	P02786	Transferrin receptor protein 1 OS=Homo sapiens GN=TFRC PE=1 SV=2	3	1	1	1	3	3	10	694540666666667	0.122767391944667	259862260386689	230961508059214	0.0487171307394825	0.0808175657228624	-599822506822928	0.58020057150312	0.833740512661387	1	K562 - MV4_11	limma	0.0487171307394825	0.0808175657228624	FALSE	no hit	694540666666667
SPTAN1	A0A0D9SF54|A0A0D9SGF6|Q13813|Q13813-2|Q13813-3	Isoform 2 of Spectrin alpha chain, non-erythrocytic 1 OS=Homo sapiens GN=SPTAN1|Isoform 3 of Spectrin alpha chain, non-erythrocytic 1 OS=Homo sapiens GN=SPTAN1|Spectrin alpha chain, non-erythrocytic 1 OS=Homo sapiens GN=SPTAN1 PE=1 SV=1|Spectrin alpha chain, non-erythrocytic 1 OS=Homo sapiens GN=SPTAN1 PE=1 SV=3	3	1	1	1	3	3	6	638131333333333	-0.172447059036116	243089006761928	-222288297092873	0.0558786677342055	0.0919848838086152	-613397821051903	0.594503189676663	0.837088773707689	1	K562 - MV4_11	limma	0.0558786677342055	0.0919848838086152	FALSE	no hit	638131333333333
PKD1	P98161|P98161-2|P98161-3	Polycystin-1 OS=Homo sapiens GN=PKD1 PE=1 SV=3|Isoform 2 of Polycystin-1 OS=Homo sapiens GN=PKD1|Isoform 3 of Polycystin-1 OS=Homo sapiens GN=PKD1	2	1	NA	1	3	2	3	623019	0.17518703326115	236527957224635	217820626236523	0.0599639997392994	0.0979564575893898	-611873011491298	0.601932963348728	0.838775420580999	1	K562 - MV4_11	limma	0.0599639997392994	0.0979564575893898	FALSE	no hit	623019
PKM	P14618	Pyruvate kinase PKM OS=Homo sapiens GN=PKM PE=1 SV=4	3	1	1	1	3	3	11	733487666666667	-0.102612618778789	268337977413459	-211532741808341	0.0662147884303024	0.107348217606702	-630045812061718	0.612460064201195	0.841106264153555	1	K562 - MV4_11	limma	0.0662147884303024	0.107348217606702	FALSE	no hit	733487666666667
ANGPTL3	Q9Y5C1	Angiopoietin-related protein 3 OS=Homo sapiens GN=ANGPTL3 PE=1 SV=1	3	1	1	1	3	3	4	673768666666667	-0.0969440571409272	250143683269452	-208809125243822	0.0691160667120423	0.1112093103487	-63422381861475	0.617045033621805	0.8421005019858	1	K562 - MV4_11	limma	0.0691160667120423	0.1112093103487	FALSE	no hit	673768666666667
SSC5D	A0A087WU72|A1L4H1|A1L4H1-2	Soluble scavenger receptor cysteine-rich domain-containing protein SSC5D OS=Homo sapiens GN=SSC5D PE=1 SV=1|Soluble scavenger receptor cysteine-rich domain-containing protein SSC5D OS=Homo sapiens GN=SSC5D PE=1 SV=3|Isoform 2 of Soluble scavenger receptor cysteine-rich domain-containing protein SSC5D OS=Homo sapiens GN=SSC5D	3	1	1	1	3	3	2	699601	-0.136117919640625	239268895006435	-207404832734018	0.0706599770479294	0.112845037972066	-636371482560748	0.619414898265232	0.842609538592629	1	K562 - MV4_11	limma	0.0706599770479294	0.112845037972066	FALSE	no hit	699601
YWHAZ	P63104	14-3-3 protein zeta/delta OS=Homo sapiens GN=YWHAZ PE=1 SV=1	3	1	1	1	3	3	6	688089333333333	0.143700188228873	252704529332935	205466751591333	0.0728459216693134	0.115474275831356	-639327966829694	0.622692079696963	0.843308079450933	1	K562 - MV4_11	limma	0.0728459216693134	0.115474275831356	FALSE	no hit	688089333333333
SLC4A1	P02730|P02730-2	Band 3 anion transport protein OS=Homo sapiens GN=SLC4A1 PE=1 SV=3|Isoform 2 of Band 3 anion transport protein OS=Homo sapiens GN=SLC4A1	3	1	1	1	3	3	2	666938	0.142974126171623	236367722951462	204146529244561	0.0743724184972898	0.117027187929559	-641336790306532	0.624928791755937	0.843781291768798	1	K562 - MV4_11	limma	0.0743724184972898	0.117027187929559	FALSE	no hit	666938
COLEC10	Q9Y6Z7	Collectin-10 OS=Homo sapiens GN=COLEC10 PE=2 SV=2	3	1	1	1	3	3	4	705463	-0.0912098002703168	255625920342382	-202665419277924	0.076121828218217	0.118905629479551	-643585331094625	0.627442195658435	0.844309643768477	1	K562 - MV4_11	limma	0.076121828218217	0.118905629479551	FALSE	no hit	705463
CCT3	P49368|P49368-2	Isoform 2 of T-complex protein 1 subunit gamma OS=Homo sapiens GN=CCT3|T-complex protein 1 subunit gamma OS=Homo sapiens GN=CCT3 PE=1 SV=4	3	1	1	1	3	3	6	665942	0.0913807111426692	256432166739054	187151912925199	0.0969919100879001	0.150407744629062	-666780267418369	0.654023751072172	0.849686236812178	1	K562 - MV4_11	limma	0.0969919100879001	0.150407744629062	FALSE	no hit	665942
NUMA1	A0A087WY61|Q14980|Q14980-2|Q14980-3|Q14980-4	Nuclear mitotic apparatus protein 1 OS=Homo sapiens GN=NUMA1 PE=1 SV=1|Nuclear mitotic apparatus protein 1 OS=Homo sapiens GN=NUMA1 PE=1 SV=2|Isoform 2 of Nuclear mitotic apparatus protein 1 OS=Homo sapiens GN=NUMA1|Isoform Numa-m of Nuclear mitotic apparatus protein 1 OS=Homo sapiens GN=NUMA1|Isoform Numa-s of Nuclear mitotic apparatus protein 1 OS=Homo sapiens GN=NUMA1	3	1	1	1	3	3	5	602009333333333	-0.238514939572191	227676445647578	-181002044271548	0.106688163017178	0.164253718601986	-675772539532566	0.664686387600697	0.851740015388508	1	K562 - MV4_11	limma	0.106688163017178	0.164253718601986	FALSE	no hit	602009333333333
2002-09-01	B5MCX3|H7C2Y0|Q15019|Q15019-2|Q15019-3	Isoform 2 of Septin-2 OS=Homo sapiens GN=SEPT2|Isoform 3 of Septin-2 OS=Homo sapiens GN=SEPT2|Septin-2 (Fragment) OS=Homo sapiens GN=SEPT2 PE=1 SV=1|Septin-2 OS=Homo sapiens GN=SEPT2 PE=1 SV=1	2	1	1	NA	3	2	4	6334475	-0.128947855516525	237528595142313	-176899664601214	0.113655868055174	0.173731112598623	-673221348858493	0.671837172910775	0.853086206069826	1	K562 - MV4_11	limma	0.113655868055174	0.173731112598623	FALSE	no hit	6334475
RAB11A|RAB11B	H3BMH2|H3BSC1|P62491|P62491-2|Q15907|Q15907-2	Ras-related protein Rab-11A (Fragment) OS=Homo sapiens GN=RAB11A PE=4 SV=1|Ras-related protein Rab-11A OS=Homo sapiens GN=RAB11A PE=1 SV=1|Ras-related protein Rab-11A OS=Homo sapiens GN=RAB11A PE=1 SV=3|Isoform 2 of Ras-related protein Rab-11A OS=Homo sapiens GN=RAB11A|Ras-related protein Rab-11B OS=Homo sapiens GN=RAB11B PE=1 SV=4|Isoform 2 of Ras-related protein Rab-11B OS=Homo sapiens GN=RAB11B	3	1	1	1	3	3	3	670291333333333	-0.0849590993613241	248711007107455	-169967463236788	0.126403163930615	0.191845936745756	-691571371019501	0.683988045100437	0.85531848970895	1	K562 - MV4_11	limma	0.126403163930615	0.191845936745756	FALSE	no hit	670291333333333
MSN	P26038	Moesin OS=Homo sapiens GN=MSN PE=1 SV=3	3	1	1	1	3	3	8	686572333333333	0.139059218058762	259900828443278	166892565818942	0.132470846833764	0.199639163538207	-695889986803368	0.689404315312546	0.856291822052565	1	K562 - MV4_11	limma	0.132470846833764	0.199639163538207	FALSE	no hit	686572333333333
ILK	A0A0A0MTH3|Q13418	Integrin-linked protein kinase OS=Homo sapiens GN=ILK PE=1 SV=1|Integrin-linked protein kinase OS=Homo sapiens GN=ILK PE=1 SV=2	3	1	1	1	3	3	5	707352666666667	0.0905749910841038	26062044155067	164275410463966	0.137845060516835	0.206008655059917	-699534852353482	0.694026882182718	0.857112222864085	1	K562 - MV4_11	limma	0.137845060516835	0.206008655059917	FALSE	no hit	707352666666667
CCT4	P50991	T-complex protein 1 subunit delta OS=Homo sapiens GN=CCT4 PE=1 SV=4	3	1	1	1	3	3	7	6557	-0.107410275378701	253240169849301	-163904509230593	0.138622646395458	0.206008655059917	-700049047144917	0.694682915536406	0.857227895511933	1	K562 - MV4_11	limma	0.138622646395458	0.206008655059917	FALSE	no hit	6557
H2AFY	O75367|O75367-3	Core histone macro-H2A.1 OS=Homo sapiens GN=H2AFY PE=1 SV=4|Isoform 3 of Core histone macro-H2A.1 OS=Homo sapiens GN=H2AFY	2	1	1	NA	3	2	5	6345515	0.0714364878597671	244255243479216	153858452683545	0.161262170852502	0.238000721120244	-705260196675349	0.712537474443354	0.860305675450381	1	K562 - MV4_11	limma	0.161262170852502	0.238000721120244	FALSE	no hit	6345515
ALDOA	H3BQN4|J3KPS3|P04075|P04075-2	Fructose-bisphosphate aldolase OS=Homo sapiens GN=ALDOA PE=1 SV=1|Fructose-bisphosphate aldolase OS=Homo sapiens GN=ALDOA PE=1 SV=1|Fructose-bisphosphate aldolase A OS=Homo sapiens GN=ALDOA PE=1 SV=2|Isoform 2 of Fructose-bisphosphate aldolase A OS=Homo sapiens GN=ALDOA	3	1	1	1	3	3	9	684296666666667	0.0732252895257304	257841153184757	152160153483534	0.165402938924312	0.242439924176732	-71601062974647	0.715571764725473	0.860815584610349	1	K562 - MV4_11	limma	0.165402938924312	0.242439924176732	FALSE	no hit	684296666666667
CCT8	P50990|P50990-2|P50990-3	Isoform 2 of T-complex protein 1 subunit theta OS=Homo sapiens GN=CCT8|Isoform 3 of T-complex protein 1 subunit theta OS=Homo sapiens GN=CCT8|T-complex protein 1 subunit theta OS=Homo sapiens GN=CCT8 PE=1 SV=4	3	1	1	1	3	3	10	658701333333333	-0.0612711946587936	258386216290302	-147485428550543	0.177294896137052	0.258102773968225	-722180026895082	0.723947037119347	0.86220391473005	1	K562 - MV4_11	limma	0.177294896137052	0.258102773968225	FALSE	no hit	658701333333333
SLC3A2	F5GZS6|J3KPF3|P08195|P08195-2|P08195-3|P08195-4	4F2 cell-surface antigen heavy chain OS=Homo sapiens GN=SLC3A2 PE=1 SV=1|4F2 cell-surface antigen heavy chain OS=Homo sapiens GN=SLC3A2 PE=1 SV=1|4F2 cell-surface antigen heavy chain OS=Homo sapiens GN=SLC3A2 PE=1 SV=3|Isoform 2 of 4F2 cell-surface antigen heavy chain OS=Homo sapiens GN=SLC3A2|Isoform 3 of 4F2 cell-surface antigen heavy chain OS=Homo sapiens GN=SLC3A2|Isoform 4 of 4F2 cell-surfac…	3	1	1	1	3	3	7	654385333333333	0.126882875896236	246480654699528	138747136812035	0.201560587476154	0.291445714323628	-733404929797744	0.739690885222491	0.864740112453658	1	K562 - MV4_11	limma	0.201560587476154	0.291445714323628	FALSE	no hit	654385333333333
UBB|UBC|RPS27A|UBA52	B4DV12|F5GXK7|F5GYU3|F5H265|F5H2Z3|F5H388|F5H6Q2|F5H747|J3QKN0|J3QS39|J3QTR3|M0R1V7|P0CG47|P0CG48|P62979|P62987|Q5PY61|Q96C32	Polyubiquitin-B OS=Homo sapiens GN=UBB PE=1 SV=1|Polyubiquitin-C (Fragment) OS=Homo sapiens GN=UBC PE=1 SV=2|Polyubiquitin-C (Fragment) OS=Homo sapiens GN=UBC PE=1 SV=1|Polyubiquitin-C (Fragment) OS=Homo sapiens GN=UBC PE=1 SV=1|Polyubiquitin-C (Fragment) OS=Homo sapiens GN=UBC PE=1 SV=1|Polyubiquitin-C (Fragment) OS=Homo sapiens GN=UBC PE=1 SV=1|Polyubiquitin-C (Fragment) OS=Homo sapiens GN=UBC …	2	NA	1	1	3	2	3	7202035	0.216341030037562	243612982064471	136095273381819	0.209474433158817	0.300855897288502	-611165166230255	0.744490776734213	0.865494866792182	1	K562 - MV4_11	limma	0.209474433158817	0.300855897288502	FALSE	no hit	7202035
BSG	A0A087WUV8|P35613|P35613-2|P35613-3|P35613-4	Basigin OS=Homo sapiens GN=BSG PE=1 SV=1|Basigin OS=Homo sapiens GN=BSG PE=1 SV=2|Isoform 2 of Basigin OS=Homo sapiens GN=BSG|Isoform 3 of Basigin OS=Homo sapiens GN=BSG|Isoform 4 of Basigin OS=Homo sapiens GN=BSG	2	1	1	NA	3	2	2	659424	0.0776812303996905	228240748369067	125547966480168	0.243635117850214	0.346651597575424	-741042785846629	0.763678198002206	0.868429675052248	1	K562 - MV4_11	limma	0.243635117850214	0.346651597575424	FALSE	no hit	659424
C1QTNF3	Q9BXJ4-3	Isoform 3 of Complement C1q tumor necrosis factor-related protein 3 OS=Homo sapiens GN=C1QTNF3	2	1	1	NA	3	2	2	648667	0.0667150742464777	227438656233454	125268662580486	0.244599959036864	0.346651597575424	-741372385113092	0.764188338389531	0.868505956697304	1	K562 - MV4_11	limma	0.244599959036864	0.346651597575424	FALSE	no hit	648667
DSP	P15924	Desmoplakin OS=Homo sapiens GN=DSP PE=1 SV=3	2	1	1	NA	3	2	5	593636	0.0969727568376122	235872353642906	122446933010829	0.254527097017177	0.358347360274183	-744673994509448	0.769347850590934	0.869272519831653	1	K562 - MV4_11	limma	0.254527097017177	0.358347360274183	FALSE	no hit	593636
CCT5	B7ZAR1|E9PCA1|P48643	T-complex protein 1 subunit epsilon OS=Homo sapiens GN=CCT5 PE=1 SV=1|T-complex protein 1 subunit epsilon OS=Homo sapiens GN=CCT5 PE=1 SV=1|T-complex protein 1 subunit epsilon OS=Homo sapiens GN=CCT5 PE=1 SV=1	3	1	1	1	3	3	7	656555333333333	-0.0696154105394982	256748839146339	-118965671266009	0.267230971502763	0.373774038572493	-757163285374071	0.775727390067864	0.870208076724637	1	K562 - MV4_11	limma	0.267230971502763	0.373774038572493	FALSE	no hit	656555333333333
ITGB2	P05107	Integrin beta-2 OS=Homo sapiens GN=ITGB2 PE=1 SV=2	3	1	1	1	3	3	7	643561	0.174945069217511	242654451747447	113273687702553	0.289112947137125	0.401754355112629	-763528392824247	0.786190649876502	0.871713854042518	1	K562 - MV4_11	limma	0.289112947137125	0.401754355112629	FALSE	no hit	643561
ACTN1	H9KV75|P12814|P12814-2|P12814-3|P12814-4	Alpha-actinin-1 OS=Homo sapiens GN=ACTN1 PE=1 SV=1|Alpha-actinin-1 OS=Homo sapiens GN=ACTN1 PE=1 SV=2|Isoform 2 of Alpha-actinin-1 OS=Homo sapiens GN=ACTN1|Isoform 3 of Alpha-actinin-1 OS=Homo sapiens GN=ACTN1|Isoform 4 of Alpha-actinin-1 OS=Homo sapiens GN=ACTN1	2	NA	1	1	3	2	2	6104775	0.275665213122725	217077357263051	111360655307557	0.296782620129187	0.409751488436426	-639817185833475	0.789716064028377	0.872213361141106	1	K562 - MV4_11	limma	0.296782620129187	0.409751488436426	FALSE	no hit	6104775
DPYSL2	Q16555|Q16555-2	Dihydropyrimidinase-related protein 2 OS=Homo sapiens GN=DPYSL2 PE=1 SV=1|Isoform 2 of Dihydropyrimidinase-related protein 2 OS=Homo sapiens GN=DPYSL2	3	1	1	1	3	3	6	626800333333333	0.0475468957423395	23896325487613	106698239369664	0.316151567564664	0.433695099095117	-770594865842015	0.798326067224955	0.873417094058782	1	K562 - MV4_11	limma	0.316151567564664	0.433695099095117	FALSE	no hit	626800333333333
SLC16A3	J3QQV2|J3QSC3|O15427	Monocarboxylate transporter 4 (Fragment) OS=Homo sapiens GN=SLC16A3 PE=1 SV=7|Monocarboxylate transporter 4 (Fragment) OS=Homo sapiens GN=SLC16A3 PE=1 SV=1|Monocarboxylate transporter 4 OS=Homo sapiens GN=SLC16A3 PE=1 SV=1	2	1	NA	1	3	2	2	635435	0.144925136325291	230660890887019	106096088892599	0.318723670591834	0.434438633800334	-762736127793184	0.799439862976461	0.873571155197634	1	K562 - MV4_11	limma	0.318723670591834	0.434438633800334	FALSE	no hit	635435
GALK1	P51570|P51570-2	Galactokinase OS=Homo sapiens GN=GALK1 PE=1 SV=1|Isoform 2 of Galactokinase OS=Homo sapiens GN=GALK1	3	1	1	1	3	3	3	641152	-0.0513105230722992	236683046137645	-100758920414402	0.342235900079127	0.463534700107172	-776700898042403	0.809329597716428	0.87492283910539	1	K562 - MV4_11	limma	0.342235900079127	0.463534700107172	FALSE	no hit	641152
LCP1	P13796	Plastin-2 OS=Homo sapiens GN=LCP1 PE=1 SV=6	2	1	1	NA	3	2	2	6107395	-0.0685066306029398	223407086088174	-0.929705425061309	0.378876534041041	0.509934454621275	-775797912230233	0.82381579719964	0.876851377765171	1	K562 - MV4_11	limma	0.378876534041041	0.509934454621275	FALSE	no hit	6107395
P1919_GFP-Ala	P1919_GFP-Ala	NA	2	1	1	NA	3	2	5	6659565	0.122185541876409	234830250484569	0.889449938195094	0.398908611228974	0.533540267518753	-779525923578561	0.83132715551877	0.877828132590069	1	K562 - MV4_11	limma	0.398908611228974	0.533540267518753	FALSE	no hit	6659565
DYNC1H1	Q14204	Cytoplasmic dynein 1 heavy chain 1 OS=Homo sapiens GN=DYNC1H1 PE=1 SV=5	3	1	1	1	3	3	5	606265666666667	-0.0452180298423031	241098133078176	-0.866627246541467	0.410597700772226	0.545763403510909	-790071325189373	0.835592591563534	0.878375930653517	1	K562 - MV4_11	limma	0.410597700772226	0.545763403510909	FALSE	no hit	606265666666667
RPS2	H0YEN5|P15880	40S ribosomal protein S2 (Fragment) OS=Homo sapiens GN=RPS2 PE=1 SV=1|40S ribosomal protein S2 OS=Homo sapiens GN=RPS2 PE=1 SV=2	2	NA	1	1	3	2	2	681847	0.140715400700817	24239623042892	0.852331006007528	0.418042080701421	0.552228427593236	-665336615635585	0.838266954252726	0.878716893033994	1	K562 - MV4_11	limma	0.418042080701421	0.552228427593236	FALSE	no hit	681847
TOP1	P11387	DNA topoisomerase 1 OS=Homo sapiens GN=TOP1 PE=1 SV=2	3	1	1	1	3	3	7	667079	0.0512380922691378	260341770331469	0.836272700500254	0.426516161498951	0.55996600344034	-792733127542298	0.841273169936824	0.879097889238289	1	K562 - MV4_11	limma	0.426516161498951	0.55996600344034	FALSE	no hit	667079
USO1	O60763|O60763-2	General vesicular transport factor p115 OS=Homo sapiens GN=USO1 PE=1 SV=2|Isoform 2 of General vesicular transport factor p115 OS=Homo sapiens GN=USO1	3	1	1	1	3	3	4	623326666666667	-0.0493002062447445	236096901665645	-0.819431412658827	0.435530657340003	0.564046540443181	-794175401012776	0.844428452291861	0.879495211348084	1	K562 - MV4_11	limma	0.435530657340003	0.564046540443181	FALSE	no hit	623326666666667
CLIC1	O00299	Chloride intracellular channel protein 1 OS=Homo sapiens GN=CLIC1 PE=1 SV=4	3	1	1	1	3	3	3	618156666666667	-0.0528704036973657	236840450181317	-0.815862574406013	0.437457613644112	0.564046540443181	-794477835513077	0.845097410796423	0.879579113214421	1	K562 - MV4_11	limma	0.437457613644112	0.564046540443181	FALSE	no hit	618156666666667
FSCN1	Q16658	Fascin OS=Homo sapiens GN=FSCN1 PE=1 SV=3	2	1	NA	1	3	2	3	6513585	0.0421587951686533	241401021610734	0.815726079166125	0.437531428568075	0.564046540443181	-785996532676825	0.845122998276532	0.879582320118058	1	K562 - MV4_11	limma	0.437531428568075	0.564046540443181	FALSE	no hit	6513585
COL18A1	P39060|P39060-1|P39060-2	Collagen alpha-1(XVIII) chain OS=Homo sapiens GN=COL18A1 PE=1 SV=5|Isoform 2 of Collagen alpha-1(XVIII) chain OS=Homo sapiens GN=COL18A1|Isoform 3 of Collagen alpha-1(XVIII) chain OS=Homo sapiens GN=COL18A1	3	1	1	1	3	3	5	703341	-0.0959296684686102	256500223209643	-0.779838246966705	0.457234203227901	0.583706885443292	-797467347372829	0.851856141926074	0.880420296777843	1	K562 - MV4_11	limma	0.457234203227901	0.583706885443292	FALSE	no hit	703341
RPS3A	D6RAT0|P61247	40S ribosomal protein S3a OS=Homo sapiens GN=RPS3A PE=1 SV=1|40S ribosomal protein S3a OS=Homo sapiens GN=RPS3A PE=1 SV=2	3	1	1	1	3	3	3	645587	0.077308943515618	240047641417368	0.778039458136531	0.458237181095668	0.583706885443292	-797613578208669	0.852193912727204	0.880462027103872	1	K562 - MV4_11	limma	0.458237181095668	0.583706885443292	FALSE	no hit	645587
HSP90B1	P14625	Endoplasmin OS=Homo sapiens GN=HSP90B1 PE=1 SV=1	3	1	1	1	3	3	7	648181666666667	-0.0568970095416788	25103166949143	-0.765180484159781	0.465449839822408	0.585496604382951	-798650425359638	0.854609315655883	0.880759594425317	1	K562 - MV4_11	limma	0.465449839822408	0.585496604382951	FALSE	no hit	648181666666667
RAB14	P61106|X6RFL8	Ras-related protein Rab-14 (Fragment) OS=Homo sapiens GN=RAB14 PE=1 SV=1|Ras-related protein Rab-14 OS=Homo sapiens GN=RAB14 PE=1 SV=4	2	1	NA	1	3	2	2	6465805	0.0440892291971728	239050879198414	0.760289361235817	0.468212914815341	0.585496604382951	-790547480059651	0.855528413116266	0.880872434559192	1	K562 - MV4_11	limma	0.468212914815341	0.585496604382951	FALSE	no hit	6465805
EPB41	P11171|P11171-2|P11171-3|P11171-4|P11171-5|P11171-6|P11171-7|Q4VB86	EPB41 protein OS=Homo sapiens GN=EPB41 PE=1 SV=2|Isoform 2 of Protein 4.1 OS=Homo sapiens GN=EPB41|Isoform 3 of Protein 4.1 OS=Homo sapiens GN=EPB41|Isoform 4 of Protein 4.1 OS=Homo sapiens GN=EPB41|Isoform 5 of Protein 4.1 OS=Homo sapiens GN=EPB41|Isoform 6 of Protein 4.1 OS=Homo sapiens GN=EPB41|Isoform 7 of Protein 4.1 OS=Homo sapiens GN=EPB41|Protein 4.1 OS=Homo sapiens GN=EPB41 PE=1 SV=4	3	1	1	1	3	3	4	662337	0.0340602420529201	247601999036014	0.752383170292929	0.472702051820379	0.585496604382951	-799667400353104	0.857014490040684	0.881054433195074	1	K562 - MV4_11	limma	0.472702051820379	0.585496604382951	FALSE	no hit	662337
PRG4	A0A0U1RR20|Q92954|Q92954-2|Q92954-3|Q92954-4|Q92954-5|Q92954-6	Isoform B of Proteoglycan 4 OS=Homo sapiens GN=PRG4|Isoform C of Proteoglycan 4 OS=Homo sapiens GN=PRG4|Isoform D of Proteoglycan 4 OS=Homo sapiens GN=PRG4|Isoform E of Proteoglycan 4 OS=Homo sapiens GN=PRG4|Isoform F of Proteoglycan 4 OS=Homo sapiens GN=PRG4|Proteoglycan 4 OS=Homo sapiens GN=PRG4 PE=1 SV=1|Proteoglycan 4 OS=Homo sapiens GN=PRG4 PE=1 SV=2	3	1	1	1	3	3	6	793786666666667	-0.0403403802167759	271871798772861	-0.751941367065653	0.472953737640308	0.585496604382951	-799702242804604	0.857097548017373	0.881064588830494	1	K562 - MV4_11	limma	0.472953737640308	0.585496604382951	FALSE	no hit	793786666666667
HBG1|HBG2	P69891|P69892	Hemoglobin subunit gamma-1 OS=Homo sapiens GN=HBG1 PE=1 SV=2|Hemoglobin subunit gamma-2 OS=Homo sapiens GN=HBG2 PE=1 SV=2	2	1	1	NA	3	2	2	6160655	0.0863515802121348	232818816737964	0.751295168179942	0.473322021300236	0.585496604382951	-791259694852646	0.85721903475091	0.881079440090261	1	K562 - MV4_11	limma	0.473322021300236	0.585496604382951	FALSE	no hit	6160655
NME1|NME1-NME2|NME2	E7ERL0|J3KPD9|P15531|P15531-2|P22392|P22392-2|Q32Q12	Nucleoside diphosphate kinase A OS=Homo sapiens GN=NME1 PE=1 SV=1|Protein NME1-NME2 OS=Homo sapiens GN=NME1-NME2 PE=1 SV=1|Nucleoside diphosphate kinase A OS=Homo sapiens GN=NME1 PE=1 SV=1|Isoform 2 of Nucleoside diphosphate kinase A OS=Homo sapiens GN=NME1|Nucleoside diphosphate kinase B OS=Homo sapiens GN=NME2 PE=1 SV=1|Isoform 3 of Nucleoside diphosphate kinase B OS=Homo sapiens GN=NME2|Nucleo…	2	1	NA	1	3	2	2	6445425	-0.035414533969476	23989975818659	-0.741303211743112	0.479040525248456	0.589164783926262	-792042243869719	0.859097972107967	0.881308661189468	1	K562 - MV4_11	limma	0.479040525248456	0.589164783926262	FALSE	no hit	6445425
COL6A2	P12110	Collagen alpha-2(VI) chain OS=Homo sapiens GN=COL6A2 PE=1 SV=4	2	NA	1	1	3	2	4	684644	0.175943743050947	234658985194202	0.714545110483911	0.49457406846925	0.60479343229954	-676504495730034	0.864133601694058	0.881918647990726	1	K562 - MV4_11	limma	0.49457406846925	0.60479343229954	FALSE	no hit	684644
LIMS1	P48059|P48059-2|P48059-3|P48059-4|P48059-5	LIM and senescent cell antigen-like-containing domain protein 1 OS=Homo sapiens GN=LIMS1 PE=1 SV=4|Isoform 2 of LIM and senescent cell antigen-like-containing domain protein 1 OS=Homo sapiens GN=LIMS1|Isoform 3 of LIM and senescent cell antigen-like-containing domain protein 1 OS=Homo sapiens GN=LIMS1|Isoform 4 of LIM and senescent cell antigen-like-containing domain protein 1 OS=Homo sapiens GN=…	3	1	1	1	3	3	2	681523333333333	0.0401887753906607	248465797638796	0.691838095621452	0.508004476536343	0.617687261243054	-804274152001106	0.868411195080991	0.882431907029458	1	K562 - MV4_11	limma	0.508004476536343	0.617687261243054	FALSE	no hit	681523333333333
ACO1	P21399	Cytoplasmic aconitate hydratase OS=Homo sapiens GN=ACO1 PE=1 SV=3	2	NA	1	1	3	2	2	647752	-0.155395810095889	230564859558019	-0.678363788246494	0.516080815332146	0.623962115712313	-679151343232287	0.870951342943517	0.882734587724076	1	K562 - MV4_11	limma	0.516080815332146	0.623962115712313	FALSE	no hit	647752
HIST1H4A	P62805	Histone H4 OS=Homo sapiens GN=HIST1H4A PE=1 SV=2	3	1	1	1	3	3	6	880612333333333	0.0350459361739226	281472750092253	0.653750887454318	0.531036381938543	0.638436998510383	-806995689840048	0.875594734883872	0.883283878670027	1	K562 - MV4_11	limma	0.531036381938543	0.638436998510383	FALSE	no hit	880612333333333
RAB10	P61026	Ras-related protein Rab-10 OS=Homo sapiens GN=RAB10 PE=1 SV=1	2	1	NA	1	3	2	2	6383865	0.0561177965136928	236163462580063	0.647498884353238	0.534876668262293	0.63918042359397	-798934800767417	0.876774906968282	0.883422668170092	1	K562 - MV4_11	limma	0.534876668262293	0.63918042359397	FALSE	no hit	6383865
ASS1	P00966	Argininosuccinate synthase OS=Homo sapiens GN=ASS1 PE=1 SV=2	3	1	1	1	3	3	4	657105	0.0331321869099952	242538020767389	0.643035624552914	0.537628393677171	0.63918042359397	-807736351082509	0.877617591066712	0.883521566907095	1	K562 - MV4_11	limma	0.537628393677171	0.63918042359397	FALSE	no hit	657105
RHOA	P61586	Transforming protein RhoA OS=Homo sapiens GN=RHOA PE=1 SV=1	3	1	1	1	3	3	2	678018333333333	-0.0413994530295625	243793377659825	-0.634854450964728	0.542694222838301	0.64163847341103	-808294393157652	0.879162593960554	0.883702455706829	1	K562 - MV4_11	limma	0.542694222838301	0.64163847341103	FALSE	no hit	678018333333333
RAB1A	P62820	Ras-related protein Rab-1A OS=Homo sapiens GN=RAB1A PE=1 SV=3	2	1	1	NA	3	2	2	634117	0.0410147571958319	228019273115938	0.582742402794784	0.575616565688278	0.676823873941163	-803200904858617	0.889014438713481	0.884842824759512	1	K562 - MV4_11	limma	0.575616565688278	0.676823873941163	FALSE	no hit	634117
COL6A1	A0A087X0S5|P12109	Collagen alpha-1(VI) chain OS=Homo sapiens GN=COL6A1 PE=1 SV=1|Collagen alpha-1(VI) chain OS=Homo sapiens GN=COL6A1 PE=1 SV=3	3	1	1	1	3	3	9	694707	-0.0300094012295453	254823625560722	-0.565832938717681	0.586537030798702	0.684469928640864	-812741933093588	0.8922149559331	0.885208493002114	1	K562 - MV4_11	limma	0.586537030798702	0.684469928640864	FALSE	no hit	694707
RPL7	A8MUD9|P18124	60S ribosomal protein L7 OS=Homo sapiens GN=RPL7 PE=1 SV=1|60S ribosomal protein L7 OS=Homo sapiens GN=RPL7 PE=1 SV=1	2	NA	1	1	3	2	4	6446735	0.149315841176218	232662371798595	0.562397954740713	0.588769325486402	0.684469928640864	-686793844956955	0.892865324472518	0.885282515751575	1	K562 - MV4_11	limma	0.588769325486402	0.684469928640864	FALSE	no hit	6446735
TGFBI	Q15582	Transforming growth factor-beta-induced protein ig-h3 OS=Homo sapiens GN=TGFBI PE=1 SV=1	3	1	1	1	3	3	7	705860666666667	-0.0314164244682864	26397322589002	-0.557876699461402	0.591714657937195	0.684469928640864	-813224305822378	0.893721473807433	0.885379814344837	1	K562 - MV4_11	limma	0.591714657937195	0.684469928640864	FALSE	no hit	705860666666667
RAB8A	P61006	Ras-related protein Rab-8A OS=Homo sapiens GN=RAB8A PE=1 SV=1	3	1	1	1	3	3	2	64334	-0.0299474056513063	235214997267746	-0.490899440203423	0.63626590286128	0.732047866732871	-817031833777258	0.906418327517477	0.886803637366991	1	K562 - MV4_11	limma	0.63626590286128	0.732047866732871	FALSE	no hit	64334
RAP1B	E7ESV4|F5H7Y6|P61224|P61224-3	Ras-related protein Rap-1b (Fragment) OS=Homo sapiens GN=RAP1B PE=1 SV=1|Ras-related protein Rap-1b OS=Homo sapiens GN=RAP1B PE=1 SV=1|Ras-related protein Rap-1b OS=Homo sapiens GN=RAP1B PE=1 SV=1|Isoform 3 of Ras-related protein Rap-1b OS=Homo sapiens GN=RAP1B	3	1	1	1	3	3	3	709966	0.0284711568869831	252287742494592	0.478809511817216	0.644485146201879	0.73753915126846	-817670370480408	0.908712857628088	0.887057180104732	1	K562 - MV4_11	limma	0.644485146201879	0.73753915126846	FALSE	no hit	709966
CCT7	Q99832|Q99832-3	T-complex protein 1 subunit eta OS=Homo sapiens GN=CCT7 PE=1 SV=2|Isoform 3 of T-complex protein 1 subunit eta OS=Homo sapiens GN=CCT7	2	NA	1	1	3	2	4	644181	-0.0934395636707457	234115574536218	-0.446209205596176	0.666905032748907	0.759136579831202	-693114364566545	0.9149037661512	0.887735635424303	1	K562 - MV4_11	limma	0.666905032748907	0.759136579831202	FALSE	no hit	644181
PDCD6IP	Q8WUM4|Q8WUM4-2	Isoform 2 of Programmed cell death 6-interacting protein OS=Homo sapiens GN=PDCD6IP|Programmed cell death 6-interacting protein OS=Homo sapiens GN=PDCD6IP PE=1 SV=1	3	1	1	1	3	3	10	644991	0.0218301274657087	255080039495778	0.421323522481139	0.684262610787004	0.774773538139782	-820499260806985	0.919633138787067	0.888248455838788	1	K562 - MV4_11	limma	0.684262610787004	0.774773538139782	FALSE	no hit	644991
HLA-G	A0A0G2JPQ3|P17693|Q5RJ85|Q8MH48	HLA class I histocompatibility antigen, alpha chain G OS=Homo sapiens GN=HLA-G PE=1 SV=1|HLA class I histocompatibility antigen, alpha chain G OS=Homo sapiens GN=HLA-G PE=1 SV=1|HLA class I histocompatibility antigen, alpha chain G OS=Homo sapiens GN=HLA-G PE=1 SV=1|HLA class I histocompatibility antigen, alpha chain G OS=Homo sapiens GN=HLA-G PE=1 SV=1	2	NA	1	1	3	2	2	657577	0.106014789244508	236421005085135	0.398464525321079	0.700383796686083	0.785217947083136	-695309885309107	0.923979862562098	0.888715669902369	1	K562 - MV4_11	limma	0.700383796686083	0.785217947083136	FALSE	no hit	657577
PFKP	Q01813	ATP-dependent 6-phosphofructokinase, platelet type OS=Homo sapiens GN=PFKP PE=1 SV=2	3	1	1	1	3	3	5	638957666666667	-0.0477917645971324	23852738615678	-0.39784167398446	0.700825363985416	0.785217947083136	-821555287735559	0.924098332442338	0.888728349130397	1	K562 - MV4_11	limma	0.700825363985416	0.785217947083136	FALSE	no hit	638957666666667
RAB1B	Q9H0U4	Ras-related protein Rab-1B OS=Homo sapiens GN=RAB1B PE=1 SV=1	3	1	1	1	3	3	4	640135	-0.0196773279603981	2465364490595	-0.38303010793548	0.71136107955954	0.792871203259071	-822191418110248	0.926916067059078	0.889029067646408	1	K562 - MV4_11	limma	0.71136107955954	0.792871203259071	FALSE	no hit	640135
ACLY	P53396|P53396-2|P53396-3	ATP-citrate synthase OS=Homo sapiens GN=ACLY PE=1 SV=3|Isoform 2 of ATP-citrate synthase OS=Homo sapiens GN=ACLY|Isoform 3 of ATP-citrate synthase OS=Homo sapiens GN=ACLY	2	NA	1	1	3	2	6	6270585	-0.066567758630903	23132159853174	-0.365753278714076	0.723733674643599	0.802481898309483	-696676145401845	0.930203946438132	0.889377913265711	1	K562 - MV4_11	limma	0.723733674643599	0.802481898309483	FALSE	no hit	6270585
RPL35	F2Z388|P42766	60S ribosomal protein L35 OS=Homo sapiens GN=RPL35 PE=1 SV=1|60S ribosomal protein L35 OS=Homo sapiens GN=RPL35 PE=1 SV=2	2	NA	1	1	3	2	2	6419365	-0.0653606610228756	235170681992861	-0.356716969232914	0.730239603168876	0.805522036485255	-697033624595842	0.93192408597719	0.889559548464911	1	K562 - MV4_11	limma	0.730239603168876	0.805522036485255	FALSE	no hit	6419365
SLC1A5	M0QXM4|Q15758	Neutral amino acid transporter B(0) OS=Homo sapiens GN=SLC1A5 PE=1 SV=1|Neutral amino acid transporter B(0) OS=Homo sapiens GN=SLC1A5 PE=1 SV=2	2	1	1	NA	3	2	3	6632015	0.0160993948037955	234348425417269	0.35113229654872	0.734272062454381	0.805816519821731	-814985878721578	0.932987336155403	0.889671522564363	1	K562 - MV4_11	limma	0.734272062454381	0.805816519821731	FALSE	no hit	6632015
EEF1G	P26641|P26641-2	Elongation factor 1-gamma OS=Homo sapiens GN=EEF1G PE=1 SV=3|Isoform 2 of Elongation factor 1-gamma OS=Homo sapiens GN=EEF1G	3	1	1	1	3	3	5	645625333333333	-0.0243654374084734	241342030103183	-0.338470878501512	0.743446544100164	0.810240263188084	-823964261389386	0.935398347955948	0.889924594258004	1	K562 - MV4_11	limma	0.743446544100164	0.810240263188084	FALSE	no hit	645625333333333
KTN1	Q86UP2|Q86UP2-2|Q86UP2-3|Q86UP2-4	Kinectin OS=Homo sapiens GN=KTN1 PE=1 SV=1|Isoform 2 of Kinectin OS=Homo sapiens GN=KTN1|Isoform 3 of Kinectin OS=Homo sapiens GN=KTN1|Isoform 4 of Kinectin OS=Homo sapiens GN=KTN1	3	1	1	1	3	3	4	624378	-0.0184531625209878	235563960007666	-0.33512902252424	0.745875382467535	0.810240263188084	-82408864871672	0.936034810408247	0.889991206921396	1	K562 - MV4_11	limma	0.745875382467535	0.810240263188084	FALSE	no hit	624378
FLOT2	E7EMK3|J3QLD9|Q14254	Flotillin-2 OS=Homo sapiens GN=FLOT2 PE=1 SV=1|Flotillin-2 OS=Homo sapiens GN=FLOT2 PE=1 SV=1|Flotillin-2 OS=Homo sapiens GN=FLOT2 PE=1 SV=2	3	1	1	1	3	3	8	649046333333333	0.0189924584127432	252666591407219	0.312927916951762	0.762086195954434	0.823668918859843	-824884452425559	0.940264069219791	0.890431804885713	1	K562 - MV4_11	limma	0.762086195954434	0.823668918859843	FALSE	no hit	649046333333333
RAB7A	C9J4S4|C9J4V0|C9J592|C9J8S3|P51149	Ras-related protein Rab-7a (Fragment) OS=Homo sapiens GN=RAB7A PE=1 SV=1|Ras-related protein Rab-7a OS=Homo sapiens GN=RAB7A PE=1 SV=1	3	1	1	1	3	3	6	657896	-0.0115281702379093	250445777606083	-0.26930759348947	0.794294348495482	0.853474590298943	-826292573380576	0.948578436269484	0.891287774607474	1	K562 - MV4_11	limma	0.794294348495482	0.853474590298943	FALSE	no hit	657896
CAPZA1	P52907	F-actin-capping protein subunit alpha-1 OS=Homo sapiens GN=CAPZA1 PE=1 SV=3	2	1	NA	1	3	2	3	6158325	-0.0381786214154793	229397714093291	-0.264810762495335	0.797639804017704	0.853474590298943	-817929399114058	0.949435900574416	0.89137529099402	1	K562 - MV4_11	limma	0.797639804017704	0.853474590298943	FALSE	no hit	6158325
ACTR3	B4DXW1|P61158	Actin-related protein 3 OS=Homo sapiens GN=ACTR3 PE=1 SV=1|Actin-related protein 3 OS=Homo sapiens GN=ACTR3 PE=1 SV=3	2	1	1	NA	3	2	2	614132	-0.0177786362569279	224652216333175	-0.249723772317482	0.80889587811622	0.861212526949608	-818360728826709	0.952313138740785	0.891667927031784	1	K562 - MV4_11	limma	0.80889587811622	0.861212526949608	FALSE	no hit	614132
WDR1	D6RD66|O75083	WD repeat-containing protein 1 (Fragment) OS=Homo sapiens GN=WDR1 PE=1 SV=1|WD repeat-containing protein 1 OS=Homo sapiens GN=WDR1 PE=1 SV=4	3	1	1	1	3	3	5	686302	0.0113967994287414	249771892060165	0.227640195962703	0.825456473226789	0.874493491438282	-827443799663522	0.956525805691148	0.892093552776052	1	K562 - MV4_11	limma	0.825456473226789	0.874493491438282	FALSE	no hit	686302
PYGL	P06737|P06737-2	Glycogen phosphorylase, liver form OS=Homo sapiens GN=PYGL PE=1 SV=4|Isoform 2 of Glycogen phosphorylase, liver form OS=Homo sapiens GN=PYGL	3	1	1	1	3	3	8	648460666666667	-0.0107498523968488	25478100434695	-0.221292918747888	0.830233906245351	0.875221950426134	-827602448723321	0.957736843313942	0.892215291430351	1	K562 - MV4_11	limma	0.830233906245351	0.875221950426134	FALSE	no hit	648460666666667
GNAI2	P04899|P04899-2|P04899-3|P04899-4|P04899-5|P04899-6	Guanine nucleotide-binding protein G(i) subunit alpha-2 OS=Homo sapiens GN=GNAI2 PE=1 SV=3|Isoform 2 of Guanine nucleotide-binding protein G(i) subunit alpha-2 OS=Homo sapiens GN=GNAI2|Isoform 3 of Guanine nucleotide-binding protein G(i) subunit alpha-2 OS=Homo sapiens GN=GNAI2|Isoform 5 of Guanine nucleotide-binding protein G(i) subunit alpha-2 OS=Homo sapiens GN=GNAI2|Isoform 6 of Guanine nucle…	3	1	1	1	3	3	5	691090333333333	-0.0130824423866081	250983822395214	-0.210468536456105	0.838398296294806	0.879496251995532	-827862771403173	0.959802319978407	0.892422289386805	1	K562 - MV4_11	limma	0.838398296294806	0.879496251995532	FALSE	no hit	691090333333333
TCP1	F5H726|P17987	T-complex protein 1 subunit alpha (Fragment) OS=Homo sapiens GN=TCP1 PE=1 SV=1|T-complex protein 1 subunit alpha OS=Homo sapiens GN=TCP1 PE=1 SV=1	3	1	1	1	3	3	5	665547666666667	0.0126288027524133	253261064448485	0.201021913732394	0.845540502265551	0.882661792608917	-828079404688035	0.961605117641584	0.89260231343619	1	K562 - MV4_11	limma	0.845540502265551	0.882661792608917	FALSE	no hit	665547666666667
F13A1	P00488	Coagulation factor XIII A chain OS=Homo sapiens GN=F13A1 PE=1 SV=4	2	1	NA	1	3	2	2	6346385	-0.0150809912949796	235129348211642	-0.192943859420901	0.851660028640426	0.884734204509957	-819760070957839	0.963146893188146	0.892755795004933	1	K562 - MV4_11	limma	0.851660028640426	0.884734204509957	FALSE	no hit	6346385
RAB2A	P61019	Ras-related protein Rab-2A OS=Homo sapiens GN=RAB2A PE=1 SV=1	3	1	1	1	3	3	3	620262666666667	-0.0085161908345377	240287056634257	-0.124574207806129	0.903837326547798	0.934401873822361	-829468993075041	0.976200854076709	0.894037927481693	1	K562 - MV4_11	limma	0.903837326547798	0.934401873822361	FALSE	no hit	620262666666667
HIST1H1B	P16401	Histone H1.5 OS=Homo sapiens GN=HIST1H1B PE=1 SV=3	3	1	1	1	3	3	3	680403333333333	-0.0115146993859874	243519665200484	-0.0929522568421232	0.928155261403563	0.954928970867127	-829853740839254	0.982240868350607	0.894620848109235	1	K562 - MV4_11	limma	0.928155261403563	0.954928970867127	FALSE	no hit	680403333333333
IQGAP1	A0A0J9YXZ5|P46940	Ras GTPase-activating-like protein IQGAP1 OS=Homo sapiens GN=IQGAP1 PE=1 SV=1	3	1	1	1	3	3	5	602476666666667	-0.00363562564059805	241328965393288	-0.0816985905878798	0.936830301924122	0.959242510104124	-829963735667219	0.984390661077525	0.89482677960604	1	K562 - MV4_11	limma	0.936830301924122	0.959242510104124	FALSE	no hit	602476666666667
COL12A1	D6RGG3|Q99715|Q99715-4	Collagen alpha-1(XII) chain OS=Homo sapiens GN=COL12A1 PE=1 SV=1|Collagen alpha-1(XII) chain OS=Homo sapiens GN=COL12A1 PE=1 SV=2|Isoform 4 of Collagen alpha-1(XII) chain OS=Homo sapiens GN=COL12A1	3	1	1	1	3	3	5	607643	-0.00305288298874018	235925740907759	-0.0679273170608753	0.947458111225364	0.965504932391562	-830079079449832	0.987021546052942	0.895077702991544	1	K562 - MV4_11	limma	0.947458111225364	0.965504932391562	FALSE	no hit	607643
CCT6A	P40227|P40227-2	T-complex protein 1 subunit zeta OS=Homo sapiens GN=CCT6A PE=1 SV=3|Isoform 2 of T-complex protein 1 subunit zeta OS=Homo sapiens GN=CCT6A	3	1	1	1	3	3	3	667498	0.00437863546660466	249150504381919	0.0542744754723959	0.958005529034686	0.971626460727122	-83017249343181	0.989629945015688	0.895325302534523	1	K562 - MV4_11	limma	0.958005529034686	0.971626460727122	FALSE	no hit	667498
IGFALS	P35858|P35858-2	Insulin-like growth factor-binding protein complex acid labile subunit OS=Homo sapiens GN=IGFALS PE=1 SV=1|Isoform 2 of Insulin-like growth factor-binding protein complex acid labile subunit OS=Homo sapiens GN=IGFALS	2	NA	1	1	3	2	2	633365	0.0062163573804277	223964317516619	0.0301992807080171	0.976624655303564	0.981565783593239	-704007079888963	0.994229805334985	0.895759103796005	1	K562 - MV4_11	limma	0.976624655303564	0.981565783593239	FALSE	no hit	633365
BHMT	Q93088	Betaine--homocysteine S-methyltransferase 1 OS=Homo sapiens GN=BHMT PE=1 SV=2	3	1	1	1	3	3	3	643798	-0.00239988160699056	23967722214549	-0.029741304436891	0.97697902759514	0.981565783593239	-830287924793239	0.994317309644596	0.8957673212597	1	K562 - MV4_11	limma	0.97697902759514	0.981565783593239	FALSE	no hit	643798
UBA1	P22314|P22314-2	Ubiquitin-like modifier-activating enzyme 1 OS=Homo sapiens GN=UBA1 PE=1 SV=3|Isoform 2 of Ubiquitin-like modifier-activating enzyme 1 OS=Homo sapiens GN=UBA1	2	NA	1	1	3	2	3	6185505	-0.0039313361981641	231575775558849	-0.0184788823300576	0.985695146618647	0.985695146618647	-704038814901451	0.996469209624282	0.895968997659159	1	K562 - MV4_11	limma	0.985695146618647	0.985695146618647	FALSE	no hit	6185505
A2M	P01023	Alpha-2-macroglobulin OS=Homo sapiens GN=A2M PE=1 SV=3	3	1	1	1	3	3	7	889781666666667	288489560667749	280298430642551	546245244773637	719	154000	181654224001094	1060000	203000000	266000000	K562 - HEK293	limma	719	154000	TRUE	hit	889781666666667
ITGAL	P20701|P20701-2|P20701-3	Integrin alpha-L OS=Homo sapiens GN=ITGAL PE=1 SV=3|Isoform 2 of Integrin alpha-L OS=Homo sapiens GN=ITGAL|Isoform 3 of Integrin alpha-L OS=Homo sapiens GN=ITGAL	3	1	1	1	3	3	3	638722333333333	-255472974836479	236529535342667	-501656127823879	1450	155000	174488600998989	14900000	1430000000	0.0694763763190666	K562 - HEK293	limma	1450	155000	TRUE	hit	638722333333333
MYH9	P35579	Myosin-9 OS=Homo sapiens GN=MYH9 PE=1 SV=4	3	1	1	1	3	3	48	811008333333333	-164681948848013	296077010158251	-340569131354632	35100	2500000	140877102588028	0.000360927902657737	0.0231683279311434	0.112836888439169	K562 - HEK293	limma	35100	2500000	TRUE	hit	811008333333333
MYH14	Q7Z406|Q7Z406-2|Q7Z406-6	Myosin-14 OS=Homo sapiens GN=MYH14 PE=1 SV=2|Isoform 2 of Myosin-14 OS=Homo sapiens GN=MYH14|Isoform 6 of Myosin-14 OS=Homo sapiens GN=MYH14	3	1	1	1	3	3	2	744804666666667	-170196285732725	252605245986245	-297709804887441	106000	4590000	128950751047682	0.00181952807600583	0.0638316010490967	0.112836888439169	K562 - HEK293	limma	106000	4590000	TRUE	hit	744804666666667
ANXA6	P08133|P08133-2	Annexin A6 OS=Homo sapiens GN=ANXA6 PE=1 SV=3|Isoform 2 of Annexin A6 OS=Homo sapiens GN=ANXA6	3	1	1	1	3	3	12	675954	-223362337607964	255372908145954	-289267658138925	134000	4590000	126389874750281	0.002447258612432	0.0718338979877183	0.112836888439169	K562 - HEK293	limma	134000	4590000	TRUE	hit	675954
ANXA4	P09525|Q6P452	Annexin A4 OS=Homo sapiens GN=ANXA4 PE=1 SV=4|Annexin OS=Homo sapiens GN=ANXA4 PE=1 SV=1	3	1	1	1	3	3	4	663649333333333	-169278720466422	255275075001275	-284879086775464	152000	4590000	125027779794011	0.00284672670167074	0.0756936574273834	0.112836888439169	K562 - HEK293	limma	152000	4590000	TRUE	hit	663649333333333
THBS1	P07996	Thrombospondin-1 OS=Homo sapiens GN=THBS1 PE=1 SV=2	3	1	1	1	3	3	20	805221333333333	174507473006587	278964184606382	281657515569855	167000	4590000	124013980826165	0.00317692772400147	0.0783751592274439	0.112836888439169	K562 - HEK293	limma	167000	4590000	TRUE	hit	805221333333333
MFGE8	F5GZN3|Q08431|Q08431-2	Lactadherin OS=Homo sapiens GN=MFGE8 PE=1 SV=1|Lactadherin OS=Homo sapiens GN=MFGE8 PE=1 SV=2|Isoform 2 of Lactadherin OS=Homo sapiens GN=MFGE8	3	1	1	1	3	3	7	697002333333333	175477359415107	252000246683698	280618514575846	172000	4590000	123684456599093	0.00329064454051875	0.0792111782486595	0.129479562709385	K562 - HEK293	limma	172000	4590000	TRUE	hit	697002333333333
LGALS3BP	Q08380	Galectin-3-binding protein OS=Homo sapiens GN=LGALS3BP PE=1 SV=1	3	1	1	1	3	3	3	623354666666667	237379329643841	234587636794736	274836034567525	204000	484000	121827180921876	0.00399405652879548	0.085024629149095	0.129479562709385	K562 - HEK293	limma	204000	484000	TRUE	hit	623354666666667
ANXA5	E9PHT9|P08758	Annexin A5 OS=Homo sapiens GN=ANXA5 PE=1 SV=2|Annexin OS=Homo sapiens GN=ANXA5 PE=1 SV=1	3	1	1	1	3	3	5	746589	-129484315379466	261271341546594	-270320740309219	233000	4990000	12034868636999	0.00463537651382961	0.0892648551408047	0.203272114208273	K562 - HEK293	limma	233000	4990000	TRUE	hit	746589
AGRN	A0A087X208|O00468|O00468-2|O00468-3|O00468-4|O00468-5|O00468-6|O00468-7	Agrin OS=Homo sapiens GN=AGRN PE=1 SV=1|Agrin OS=Homo sapiens GN=AGRN PE=1 SV=5|Isoform 2 of Agrin OS=Homo sapiens GN=AGRN|Isoform 3 of Agrin OS=Homo sapiens GN=AGRN|Isoform 4 of Agrin OS=Homo sapiens GN=AGRN|Isoform 5 of Agrin OS=Homo sapiens GN=AGRN|Isoform 6 of Agrin OS=Homo sapiens GN=AGRN|Isoform 7 of Agrin OS=Homo sapiens GN=AGRN	3	1	1	1	3	3	8	649657	117038629012259	251814469996083	256227296278901	361000	687000	11556534819854	0.00728074081089658	0.112110994559065	0.203272114208273	K562 - HEK293	limma	361000	687000	TRUE	hit	649657
LRP1	Q07954	Prolow-density lipoprotein receptor-related protein 1 OS=Homo sapiens GN=LRP1 PE=1 SV=2	3	1	1	1	3	3	29	707565666666667	143104614095768	275143360875169	252349058219271	40900	687000	114201799415598	0.00821502029687982	0.118136363096676	0.203272114208273	K562 - HEK293	limma	40900	687000	TRUE	hit	707565666666667
HAPLN1	P10915	Hyaluronan and proteoglycan link protein 1 OS=Homo sapiens GN=HAPLN1 PE=2 SV=2	3	1	1	1	3	3	7	765485333333333	-108195885112964	26858388836254	-251759034313893	417000	687000	113992482941884	0.00836619616884748	0.119037252546287	0.203272114208273	K562 - HEK293	limma	417000	687000	TRUE	hit	765485333333333
APOB	A0A087WTM7|P04114	Apolipoprotein B-100 OS=Homo sapiens GN=APOB PE=1 SV=1|Apolipoprotein B-100 OS=Homo sapiens GN=APOB PE=1 SV=2	3	1	1	1	3	3	12	865249	146715751344185	28069728172177	248527492196662	464000	7090000	11283713365639	0.0092391665713023	0.123888015840937	0.203272114208273	K562 - HEK293	limma	464000	7090000	TRUE	hit	865249
COMP	G3XAP6|P49747|P49747-2	Cartilage oligomeric matrix protein OS=Homo sapiens GN=COMP PE=1 SV=1|Cartilage oligomeric matrix protein OS=Homo sapiens GN=COMP PE=1 SV=2|Isoform 2 of Cartilage oligomeric matrix protein OS=Homo sapiens GN=COMP	3	1	1	1	3	3	6	691902666666667	182450623619956	251204250610975	246213972383931	50000	7140000	112000577729038	0.00991316911558338	0.127267274829961	0.586603675172965	K562 - HEK293	limma	50000	7140000	TRUE	hit	691902666666667
NPM1	P06748|P06748-2|P06748-3	Nucleophosmin OS=Homo sapiens GN=NPM1 PE=1 SV=2|Isoform 2 of Nucleophosmin OS=Homo sapiens GN=NPM1|Isoform 3 of Nucleophosmin OS=Homo sapiens GN=NPM1	2	1	NA	1	3	2	4	6364185	150194168921045	248024605238177	229915230128097	875000	11700000	106563395222872	0.016034445341494	0.181533729515019	0.586603675172965	K562 - HEK293	limma	875000	11700000	TRUE	hit	6364185
GNAI2	P04899|P04899-2|P04899-3|P04899-4|P04899-5|P04899-6	Guanine nucleotide-binding protein G(i) subunit alpha-2 OS=Homo sapiens GN=GNAI2 PE=1 SV=3|Isoform 2 of Guanine nucleotide-binding protein G(i) subunit alpha-2 OS=Homo sapiens GN=GNAI2|Isoform 3 of Guanine nucleotide-binding protein G(i) subunit alpha-2 OS=Homo sapiens GN=GNAI2|Isoform 5 of Guanine nucleotide-binding protein G(i) subunit alpha-2 OS=Homo sapiens GN=GNAI2|Isoform 6 of Guanine nucle…	3	1	1	1	3	3	5	691090333333333	-135896905421627	250983822395214	-218629075120424	1320000	16600000	10136501619904	0.0220259861742262	0.223519701546354	0.586603675172965	K562 - HEK293	limma	1320000	16600000	TRUE	hit	691090333333333
HBG1|HBG2	P69891|P69892	Hemoglobin subunit gamma-1 OS=Homo sapiens GN=HBG1 PE=1 SV=2|Hemoglobin subunit gamma-2 OS=Homo sapiens GN=HBG2 PE=1 SV=2	2	1	1	NA	3	2	2	6160655	236989210663846	232818816737964	206190608724384	2120000	24400000	968436574912432	0.0308006235028333	0.271371224133813	0.586603675172965	K562 - HEK293	limma	2120000	24400000	TRUE	hit	6160655
HBZ	P02008	Hemoglobin subunit zeta OS=Homo sapiens GN=HBZ PE=1 SV=2	3	1	1	1	3	3	3	679355	247014296597088	243864036989534	205722525828594	2160000	24400000	959177424681157	0.0311824719104443	0.273168843537775	0.586603675172965	K562 - HEK293	limma	2160000	24400000	TRUE	hit	679355
P1919_GFP-Ala	P1919_GFP-Ala	NA	2	1	1	NA	3	2	5	6659565	-276231195822303	234830250484569	-201082563680264	2600000	27800000	946047294044525	0.0351924177644551	0.290878211991738	0.586603675172965	K562 - HEK293	limma	2600000	27800000	TRUE	hit	6659565
DSP	P15924	Desmoplakin OS=Homo sapiens GN=DSP PE=1 SV=3	2	1	1	NA	3	2	5	593636	-155275818937114	235872353642906	-196065868596817	3190000	32600000	923501569717582	0.0400151406085514	0.309695027664694	0.586603675172965	K562 - HEK293	limma	3190000	32600000	TRUE	hit	593636
CCT3	P49368|P49368-2	Isoform 2 of T-complex protein 1 subunit gamma OS=Homo sapiens GN=CCT3|T-complex protein 1 subunit gamma OS=Homo sapiens GN=CCT3 PE=1 SV=4	3	1	1	1	3	3	6	665942	0.942664185005547	256432166739054	19306197474697	3620000	35000000	902346744222158	0.0431629421651836	0.320736748597516	0.586603675172965	K562 - HEK293	limma	3620000	35000000	FALSE	candidate	665942
CCT8	P50990|P50990-2|P50990-3	Isoform 2 of T-complex protein 1 subunit theta OS=Homo sapiens GN=CCT8|Isoform 3 of T-complex protein 1 subunit theta OS=Homo sapiens GN=CCT8|T-complex protein 1 subunit theta OS=Homo sapiens GN=CCT8 PE=1 SV=4	3	1	1	1	3	3	10	658701333333333	0.798379531787511	258386216290302	192177332345785	3760000	35000000	898239556734017	0.0441289302569234	0.323950756251279	0.586603675172965	K562 - HEK293	limma	3760000	35000000	FALSE	candidate	658701333333333
HSPG2	P98160	Basement membrane-specific heparan sulfate proteoglycan core protein OS=Homo sapiens GN=HSPG2 PE=1 SV=4	3	1	1	1	3	3	22	698716333333333	0.915979220616283	267363706674458	188192973649114	4450000	39700000	879508126306154	0.0487087868417844	0.338188489075114	0.586603675172965	K562 - HEK293	limma	4450000	39700000	FALSE	candidate	698716333333333
LAMA2	A0A087WX80|A0A087WYF1|P24043	Laminin subunit alpha-2 OS=Homo sapiens GN=LAMA2 PE=1 SV=1|Laminin subunit alpha-2 OS=Homo sapiens GN=LAMA2 PE=1 SV=4	3	1	1	1	3	3	17	712575	0.823578875328764	271487541319538	185417877063628	5020000	43000000	866230803258207	0.0521291603056002	0.347853962152423	0.586603675172965	K562 - HEK293	limma	5020000	43000000	FALSE	candidate	712575
THBS4	E7ES19|P35443	Thrombospondin-4 OS=Homo sapiens GN=THBS4 PE=1 SV=1|Thrombospondin-4 OS=Homo sapiens GN=THBS4 PE=1 SV=2	3	1	1	1	3	3	6	734704333333333	180631755982143	248623226901245	183394909455483	5490000	43000000	856429040315379	0.0547472106503557	0.354758698959834	0.586603675172965	K562 - HEK293	limma	5490000	43000000	TRUE	hit	734704333333333
SDCBP	O00560|O00560-3	Syntenin-1 OS=Homo sapiens GN=SDCBP PE=1 SV=1|Isoform 3 of Syntenin-1 OS=Homo sapiens GN=SDCBP	2	1	1	NA	3	2	3	641291	-0.859490795114361	246012238486343	-182501579427879	5710000	43000000	859564520416022	0.0559377493177868	0.357768190673168	0.586603675172965	K562 - HEK293	limma	5710000	43000000	FALSE	candidate	641291
C4B_2|C4A|C4B	A0A0G2JL54|A0A0G2JPR0|A0A140TA29|A0A140TA32|A0A140TA44|A0A140TA49|F5GXS0|P0C0L4|P0C0L4-2|P0C0L5	Complement C4-B OS=Homo sapiens GN=C4B_2 PE=1 SV=1|Complement C4-A OS=Homo sapiens GN=C4A PE=1 SV=1|Complement C4-B OS=Homo sapiens GN=C4B PE=1 SV=1|Complement C4-A OS=Homo sapiens GN=C4A PE=1 SV=1|Complement C4-A OS=Homo sapiens GN=C4A PE=1 SV=1|Complement C4-A OS=Homo sapiens GN=C4A PE=1 SV=1|Complement C4-B OS=Homo sapiens GN=C4B PE=1 SV=1|Complement C4-A OS=Homo sapiens GN=C4A PE=1 SV=2|Isofo…	3	1	1	1	3	3	4	769719	-0.932220513498578	261373666100075	-182072318077713	5820000	43000000	84996356621861	0.0565174499782257	0.359205475279857	0.586603675172965	K562 - HEK293	limma	5820000	43000000	FALSE	candidate	769719
COL18A1	P39060|P39060-1|P39060-2	Collagen alpha-1(XVIII) chain OS=Homo sapiens GN=COL18A1 PE=1 SV=5|Isoform 2 of Collagen alpha-1(XVIII) chain OS=Homo sapiens GN=COL18A1|Isoform 3 of Collagen alpha-1(XVIII) chain OS=Homo sapiens GN=COL18A1	3	1	1	1	3	3	5	703341	223956605357475	256500223209643	182060387893174	5820000	43000000	849905037504385	0.0565336323768071	0.359245338225503	0.586603675172965	K562 - HEK293	limma	5820000	43000000	TRUE	hit	703341
COLEC10	Q9Y6Z7	Collectin-10 OS=Homo sapiens GN=COLEC10 PE=2 SV=2	3	1	1	1	3	3	4	705463	0.815237807402298	255625920342382	181143376653321	6060000	43300000	845395019379116	0.057789080056402	0.362295917971258	0.586603675172965	K562 - HEK293	limma	6060000	43300000	FALSE	candidate	705463
CD81	A6NMH8|E9PIF1|E9PJK1|E9PRJ8|H0YDJ9|H0YDL9|P60033	Tetraspanin OS=Homo sapiens GN=CD81 PE=1 SV=1|Tetraspanin OS=Homo sapiens GN=CD81 PE=1 SV=1|Tetraspanin OS=Homo sapiens GN=CD81 PE=1 SV=1|Tetraspanin (Fragment) OS=Homo sapiens GN=CD81 PE=1 SV=1|Tetraspanin (Fragment) OS=Homo sapiens GN=CD81 PE=1 SV=1|Tetraspanin (Fragment) OS=Homo sapiens GN=CD81 PE=1 SV=1|CD81 antigen OS=Homo sapiens GN=CD81 PE=1 SV=1	2	1	1	NA	3	2	2	646298	-124170383076193	233962446811823	-180378583947323	6270000	43300000	849137003826032	0.0588537749707678	0.364819564285059	0.586603675172965	K562 - HEK293	limma	6270000	43300000	TRUE	hit	646298
STOM	P27105	Erythrocyte band 7 integral membrane protein OS=Homo sapiens GN=STOM PE=1 SV=3	3	1	1	1	3	3	7	686076	-111796872580481	256753015581725	-174580979544722	8170000	52400000	812456832609034	0.0674655495210008	0.383318915154204	0.586603675172965	K562 - HEK293	limma	8170000	52400000	TRUE	hit	686076
ATP1A1	P05023|P05023-3|P05023-4	Isoform 3 of Sodium/potassium-transporting ATPase subunit alpha-1 OS=Homo sapiens GN=ATP1A1|Isoform 4 of Sodium/potassium-transporting ATPase subunit alpha-1 OS=Homo sapiens GN=ATP1A1|Sodium/potassium-transporting ATPase subunit alpha-1 OS=Homo sapiens GN=ATP1A1 PE=1 SV=1	3	1	1	1	3	3	13	676062666666667	-0.764218751406979	261335386302601	-174578070211151	8170000	52400000	812441965234674	0.0674701182729114	0.383327910473593	0.586603675172965	K562 - HEK293	limma	8170000	52400000	FALSE	candidate	676062666666667
RAN	B5MDF5|J3KQE5|P62826	GTP-binding nuclear protein Ran OS=Homo sapiens GN=RAN PE=1 SV=1|GTP-binding nuclear protein Ran (Fragment) OS=Homo sapiens GN=RAN PE=1 SV=1|GTP-binding nuclear protein Ran OS=Homo sapiens GN=RAN PE=1 SV=3	3	1	1	1	3	3	3	71229	0.87974846296277	250331159861326	174176125810916	8320000	52400000	810385625286617	0.0681037742487856	0.384567837534145	0.586603675172965	K562 - HEK293	limma	8320000	52400000	FALSE	candidate	71229
PLVAP	Q9BX97	Plasmalemma vesicle-associated protein OS=Homo sapiens GN=PLVAP PE=2 SV=1	3	1	1	1	3	3	2	679073	-121203801628791	245464366989237	-172353533627973	9060000	54300000	801003271349968	0.0710387378718076	0.39011905553923	0.586603675172965	K562 - HEK293	limma	9060000	54300000	TRUE	hit	679073
RRBP1	A0A0A0MRV0|Q9P2E9|Q9P2E9-2	Isoform 1 of Ribosome-binding protein 1 OS=Homo sapiens GN=RRBP1|Ribosome-binding protein 1 OS=Homo sapiens GN=RRBP1 PE=1 SV=1|Ribosome-binding protein 1 OS=Homo sapiens GN=RRBP1 PE=1 SV=4	3	1	1	1	3	3	4	630436666666667	-120673273160927	240035740368322	-172171636367404	9140000	54300000	800061638702268	0.0713372582935277	0.390666635738993	0.999999999999997	K562 - HEK293	limma	9140000	54300000	TRUE	hit	630436666666667
ITIH3	A0A087WW43|E7ET33|Q06033|Q06033-2	Inter-alpha-trypsin inhibitor heavy chain H3 OS=Homo sapiens GN=ITIH3 PE=1 SV=1|Inter-alpha-trypsin inhibitor heavy chain H3 OS=Homo sapiens GN=ITIH3 PE=1 SV=1|Inter-alpha-trypsin inhibitor heavy chain H3 OS=Homo sapiens GN=ITIH3 PE=1 SV=2|Isoform 2 of Inter-alpha-trypsin inhibitor heavy chain H3 OS=Homo sapiens GN=ITIH3	2	1	1	NA	3	2	2	755231	-0.80589475828257	254568840174656	-16724665444502	11500000	66800000	781850819256363	0.0798184689147428	0.417711569270984	0.999999999999997	K562 - HEK293	limma	11500000	66800000	FALSE	candidate	755231
SLC16A3	J3QQV2|J3QSC3|O15427	Monocarboxylate transporter 4 (Fragment) OS=Homo sapiens GN=SLC16A3 PE=1 SV=7|Monocarboxylate transporter 4 (Fragment) OS=Homo sapiens GN=SLC16A3 PE=1 SV=1|Monocarboxylate transporter 4 OS=Homo sapiens GN=SLC16A3 PE=1 SV=1	2	1	NA	1	3	2	2	635435	-226013050655026	230660890887019	-16545853480766	12600000	70900000	772295039252547	0.0830936113456464	0.427523644222267	0.999999999999997	K562 - HEK293	limma	12600000	70900000	TRUE	hit	635435
VCAN	P13611|P13611-2|P13611-5	Isoform V1 of Versican core protein OS=Homo sapiens GN=VCAN|Isoform Vint of Versican core protein OS=Homo sapiens GN=VCAN|Versican core protein OS=Homo sapiens GN=VCAN PE=1 SV=3	3	1	1	1	3	3	12	774188666666667	-103391115481911	269958176286494	-164719145703388	13000000	71600000	760633187678756	0.0844793266539638	0.431576290536262	1	K562 - HEK293	limma	13000000	71600000	TRUE	hit	774188666666667
CAP1	Q01518|Q01518-2|Q5T0R1|Q5T0R2|Q5T0R3|Q5T0R4|Q5T0R5|Q5T0R6|Q5T0R7|Q5T0R9	Adenylyl cyclase-associated protein (Fragment) OS=Homo sapiens GN=CAP1 PE=1 SV=1|Adenylyl cyclase-associated protein (Fragment) OS=Homo sapiens GN=CAP1 PE=1 SV=7|Adenylyl cyclase-associated protein 1 OS=Homo sapiens GN=CAP1 PE=1 SV=5|Isoform 2 of Adenylyl cyclase-associated protein 1 OS=Homo sapiens GN=CAP1	3	1	1	1	3	3	2	686701666666667	-0.929719759351105	250031199842945	-157366337753446	18800000	101000000	720016876097165	0.0993005684129871	0.471586055100533	1	K562 - HEK293	limma	18800000	101000000	FALSE	candidate	686701666666667
MAPRE2	Q15555|Q15555-3|Q15555-4|Q15555-5	Microtubule-associated protein RP/EB family member 2 OS=Homo sapiens GN=MAPRE2 PE=1 SV=1|Isoform 3 of Microtubule-associated protein RP/EB family member 2 OS=Homo sapiens GN=MAPRE2|Isoform 4 of Microtubule-associated protein RP/EB family member 2 OS=Homo sapiens GN=MAPRE2|Isoform 5 of Microtubule-associated protein RP/EB family member 2 OS=Homo sapiens GN=MAPRE2	3	1	1	1	3	3	6	713702333333333	0.83365754204463	256740049401312	15416086001525	22200000	116000000	701740272385919	0.106380052826101	0.48877399349908	1	K562 - HEK293	limma	22200000	116000000	FALSE	candidate	713702333333333
SSC5D	A0A087WU72|A1L4H1|A1L4H1-2	Soluble scavenger receptor cysteine-rich domain-containing protein SSC5D OS=Homo sapiens GN=SSC5D PE=1 SV=1|Soluble scavenger receptor cysteine-rich domain-containing protein SSC5D OS=Homo sapiens GN=SSC5D PE=1 SV=3|Isoform 2 of Soluble scavenger receptor cysteine-rich domain-containing protein SSC5D OS=Homo sapiens GN=SSC5D	3	1	1	1	3	3	2	699601	-100854245840087	239268895006435	-153673065561132	22800000	116000000	698927409174768	0.107491619789783	0.491371664047925	1	K562 - HEK293	limma	22800000	116000000	TRUE	hit	699601
ITGA6	P23229|P23229-2|P23229-3|P23229-4|P23229-5|P23229-6|P23229-9	Integrin alpha-6 OS=Homo sapiens GN=ITGA6 PE=1 SV=5|Isoform Alpha-6X1A of Integrin alpha-6 OS=Homo sapiens GN=ITGA6|Isoform Alpha-6X1B of Integrin alpha-6 OS=Homo sapiens GN=ITGA6|Isoform Alpha-6X2A of Integrin alpha-6 OS=Homo sapiens GN=ITGA6|Isoform Alpha-6X2B of Integrin alpha-6 OS=Homo sapiens GN=ITGA6|Isoform Alpha-6X1X2A of Integrin alpha-6 OS=Homo sapiens GN=ITGA6|Isoform 9 of Integrin alp…	3	1	1	1	3	3	5	623835	-0.784380853556812	236527963414388	-152620377352647	24100000	120000000	69282810937609	0.109921783104973	0.496959885149053	1	K562 - HEK293	limma	24100000	120000000	FALSE	candidate	623835
FN1	P02751|P02751-10|P02751-14|P02751-17|P02751-3|P02751-5|P02751-6|P02751-8|P02751-9	Fibronectin OS=Homo sapiens GN=FN1 PE=1 SV=4|Isoform 10 of Fibronectin OS=Homo sapiens GN=FN1|Isoform 14 of Fibronectin OS=Homo sapiens GN=FN1|Isoform 17 of Fibronectin OS=Homo sapiens GN=FN1|Isoform 3 of Fibronectin OS=Homo sapiens GN=FN1|Isoform 5 of Fibronectin OS=Homo sapiens GN=FN1|Isoform 6 of Fibronectin OS=Homo sapiens GN=FN1|Isoform 8 of Fibronectin OS=Homo sapiens GN=FN1|Isoform 9 of Fi…	3	1	1	1	3	3	22	780556	0.733779385534969	276527062600052	151854927640205	25100000	121000000	688367982084869	0.111715955069006	0.501007467387738	1	K562 - HEK293	limma	25100000	121000000	FALSE	candidate	780556
H3BM21|ITGB3	H3BM21|P05106|P05106-2|P05106-3	Integrin beta (Fragment) OS=Homo sapiens PE=3 SV=1|Integrin beta-3 OS=Homo sapiens GN=ITGB3 PE=1 SV=2|Isoform Beta-3B of Integrin beta-3 OS=Homo sapiens GN=ITGB3|Isoform Beta-3C of Integrin beta-3 OS=Homo sapiens GN=ITGB3	2	1	1	NA	3	2	7	7190255	-0.967568594050775	254158372605601	-151539749631693	25500000	121000000	694331319607863	0.11246139710128	0.502670066227647	1	K562 - HEK293	limma	25500000	121000000	FALSE	candidate	7190255
SLC4A1	P02730|P02730-2	Band 3 anion transport protein OS=Homo sapiens GN=SLC4A1 PE=1 SV=3|Isoform 2 of Band 3 anion transport protein OS=Homo sapiens GN=SLC4A1	3	1	1	1	3	3	2	666938	-104172258758546	236367722951462	-148743032313384	29600000	138000000	670013783564742	0.119249009249165	0.517314115008297	1	K562 - HEK293	limma	29600000	138000000	TRUE	hit	666938
HEG1	Q9ULI3	Protein HEG homolog 1 OS=Homo sapiens GN=HEG1 PE=1 SV=3	2	1	1	NA	3	2	2	6382985	-0.878978567511094	244362199908524	-137962251532101	53900000	245000000	611431970398953	0.148453478440019	0.571590172156104	1	K562 - HEK293	limma	53900000	245000000	FALSE	candidate	6382985
FLOT2	E7EMK3|J3QLD9|Q14254	Flotillin-2 OS=Homo sapiens GN=FLOT2 PE=1 SV=1|Flotillin-2 OS=Homo sapiens GN=FLOT2 PE=1 SV=1|Flotillin-2 OS=Homo sapiens GN=FLOT2 PE=1 SV=2	3	1	1	1	3	3	8	649046333333333	-0.825007787880359	252666591407219	-135931833004389	60600000	270000000	590441654363409	0.154519114673887	0.581367137012034	1	K562 - HEK293	limma	60600000	270000000	FALSE	candidate	649046333333333
AHCY	P23526|P23526-2	Adenosylhomocysteinase OS=Homo sapiens GN=AHCY PE=1 SV=4|Isoform 2 of Adenosylhomocysteinase OS=Homo sapiens GN=AHCY	3	1	1	1	3	3	8	71301	0.758714157002476	262069046932595	135216762675132	63200000	276000000	585796783316478	0.156699552988184	0.58477354830962	1	K562 - HEK293	limma	63200000	276000000	FALSE	candidate	71301
HLA-C	P30501	HLA class I histocompatibility antigen, Cw-2 alpha chain OS=Homo sapiens GN=HLA-C PE=1 SV=1	3	1	1	1	3	3	2	656755	-0.828628352838393	237979525786677	-133351386014512	70600000	302000000	573571985598322	0.162497331369661	0.593567221049821	1	K562 - HEK293	limma	70600000	302000000	FALSE	candidate	656755
JUP	C9J826|C9JK18|C9JKY1|C9JTX4|P14923	Junction plakoglobin (Fragment) OS=Homo sapiens GN=JUP PE=1 SV=1|Junction plakoglobin (Fragment) OS=Homo sapiens GN=JUP PE=1 SV=7|Junction plakoglobin OS=Homo sapiens GN=JUP PE=1 SV=3	2	1	1	NA	3	2	3	5805765	-0.97691717214299	223120005326931	-132585521087178	73900000	310000000	576474669581944	0.164924039190972	0.597138281218302	1	K562 - HEK293	limma	73900000	310000000	FALSE	candidate	5805765
ITGB2	P05107	Integrin beta-2 OS=Homo sapiens GN=ITGB2 PE=1 SV=2	3	1	1	1	3	3	7	643561	-201930583532148	242654451747447	-130746307734893	82600000	34000000	556232618476056	0.170863045093015	0.605618771168055	1	K562 - HEK293	limma	82600000	34000000	TRUE	hit	643561
CCT5	B7ZAR1|E9PCA1|P48643	T-complex protein 1 subunit epsilon OS=Homo sapiens GN=CCT5 PE=1 SV=1|T-complex protein 1 subunit epsilon OS=Homo sapiens GN=CCT5 PE=1 SV=1|T-complex protein 1 subunit epsilon OS=Homo sapiens GN=CCT5 PE=1 SV=1	3	1	1	1	3	3	7	656555333333333	0.760671177917359	256748839146339	129990984169087	86400000	349000000	55114569944102	0.173347936470235	0.609062004678356	1	K562 - HEK293	limma	86400000	349000000	FALSE	candidate	656555333333333
RPS8	P62241|Q5JR95	40S ribosomal protein S8 OS=Homo sapiens GN=RPS8 PE=1 SV=2|40S ribosomal protein S8 OS=Homo sapiens GN=RPS8 PE=1 SV=1	3	1	1	1	3	3	3	635526333333333	0.741209484634226	237430605848883	129696111477137	88000000	349000000	549152429720574	0.174325315612011	0.61039990866537	1	K562 - HEK293	limma	88000000	349000000	FALSE	candidate	635526333333333
FASN	A0A0U1RQF0|P49327	Fatty acid synthase OS=Homo sapiens GN=FASN PE=1 SV=1|Fatty acid synthase OS=Homo sapiens GN=FASN PE=1 SV=3	3	1	1	1	3	3	4	631014333333333	0.973400180719828	239274164906408	128188659486373	96500000	376000000	538896984112085	0.179386254169362	0.61718374612398	1	K562 - HEK293	limma	96500000	376000000	FALSE	candidate	631014333333333
VCL	P18206|P18206-2	Vinculin OS=Homo sapiens GN=VCL PE=1 SV=4|Isoform 1 of Vinculin OS=Homo sapiens GN=VCL	3	1	1	1	3	3	22	687665333333333	-0.628354027703676	274600438739849	-127621817649631	100000000	382000000	535012055103677	0.181317298232214	0.619710320238212	1	K562 - HEK293	limma	100000000	382000000	FALSE	candidate	687665333333333
ANXA2	P07355|P07355-2	Annexin A2 OS=Homo sapiens GN=ANXA2 PE=1 SV=2|Isoform 2 of Annexin A2 OS=Homo sapiens GN=ANXA2	3	1	1	1	3	3	7	668383	-0.801360229416062	255185032884252	-127262906752383	102000000	382000000	532544037908436	0.182547941712671	0.621303164885559	1	K562 - HEK293	limma	102000000	382000000	FALSE	candidate	668383
WDR1	D6RD66|O75083	WD repeat-containing protein 1 (Fragment) OS=Homo sapiens GN=WDR1 PE=1 SV=1|WD repeat-containing protein 1 OS=Homo sapiens GN=WDR1 PE=1 SV=4	3	1	1	1	3	3	5	686302	0.63602637869301	249771892060165	127040201407769	104000000	382000000	531009423629697	0.183314667132595	0.622288823050331	1	K562 - HEK293	limma	104000000	382000000	FALSE	candidate	686302
RSU1	Q15404|Q15404-2	Ras suppressor protein 1 OS=Homo sapiens GN=RSU1 PE=1 SV=3|Isoform 2 of Ras suppressor protein 1 OS=Homo sapiens GN=RSU1	2	1	1	NA	3	2	2	62228	-0.683464834203093	227622065939878	-125817540720748	112000000	406000000	530560548781042	0.187566565900072	0.627663023609219	1	K562 - HEK293	limma	112000000	406000000	FALSE	candidate	62228
HIST1H1B	P16401	Histone H1.5 OS=Homo sapiens GN=HIST1H1B PE=1 SV=3	3	1	1	1	3	3	3	680403333333333	-154798977450577	243519665200484	-12496126758111	118000000	420000000	516564256428542	0.190587377822588	0.631389195327555	1	K562 - HEK293	limma	118000000	420000000	TRUE	hit	680403333333333
TGFBI	Q15582	Transforming growth factor-beta-induced protein ig-h3 OS=Homo sapiens GN=TGFBI PE=1 SV=1	3	1	1	1	3	3	7	705860666666667	-0.702414695477149	26397322589002	-124731187141154	120000000	420000000	514952137464297	0.191405141897909	0.632385114578376	1	K562 - HEK293	limma	120000000	420000000	FALSE	candidate	705860666666667
EML2	K7EIK7|O95834|O95834-2|O95834-3	Echinoderm microtubule-associated protein-like 2 OS=Homo sapiens GN=EML2 PE=1 SV=1|Isoform 2 of Echinoderm microtubule-associated protein-like 2 OS=Homo sapiens GN=EML2|Isoform 3 of Echinoderm microtubule-associated protein-like 2 OS=Homo sapiens GN=EML2	3	1	1	1	3	3	4	663333	0.590162558482604	249074040510885	123305542051733	131000000	453000000	504902265752235	0.196529864972491	0.638505796052039	1	K562 - HEK293	limma	131000000	453000000	FALSE	candidate	663333
SLC2A1	P11166	Solute carrier family 2, facilitated glucose transporter member 1 OS=Homo sapiens GN=SLC2A1 PE=1 SV=2	3	1	1	1	3	3	3	672885	-0.819526527050304	241552623666459	-121993423450415	143000000	485000000	495559038920764	0.201334664254544	0.644062097189643	1	K562 - HEK293	limma	143000000	485000000	FALSE	candidate	672885
SLC1A5	M0QXM4|Q15758	Neutral amino acid transporter B(0) OS=Homo sapiens GN=SLC1A5 PE=1 SV=1|Neutral amino acid transporter B(0) OS=Homo sapiens GN=SLC1A5 PE=1 SV=2	2	1	1	NA	3	2	3	6632015	-0.547382270453063	234348425417269	-119385601792264	169000000	566000000	484784219758871	0.211137404840628	0.654884438811108	1	K562 - HEK293	limma	169000000	566000000	FALSE	no hit	6632015
GALK1	P51570|P51570-2	Galactokinase OS=Homo sapiens GN=GALK1 PE=1 SV=1|Isoform 2 of Galactokinase OS=Homo sapiens GN=GALK1	3	1	1	1	3	3	3	641152	0.604037965129145	236683046137645	118615460555658	178000000	586000000	471080877692316	0.214097301192181	0.658024019137709	1	K562 - HEK293	limma	178000000	586000000	FALSE	candidate	641152
EPB41	P11171|P11171-2|P11171-3|P11171-4|P11171-5|P11171-6|P11171-7|Q4VB86	EPB41 protein OS=Homo sapiens GN=EPB41 PE=1 SV=2|Isoform 2 of Protein 4.1 OS=Homo sapiens GN=EPB41|Isoform 3 of Protein 4.1 OS=Homo sapiens GN=EPB41|Isoform 4 of Protein 4.1 OS=Homo sapiens GN=EPB41|Isoform 5 of Protein 4.1 OS=Homo sapiens GN=EPB41|Isoform 6 of Protein 4.1 OS=Homo sapiens GN=EPB41|Isoform 7 of Protein 4.1 OS=Homo sapiens GN=EPB41|Protein 4.1 OS=Homo sapiens GN=EPB41 PE=1 SV=4	3	1	1	1	3	3	4	662337	-0.533211190096754	247601999036014	-117785165771089	188000000	610000	46496815928174	0.217321785222405	0.661379876917364	1	K562 - HEK293	limma	188000000	610000	FALSE	no hit	662337
CCT2	F5GWF6|F8VQ14|P78371|P78371-2	Isoform 2 of T-complex protein 1 subunit beta OS=Homo sapiens GN=CCT2|T-complex protein 1 subunit beta OS=Homo sapiens GN=CCT2 PE=1 SV=1|T-complex protein 1 subunit beta OS=Homo sapiens GN=CCT2 PE=1 SV=2|T-complex protein 1 subunit beta OS=Homo sapiens GN=CCT2 PE=1 SV=4	3	1	1	1	3	3	4	625059	0.756726881603647	239072585747935	117541736629453	191000000	610000000	46316867475456	0.218273739996303	0.662358060603061	1	K562 - HEK293	limma	191000000	610000000	FALSE	candidate	625059
EIF4A1	J3KS25|J3KT12|J3KTB5|J3QKZ9|J3QL43|J3QLN6|J3QR64|P60842|P60842-2	Eukaryotic initiation factor 4A-I (Fragment) OS=Homo sapiens GN=EIF4A1 PE=1 SV=1|Eukaryotic initiation factor 4A-I (Fragment) OS=Homo sapiens GN=EIF4A1 PE=1 SV=7|Eukaryotic initiation factor 4A-I OS=Homo sapiens GN=EIF4A1 PE=1 SV=1|Isoform 2 of Eukaryotic initiation factor 4A-I OS=Homo sapiens GN=EIF4A1	2	1	NA	1	3	2	3	6606925	0.590748960009879	244881818694668	116539079179077	204000000	643000000	463809426014234	0.22222632108461	0.666359815426694	1	K562 - HEK293	limma	204000000	643000000	FALSE	candidate	6606925
RAB11A|RAB11B	H3BMH2|H3BSC1|P62491|P62491-2|Q15907|Q15907-2	Ras-related protein Rab-11A (Fragment) OS=Homo sapiens GN=RAB11A PE=4 SV=1|Ras-related protein Rab-11A OS=Homo sapiens GN=RAB11A PE=1 SV=1|Ras-related protein Rab-11A OS=Homo sapiens GN=RAB11A PE=1 SV=3|Isoform 2 of Ras-related protein Rab-11A OS=Homo sapiens GN=RAB11A|Ras-related protein Rab-11B OS=Homo sapiens GN=RAB11B PE=1 SV=4|Isoform 2 of Ras-related protein Rab-11B OS=Homo sapiens GN=RAB11B	3	1	1	1	3	3	3	670291333333333	-0.572445035406918	248711007107455	-114522200967327	234000000	727000000	440565806235735	0.230331735303856	0.674276397987226	1	K562 - HEK293	limma	234000000	727000000	FALSE	no hit	670291333333333
CLIC1	O00299	Chloride intracellular channel protein 1 OS=Homo sapiens GN=CLIC1 PE=1 SV=4	3	1	1	1	3	3	3	618156666666667	0.724013936929108	236840450181317	111725243837744	284000000	869000000	419150353946319	0.241916691160278	0.684960631947056	1	K562 - HEK293	limma	284000000	869000000	FALSE	candidate	618156666666667
MARCKSL1	P49006	MARCKS-related protein OS=Homo sapiens GN=MARCKSL1 PE=1 SV=2	2	1	1	NA	3	2	2	613276	0.633490411864823	225413612671521	108819818910481	349000000	1050000000	404536813314123	0.254378781449586	0.695697943583205	1	K562 - HEK293	limma	349000000	1050000000	FALSE	candidate	613276
COL11A1	P12107|P12107-2|P12107-3|P12107-4	Collagen alpha-1(XI) chain OS=Homo sapiens GN=COL11A1 PE=1 SV=4|Isoform B of Collagen alpha-1(XI) chain OS=Homo sapiens GN=COL11A1|Isoform C of Collagen alpha-1(XI) chain OS=Homo sapiens GN=COL11A1|Isoform 4 of Collagen alpha-1(XI) chain OS=Homo sapiens GN=COL11A1	2	1	NA	1	3	2	2	715454	157867015208824	237894013562552	108703969145472	352000000	1050000000	403619250480152	0.254884784432458	0.696118473805691	1	K562 - HEK293	limma	352000000	1050000000	TRUE	hit	715454
TFRC	P02786	Transferrin receptor protein 1 OS=Homo sapiens GN=TFRC PE=1 SV=2	3	1	1	1	3	3	10	694540666666667	-0.576819332966249	259862260386689	-108516651620033	357000000	1050000000	393991302292443	0.25570442091722	0.696797198640174	1	K562 - HEK293	limma	357000000	1050000000	FALSE	no hit	694540666666667
RAP1B	E7ESV4|F5H7Y6|P61224|P61224-3	Ras-related protein Rap-1b (Fragment) OS=Homo sapiens GN=RAP1B PE=1 SV=1|Ras-related protein Rap-1b OS=Homo sapiens GN=RAP1B PE=1 SV=1|Ras-related protein Rap-1b OS=Homo sapiens GN=RAP1B PE=1 SV=1|Isoform 3 of Ras-related protein Rap-1b OS=Homo sapiens GN=RAP1B	3	1	1	1	3	3	3	709966	-0.636093788729468	252287742494592	-106974141465522	399000000	1150000000	381662855473661	0.262523566597483	0.702328600822421	1	K562 - HEK293	limma	399000000	1150000000	FALSE	candidate	709966
GLIPR2	Q5VZR0|Q9H4G4	Golgi-associated plant pathogenesis-related protein 1 OS=Homo sapiens GN=GLIPR2 PE=1 SV=1|Golgi-associated plant pathogenesis-related protein 1 OS=Homo sapiens GN=GLIPR2 PE=1 SV=3	2	1	1	NA	3	2	2	6425765	-0.663198530072187	224150131082405	-106322029184013	418000000	1190000000	384560856262208	0.265443866940215	0.704636181385463	1	K562 - HEK293	limma	418000000	1190000000	FALSE	candidate	6425765
SLC3A2	F5GZS6|J3KPF3|P08195|P08195-2|P08195-3|P08195-4	4F2 cell-surface antigen heavy chain OS=Homo sapiens GN=SLC3A2 PE=1 SV=1|4F2 cell-surface antigen heavy chain OS=Homo sapiens GN=SLC3A2 PE=1 SV=1|4F2 cell-surface antigen heavy chain OS=Homo sapiens GN=SLC3A2 PE=1 SV=3|Isoform 2 of 4F2 cell-surface antigen heavy chain OS=Homo sapiens GN=SLC3A2|Isoform 3 of 4F2 cell-surface antigen heavy chain OS=Homo sapiens GN=SLC3A2|Isoform 4 of 4F2 cell-surfac…	3	1	1	1	3	3	7	654385333333333	-0.966174506739858	246480654699528	-105651724493197	439000000	1240000000	370969234652232	0.268468876006863	0.706989077402258	1	K562 - HEK293	limma	439000000	1240000000	FALSE	candidate	654385333333333
APP	A0A0A0MRG2|E9PG40|P05067|P05067-10|P05067-11|P05067-3|P05067-4|P05067-5|P05067-6|P05067-7|P05067-8|P05067-9	Amyloid beta A4 protein OS=Homo sapiens GN=APP PE=1 SV=1|Amyloid beta A4 protein OS=Homo sapiens GN=APP PE=1 SV=1|Amyloid beta A4 protein OS=Homo sapiens GN=APP PE=1 SV=3|Isoform APP639 of Amyloid beta A4 protein OS=Homo sapiens GN=APP|Isoform 11 of Amyloid beta A4 protein OS=Homo sapiens GN=APP|Isoform L-APP677 of Amyloid beta A4 protein OS=Homo sapiens GN=APP|Isoform APP695 of Amyloid beta A4 p…	3	1	1	1	3	3	4	644938	0.691016031265161	232983667261541	103980186157489	497000000	1380000000	35728464469601	0.276115183746904	0.712772651732336	1	K562 - HEK293	limma	497000000	1380000000	FALSE	candidate	644938
COL6A3	E7ENL6|P12111|P12111-2|P12111-4	Collagen alpha-3(VI) chain OS=Homo sapiens GN=COL6A3 PE=1 SV=2|Collagen alpha-3(VI) chain OS=Homo sapiens GN=COL6A3 PE=1 SV=5|Isoform 2 of Collagen alpha-3(VI) chain OS=Homo sapiens GN=COL6A3|Isoform 4 of Collagen alpha-3(VI) chain OS=Homo sapiens GN=COL6A3	3	1	1	1	3	3	12	713371333333333	-0.438448432410283	270006970583706	-101417054450315	602000000	1640000000	335926608372049	0.288126044731689	0.721410385254437	1	K562 - HEK293	limma	602000000	1640000000	FALSE	no hit	713371333333333
SVEP1	A0A0A0MSD0|Q4LDE5	Sushi, von Willebrand factor type A, EGF and pentraxin domain-containing protein 1 OS=Homo sapiens GN=SVEP1 PE=1 SV=1|Sushi, von Willebrand factor type A, EGF and pentraxin domain-containing protein 1 OS=Homo sapiens GN=SVEP1 PE=1 SV=3	3	1	1	1	3	3	6	658014333333333	-0.853039565023753	243462200687416	-10137880941554	604000000	1640000000	335604417856119	0.288307889232091	0.721537170079579	1	K562 - HEK293	limma	604000000	1640000000	FALSE	candidate	658014333333333
LAMB1	G3XAI2|P07942	Laminin subunit beta-1 OS=Homo sapiens GN=LAMB1 PE=1 SV=1|Laminin subunit beta-1 OS=Homo sapiens GN=LAMB1 PE=1 SV=2	3	1	1	1	3	3	15	706298666666667	0.57479252040217	265321757236663	100619841703552	640000000	1710000000	3291889277195	0.291932575594419	0.724040499287112	1	K562 - HEK293	limma	640000000	1710000000	FALSE	no hit	706298666666667
USO1	O60763|O60763-2	General vesicular transport factor p115 OS=Homo sapiens GN=USO1 PE=1 SV=2|Isoform 2 of General vesicular transport factor p115 OS=Homo sapiens GN=USO1	3	1	1	1	3	3	4	623326666666667	0.603603321158207	236096901665645	100326461046997	655000000	1720000000	326697892145527	0.293341876907614	0.725001700180345	1	K562 - HEK293	limma	655000000	1720000000	FALSE	candidate	623326666666667
LAMA3	A0A0A0MSA0|A0A0A0MTS5|A0A0A6YYF2|K7EIP4|Q16787|Q16787-1|Q16787-3|Q16787-4	Laminin subunit alpha-3 OS=Homo sapiens GN=LAMA3 PE=1 SV=1|HCG1811249, isoform CRA_f OS=Homo sapiens GN=LAMA3 PE=1 SV=1|HCG1811249, isoform CRA_e OS=Homo sapiens GN=LAMA3 PE=1 SV=1|Laminin subunit alpha-3 (Fragment) OS=Homo sapiens GN=LAMA3 PE=1 SV=2|Laminin subunit alpha-3 OS=Homo sapiens GN=LAMA3 PE=1 SV=2|Isoform 1 of Laminin subunit alpha-3 OS=Homo sapiens GN=LAMA3|Isoform 3 of Laminin subuni…	2	1	1	NA	3	2	3	6254685	0.544094246488676	240335608475865	10022292000379	660000000	1720000000	334012107802924	0.293840341121479	0.725340072045246	1	K562 - HEK293	limma	660000000	1720000000	FALSE	no hit	6254685
FSCN1	Q16658	Fascin OS=Homo sapiens GN=FSCN1 PE=1 SV=3	2	1	NA	1	3	2	3	6513585	0.501869686313469	241401021610734	971062360371284	841000000	2170000000	307152909819462	0.309110588361448	0.735317122484294	1	K562 - HEK293	limma	841000000	2170000000	FALSE	no hit	6513585
NID1	P14543|P14543-2	Nidogen-1 OS=Homo sapiens GN=NID1 PE=1 SV=3|Isoform 2 of Nidogen-1 OS=Homo sapiens GN=NID1	3	1	1	1	3	3	8	693314666666667	0.602754102144861	256806372154149	959395615832445	923000000	2350000000	288689925511021	0.31495929773964	0.738949123776459	1	K562 - HEK293	limma	923000000	2350000000	FALSE	candidate	693314666666667
RAB7A	C9J4S4|C9J4V0|C9J592|C9J8S3|P51149	Ras-related protein Rab-7a (Fragment) OS=Homo sapiens GN=RAB7A PE=1 SV=1|Ras-related protein Rab-7a OS=Homo sapiens GN=RAB7A PE=1 SV=1	3	1	1	1	3	3	6	657896	-0.397263060784418	250445777606083	-928039373762015	119000000	2990000000	260614784891685	0.331036712056384	0.74843813824781	1	K562 - HEK293	limma	119000000	2990000000	FALSE	no hit	657896
TCP1	F5H726|P17987	T-complex protein 1 subunit alpha (Fragment) OS=Homo sapiens GN=TCP1 PE=1 SV=1|T-complex protein 1 subunit alpha OS=Homo sapiens GN=TCP1 PE=1 SV=1	3	1	1	1	3	3	5	665547666666667	0.575623215647081	253261064448485	916261681069164	1310000000	3260000000	249865053250934	0.337210318361636	0.751901067165097	1	K562 - HEK293	limma	1310000000	3260000000	FALSE	no hit	665547666666667
ASS1	P00966	Argininosuccinate synthase OS=Homo sapiens GN=ASS1 PE=1 SV=2	3	1	1	1	3	3	4	657105	0.466050963720939	242538020767389	904520348577934	1440000000	3550000000	239034201151526	0.343438046353443	0.755299080531515	1	K562 - HEK293	limma	1440000000	3550000000	FALSE	no hit	657105
YWHAZ	P63104	14-3-3 protein zeta/delta OS=Homo sapiens GN=YWHAZ PE=1 SV=1	3	1	1	1	3	3	6	688089333333333	-0.628770987852572	252704529332935	-899035234130499	1510000000	3680000000	233934727116385	0.346372426776892	0.756868102079267	1	K562 - HEK293	limma	1510000000	3680000000	FALSE	candidate	688089333333333
PGK1	P00558|P00558-2	Isoform 2 of Phosphoglycerate kinase 1 OS=Homo sapiens GN=PGK1|Phosphoglycerate kinase 1 OS=Homo sapiens GN=PGK1 PE=1 SV=3	3	1	1	1	3	3	10	735313333333333	0.367933583708709	269272223599865	870894823333299	1920000000	4630000000	207365721794252	0.361676786531255	0.76473580394432	1	K562 - HEK293	limma	1920000000	4630000000	FALSE	no hit	735313333333333
CDC42	P60953|P60953-1	Cell division control protein 42 homolog OS=Homo sapiens GN=CDC42 PE=1 SV=2|Isoform 1 of Cell division control protein 42 homolog OS=Homo sapiens GN=CDC42	2	1	1	NA	3	2	2	698356	-0.442392860185628	241419255840432	-868932284420779	1960000000	465000000	213757250907054	0.36275970920532	0.765273269682613	1	K562 - HEK293	limma	1960000000	465000000	FALSE	no hit	698356
CCT6A	P40227|P40227-2	T-complex protein 1 subunit zeta OS=Homo sapiens GN=CCT6A PE=1 SV=3|Isoform 2 of T-complex protein 1 subunit zeta OS=Homo sapiens GN=CCT6A	3	1	1	1	3	3	3	667498	0.697443966665702	249150504381919	864502326144107	2030000000	4780000000	201233236508088	0.365211599539248	0.766481140535243	1	K562 - HEK293	limma	2030000000	4780000000	FALSE	candidate	667498
RPL6	Q02878	60S ribosomal protein L6 OS=Homo sapiens GN=RPL6 PE=1 SV=3	3	1	1	1	3	3	3	634422	0.417383435311425	241916072172889	860145135366152	2110000000	4910000000	197032282334906	0.367633284597638	0.767661990814341	1	K562 - HEK293	limma	2110000000	4910000000	FALSE	no hit	634422
HSP90AB1	P08238	Heat shock protein HSP 90-beta OS=Homo sapiens GN=HSP90AB1 PE=1 SV=4	3	1	1	1	3	3	11	714606333333333	0.409496032726278	269198751523081	848079672898763	2350000000	5400000000	185309595651152	0.374391189585134	0.770894962737994	1	K562 - HEK293	limma	2350000000	5400000000	FALSE	no hit	714606333333333
HMCN1	Q96RW7|Q96RW7-2	Hemicentin-1 OS=Homo sapiens GN=HMCN1 PE=1 SV=2|Isoform 2 of Hemicentin-1 OS=Homo sapiens GN=HMCN1	3	1	1	1	3	3	17	701325666666667	0.349659868846764	268045139481071	846612478805621	2380000000	5420000000	183874995852215	0.375218176786981	0.771284423867111	1	K562 - HEK293	limma	2380000000	5420000000	FALSE	no hit	701325666666667
DPYSL2	Q16555|Q16555-2	Dihydropyrimidinase-related protein 2 OS=Homo sapiens GN=DPYSL2 PE=1 SV=1|Isoform 2 of Dihydropyrimidinase-related protein 2 OS=Homo sapiens GN=DPYSL2	3	1	1	1	3	3	6	626800333333333	0.375107087242505	23896325487613	84176401338055	2480000000	5580000000	179120090271378	0.377959043405154	0.77256579335316	1	K562 - HEK293	limma	2480000000	5580000000	FALSE	no hit	626800333333333
KTN1	Q86UP2|Q86UP2-2|Q86UP2-3|Q86UP2-4	Kinectin OS=Homo sapiens GN=KTN1 PE=1 SV=1|Isoform 2 of Kinectin OS=Homo sapiens GN=KTN1|Isoform 3 of Kinectin OS=Homo sapiens GN=KTN1|Isoform 4 of Kinectin OS=Homo sapiens GN=KTN1	3	1	1	1	3	3	4	624378	0.463023248145447	235563960007666	840899376356198	2500000000	5580000000	178269846663282	0.378449120610243	0.772793395413027	1	K562 - HEK293	limma	2500000000	5580000000	FALSE	no hit	624378
PYGL	P06737|P06737-2	Glycogen phosphorylase, liver form OS=Homo sapiens GN=PYGL PE=1 SV=4|Isoform 2 of Glycogen phosphorylase, liver form OS=Homo sapiens GN=PYGL	3	1	1	1	3	3	8	648460666666667	0.407712974924273	25478100434695	839304493695421	2540000000	5600000000	176699687206937	0.379354127707778	0.773212504417494	1	K562 - HEK293	limma	2540000000	5600000000	FALSE	no hit	648460666666667
COL2A1	P02458|P02458-1	Collagen alpha-1(II) chain OS=Homo sapiens GN=COL2A1 PE=1 SV=3|Isoform 1 of Collagen alpha-1(II) chain OS=Homo sapiens GN=COL2A1	3	1	1	1	3	3	8	738708	-0.81185953934267	266886183204381	-831349704702496	2730000000	5950000000	168832646970424	0.383887875617939	0.775289022475848	1	K562 - HEK293	limma	2730000000	5950000000	FALSE	candidate	738708
MSN	P26038	Moesin OS=Homo sapiens GN=MSN PE=1 SV=3	3	1	1	1	3	3	8	686572333333333	-0.687000512818912	259900828443278	-824506853294889	2900000000	6270000000	162017468930636	0.387814301899104	0.777056894135566	1	K562 - HEK293	limma	2900000000	6270000000	FALSE	candidate	686572333333333
RHOA	P61586	Transforming protein RhoA OS=Homo sapiens GN=RHOA PE=1 SV=1	3	1	1	1	3	3	2	678018333333333	-0.519173015843435	243793377659825	-796144093241101	3760000000	8050000000	133287232104524	0.404348165868893	0.784205856506258	1	K562 - HEK293	limma	3760000000	8050000000	FALSE	no hit	678018333333333
RAB8A	P61006	Ras-related protein Rab-8A OS=Homo sapiens GN=RAB8A PE=1 SV=1	3	1	1	1	3	3	2	64334	-0.476272654506602	235214997267746	-780708626996846	4350000000	9210000000	117316632931477	0.413520692379707	0.78797762709951	1	K562 - HEK293	limma	4350000000	9210000000	FALSE	no hit	64334
ALDOA	H3BQN4|J3KPS3|P04075|P04075-2	Fructose-bisphosphate aldolase OS=Homo sapiens GN=ALDOA PE=1 SV=1|Fructose-bisphosphate aldolase OS=Homo sapiens GN=ALDOA PE=1 SV=1|Fructose-bisphosphate aldolase A OS=Homo sapiens GN=ALDOA PE=1 SV=2|Isoform 2 of Fructose-bisphosphate aldolase A OS=Homo sapiens GN=ALDOA	3	1	1	1	3	3	9	684296666666667	-0.368567174945717	257841153184757	-765872532180659	5000000000	0.000104988901288263	101736711340323	0.422452098371448	0.791525671576618	1	K562 - HEK293	limma	5000000000	0.000104988901288263	FALSE	no hit	684296666666667
HP	A0A087WU08|A0A0C4DGL8|H0Y300|J3QR68|P00738|P00738-2	Haptoglobin OS=Homo sapiens GN=HP PE=1 SV=1|Haptoglobin OS=Homo sapiens GN=HP PE=1 SV=1|Haptoglobin OS=Homo sapiens GN=HP PE=1 SV=4|Haptoglobin (Fragment) OS=Homo sapiens GN=HP PE=1 SV=1|Haptoglobin OS=Homo sapiens GN=HP PE=1 SV=1|Isoform 2 of Haptoglobin OS=Homo sapiens GN=HP	2	1	1	NA	3	2	2	659603	-0.35527413738037	243975686485465	-764372848860515	5080000000	0.000105476259503316	108471269636152	0.42336116278836	0.791880154800007	1	K562 - HEK293	limma	5080000000	0.000105476259503316	FALSE	no hit	659603
HSP90B1	P14625	Endoplasmin OS=Homo sapiens GN=HSP90B1 PE=1 SV=1	3	1	1	1	3	3	7	648181666666667	0.550586869242355	25103166949143	740457768470714	6410000000	0.000131797311112193	0.745099223498189	0.438011798924289	0.797431233814896	1	K562 - HEK293	limma	6410000000	0.000131797311112193	FALSE	no hit	648181666666667
CCT4	P50991	T-complex protein 1 subunit delta OS=Homo sapiens GN=CCT4 PE=1 SV=4	3	1	1	1	3	3	7	6557	0.484569350302746	253240169849301	739436718410166	6470000000	0.000131860916901113	0.734015817862682	0.438643728239957	0.797664015636465	1	K562 - HEK293	limma	6470000000	0.000131860916901113	FALSE	no hit	6557
RELN	J3KQ66|P78509|P78509-2|P78509-3	Reelin OS=Homo sapiens GN=RELN PE=1 SV=1|Reelin OS=Homo sapiens GN=RELN PE=1 SV=3|Isoform 2 of Reelin OS=Homo sapiens GN=RELN|Isoform 3 of Reelin OS=Homo sapiens GN=RELN	3	1	1	1	3	3	17	708762333333333	-0.537687943585048	270195623143661	-737235773938073	6610000000	0.00013348281996254	0.710086140417584	0.440007676347109	0.798164629876714	1	K562 - HEK293	limma	6610000000	0.00013348281996254	FALSE	no hit	708762333333333
HIST1H4A	P62805	Histone H4 OS=Homo sapiens GN=HIST1H4A PE=1 SV=2	3	1	1	1	3	3	6	880612333333333	-0.39208631960442	281472750092253	-731402289064311	7000000000	0.000139292972023789	0.646405373031856	0.443634495541987	0.79948382048882	1	K562 - HEK293	limma	7000000000	0.000139292972023789	FALSE	no hit	880612333333333
PSME1	Q06323|Q06323-2|Q06323-3	Proteasome activator complex subunit 1 OS=Homo sapiens GN=PSME1 PE=1 SV=1|Isoform 2 of Proteasome activator complex subunit 1 OS=Homo sapiens GN=PSME1|Isoform 3 of Proteasome activator complex subunit 1 OS=Homo sapiens GN=PSME1	3	1	1	1	3	3	2	598910666666667	-0.499852287965403	229221115789871	-731046573650836	7030000000	0.000139292972023789	0.642510137516114	0.443856203449082	0.799563903701841	1	K562 - HEK293	limma	7030000000	0.000139292972023789	FALSE	no hit	598910666666667
ANXA11	P50995|P50995-2	Annexin A11 OS=Homo sapiens GN=ANXA11 PE=1 SV=1|Isoform 2 of Annexin A11 OS=Homo sapiens GN=ANXA11	3	1	1	1	3	3	4	651927666666667	-0.67172588490876	244071900692084	-723895130826139	7550000000	0.00014821814200429	0.563901827681988	0.448326909120249	0.80116522802443	1	K562 - HEK293	limma	7550000000	0.00014821814200429	FALSE	candidate	651927666666667
LAMC1	P11047	Laminin subunit gamma-1 OS=Homo sapiens GN=LAMC1 PE=1 SV=3	3	1	1	1	3	3	13	703766333333333	0.540753984354442	264906148281653	706135054578098	9030000000	0.000175739765290746	0.36620580284062	0.459539476790908	0.805071017037105	1	K562 - HEK293	limma	9030000000	0.000175739765290746	FALSE	no hit	703766333333333
ITGB1	P05556	Integrin beta-1 OS=Homo sapiens GN=ITGB1 PE=1 SV=2	3	1	1	1	3	3	6	692648333333333	-0.360030511524691	257220496419725	-69796079309269	9820000000	0.000189366639305314	0.27400725014148	0.464752483543953	0.806835135671991	1	K562 - HEK293	limma	9820000000	0.000189366639305314	FALSE	no hit	692648333333333
HSPA5	P11021	78 kDa glucose-regulated protein OS=Homo sapiens GN=HSPA5 PE=1 SV=2	3	1	1	1	3	3	4	627022666666667	0.462595064988339	240797392359559	693456755616869	0.000102892642245799	0.000196598441433937	0.222875700642859	0.467638859843357	0.807798240129464	1	K562 - HEK293	limma	0.000102892642245799	0.000196598441433937	FALSE	no hit	627022666666667
VWF	P04275	von Willebrand factor OS=Homo sapiens GN=VWF PE=1 SV=4	3	1	1	1	3	3	5	711496666666667	0.285935233947431	256405138723686	687460269027079	0.000109494058380387	0.000207360429145157	0.154434221501626	0.471497029986156	0.809070706318626	1	K562 - HEK293	limma	0.000109494058380387	0.000207360429145157	FALSE	no hit	711496666666667
CLIP1	F5H0N7|J3KP58|P30622|P30622-1|P30622-2	CAP-Gly domain-containing linker protein 1 OS=Homo sapiens GN=CLIP1 PE=1 SV=1|CAP-Gly domain-containing linker protein 1 OS=Homo sapiens GN=CLIP1 PE=1 SV=2|Isoform 2 of CAP-Gly domain-containing linker protein 1 OS=Homo sapiens GN=CLIP1|Isoform 3 of CAP-Gly domain-containing linker protein 1 OS=Homo sapiens GN=CLIP1	3	1	1	1	3	3	5	619632	-0.458605090231309	244581818034962	-684608080746868	0.000112796772330187	0.000211741309461929	0.121732423516416	0.473338284144711	0.809672051482938	1	K562 - HEK293	limma	0.000112796772330187	0.000211741309461929	FALSE	no hit	619632
SUB1	P53999	Activated RNA polymerase II transcriptional coactivator p15 OS=Homo sapiens GN=SUB1 PE=1 SV=3	2	1	NA	1	3	2	2	6293475	-0.537457264958061	235977630926576	-680406710946985	0.000117863601935321	0.000219328789688336	0.156976459049343	0.476057703265583	0.810553304662815	1	K562 - HEK293	limma	0.000117863601935321	0.000219328789688336	FALSE	no hit	6293475
COL6A1	A0A087X0S5|P12109	Collagen alpha-1(VI) chain OS=Homo sapiens GN=COL6A1 PE=1 SV=1|Collagen alpha-1(VI) chain OS=Homo sapiens GN=COL6A1 PE=1 SV=3	3	1	1	1	3	3	9	694707	-0.357389610951888	254823625560722	-673864874161433	0.000126259808227921	0.000232927577248062	-0.0023088258048265	0.480309030403635	0.811914753232543	1	K562 - HEK293	limma	0.000126259808227921	0.000232927577248062	FALSE	no hit	694707
LCP1	P13796	Plastin-2 OS=Homo sapiens GN=LCP1 PE=1 SV=6	2	1	1	NA	3	2	2	6107395	-0.480297016798474	223407086088174	-651812442428225	0.000159800063085606	0.000292283876071108	-0.177575133808556	0.494791429291854	0.816409249087646	1	K562 - HEK293	limma	0.000159800063085606	0.000292283876071108	FALSE	no hit	6107395
MYL12A|MYL12B	J3QRS3|O14950|P19105	Myosin regulatory light chain 12A OS=Homo sapiens GN=MYL12A PE=1 SV=1|Myosin regulatory light chain 12B OS=Homo sapiens GN=MYL12B PE=1 SV=2|Myosin regulatory light chain 12A OS=Homo sapiens GN=MYL12A PE=1 SV=2	2	1	1	NA	3	2	4	6242295	-0.391332082783627	231720698746427	-650542609343123	0.000162010501417222	0.000293815655112589	-0.192663423232482	0.495632409687011	0.81666365089851	1	K562 - HEK293	limma	0.000162010501417222	0.000293815655112589	FALSE	no hit	6242295
RAB10	P61026	Ras-related protein Rab-10 OS=Homo sapiens GN=RAB10 PE=1 SV=1	2	1	NA	1	3	2	2	6383865	-0.538628729957573	236163462580063	-621481104738373	0.000223037002863748	0.000401091753049093	-0.543492836823322	0.515085936178918	0.822357789548144	1	K562 - HEK293	limma	0.000223037002863748	0.000401091753049093	FALSE	no hit	6383865
H2AFY	O75367|O75367-3	Core histone macro-H2A.1 OS=Homo sapiens GN=H2AFY PE=1 SV=4|Isoform 3 of Core histone macro-H2A.1 OS=Homo sapiens GN=H2AFY	2	1	1	NA	3	2	5	6345515	-0.28749326194832	244255243479216	-619197132523445	0.000228811152062097	0.00040804655451074	-0.571519197124882	0.516631443250255	0.822795037711748	1	K562 - HEK293	limma	0.000228811152062097	0.00040804655451074	FALSE	no hit	6345515
CFL1	E9PP50|P23528	Cofilin-1 (Fragment) OS=Homo sapiens GN=CFL1 PE=1 SV=7|Cofilin-1 OS=Homo sapiens GN=CFL1 PE=1 SV=3	3	1	1	1	3	3	5	711740666666667	-0.404540893989207	26214847940908	-608696998663066	0.000257555554907067	0.000455511477273655	-0.785102288437637	0.523767417281128	0.824786316691851	1	K562 - HEK293	limma	0.000257555554907067	0.000455511477273655	FALSE	no hit	711740666666667
YBX1	A0A087X1S2|H0Y449|P67809	Nuclease-sensitive element-binding protein 1 OS=Homo sapiens GN=YBX1 PE=1 SV=2|Nuclease-sensitive element-binding protein 1 (Fragment) OS=Homo sapiens GN=YBX1 PE=1 SV=1|Nuclease-sensitive element-binding protein 1 OS=Homo sapiens GN=YBX1 PE=1 SV=3	3	1	1	1	3	3	3	601071	0.4906221355062	230778724900499	607496367216025	0.000261087267005604	0.000457972747042616	-0.800029782624946	0.524586584462044	0.825012043776432	1	K562 - HEK293	limma	0.000261087267005604	0.000457972747042616	FALSE	no hit	601071
TALDO1	P37837	Transaldolase OS=Homo sapiens GN=TALDO1 PE=1 SV=2	3	1	1	1	3	3	3	629118666666667	0.446855621832679	238544801698271	605837969651594	0.000266053249841819	0.000461920605027968	-0.820679614248197	0.525719154689651	0.825323174958554	1	K562 - HEK293	limma	0.000266053249841819	0.000461920605027968	FALSE	no hit	629118666666667
MAMDC2	A0A0G2JQ91|Q7Z304	MAM domain-containing protein 2 (Fragment) OS=Homo sapiens GN=MAMDC2 PE=1 SV=1|MAM domain-containing protein 2 OS=Homo sapiens GN=MAMDC2 PE=2 SV=3	3	1	1	1	3	3	2	640966333333333	-0.414932327857834	239796817035426	-605310322978151	0.000267654930016206	0.000461920605027968	-0.827257230803114	0.526079762697734	0.82542200639422	1	K562 - HEK293	limma	0.000267654930016206	0.000461920605027968	FALSE	no hit	640966333333333
COL12A1	D6RGG3|Q99715|Q99715-4	Collagen alpha-1(XII) chain OS=Homo sapiens GN=COL12A1 PE=1 SV=1|Collagen alpha-1(XII) chain OS=Homo sapiens GN=COL12A1 PE=1 SV=2|Isoform 4 of Collagen alpha-1(XII) chain OS=Homo sapiens GN=COL12A1	3	1	1	1	3	3	5	607643	-0.268895293749278	235925740907759	-598297934839025	0.000289976898005789	0.00049644044938591	-0.915019673723983	0.530884192632786	0.826728160135987	1	K562 - HEK293	limma	0.000289976898005789	0.00049644044938591	FALSE	no hit	607643
RAB1A	P62820	Ras-related protein Rab-1A OS=Homo sapiens GN=RAB1A PE=1 SV=3	2	1	1	NA	3	2	2	634117	-0.407862037598925	228019273115938	-579495089204935	0.000360576092167082	0.000612407013680599	-106957755992043	0.543875623092288	0.830164129874928	1	K562 - HEK293	limma	0.000360576092167082	0.000612407013680599	FALSE	no hit	634117
RAB1B	Q9H0U4	Ras-related protein Rab-1B OS=Homo sapiens GN=RAB1B PE=1 SV=1	3	1	1	1	3	3	4	640135	-0.294898445430825	2465364490595	-57403618830109	0.000384455422063912	0.000647822522217931	-12236909811478	0.547676739156049	0.831143828366954	1	K562 - HEK293	limma	0.000384455422063912	0.000647822522217931	FALSE	no hit	640135
PKM	P14618	Pyruvate kinase PKM OS=Homo sapiens GN=PKM PE=1 SV=4	3	1	1	1	3	3	11	733487666666667	0.278102818966428	268337977413459	573300365010835	0.000387804553576133	0.000648360738010098	-123317572484391	0.548190107011668	0.831275277970813	1	K562 - HEK293	limma	0.000387804553576133	0.000648360738010098	FALSE	no hit	733487666666667
NUMA1	A0A087WY61|Q14980|Q14980-2|Q14980-3|Q14980-4	Nuclear mitotic apparatus protein 1 OS=Homo sapiens GN=NUMA1 PE=1 SV=1|Nuclear mitotic apparatus protein 1 OS=Homo sapiens GN=NUMA1 PE=1 SV=2|Isoform 2 of Nuclear mitotic apparatus protein 1 OS=Homo sapiens GN=NUMA1|Isoform Numa-m of Nuclear mitotic apparatus protein 1 OS=Homo sapiens GN=NUMA1|Isoform Numa-s of Nuclear mitotic apparatus protein 1 OS=Homo sapiens GN=NUMA1	3	1	1	1	3	3	5	602009333333333	-0.718410029221644	227676445647578	-545180457658264	0.000543157195027258	0.000901051470820413	-160116294888746	0.567984971951098	0.836192282110599	1	K562 - HEK293	limma	0.000543157195027258	0.000901051470820413	FALSE	candidate	602009333333333
PPP2R1A	B3KQV6|P30153	Serine/threonine-protein phosphatase 2A 65 kDa regulatory subunit A alpha isoform OS=Homo sapiens GN=PPP2R1A PE=1 SV=1|Serine/threonine-protein phosphatase 2A 65 kDa regulatory subunit A alpha isoform OS=Homo sapiens GN=PPP2R1A PE=1 SV=4	2	1	NA	1	3	2	2	6464915	0.260957900303847	241703213604375	521087881220117	0.000731171965229568	0.00120362154276252	-184094845173141	0.585212295259009	0.84024404634058	1	K562 - HEK293	limma	0.000731171965229568	0.00120362154276252	FALSE	no hit	6464915
PKD1	P98161|P98161-2|P98161-3	Polycystin-1 OS=Homo sapiens GN=PKD1 PE=1 SV=3|Isoform 2 of Polycystin-1 OS=Homo sapiens GN=PKD1|Isoform 3 of Polycystin-1 OS=Homo sapiens GN=PKD1	2	1	NA	1	3	2	3	623019	0.41477712105798	236527957224635	515717462506212	0.000782124593650415	0.00127766918352053	-1914247199701	0.589085232287066	0.841127494726325	1	K562 - HEK293	limma	0.000782124593650415	0.00127766918352053	FALSE	no hit	623019
DYNC1H1	Q14204	Cytoplasmic dynein 1 heavy chain 1 OS=Homo sapiens GN=DYNC1H1 PE=1 SV=5	3	1	1	1	3	3	5	606265666666667	0.26849959204376	241098133078176	514593543685758	0.000793270138614432	0.00128605916411734	-201383039562332	0.589897253020309	0.841311485610474	1	K562 - HEK293	limma	0.000793270138614432	0.00128605916411734	FALSE	no hit	606265666666667
PRG4	A0A0U1RR20|Q92954|Q92954-2|Q92954-3|Q92954-4|Q92954-5|Q92954-6	Isoform B of Proteoglycan 4 OS=Homo sapiens GN=PRG4|Isoform C of Proteoglycan 4 OS=Homo sapiens GN=PRG4|Isoform D of Proteoglycan 4 OS=Homo sapiens GN=PRG4|Isoform E of Proteoglycan 4 OS=Homo sapiens GN=PRG4|Isoform F of Proteoglycan 4 OS=Homo sapiens GN=PRG4|Proteoglycan 4 OS=Homo sapiens GN=PRG4 PE=1 SV=1|Proteoglycan 4 OS=Homo sapiens GN=PRG4 PE=1 SV=2	3	1	1	1	3	3	6	793786666666667	0.271703099620655	271871798772861	506452341467444	0.000879359876892115	0.00141490987710461	-212587107173971	0.595794532407373	0.842635035135456	1	K562 - HEK293	limma	0.000879359876892115	0.00141490987710461	FALSE	no hit	793786666666667
FBLN1	P23142	Fibulin-1 OS=Homo sapiens GN=FBLN1 PE=1 SV=4	3	1	1	1	3	3	5	738334	0.320738021915218	251574468613726	500374518637648	0.000950252714948092	0.00151756776864845	-221012156099405	0.600214599289903	0.843612662670874	1	K562 - HEK293	limma	0.000950252714948092	0.00151756776864845	FALSE	no hit	738334
HSPA1B|HSPA1A	A0A0G2JIW1|P0DMV8|P0DMV8-2|P0DMV9	Heat shock 70 kDa protein 1A OS=Homo sapiens GN=HSPA1A PE=1 SV=1|Heat shock 70 kDa protein 1B OS=Homo sapiens GN=HSPA1B PE=1 SV=1|Isoform 2 of Heat shock 70 kDa protein 1A OS=Homo sapiens GN=HSPA1A	3	1	1	1	3	3	6	704243333333333	0.250036004059307	256251098147519	496358871436572	0.00100049028018736	0.00158596237007478	-226607087318829	0.603143070959747	0.844253717610738	1	K562 - HEK293	limma	0.00100049028018736	0.00158596237007478	FALSE	no hit	704243333333333
BSG	A0A087WUV8|P35613|P35613-2|P35613-3|P35613-4	Basigin OS=Homo sapiens GN=BSG PE=1 SV=1|Basigin OS=Homo sapiens GN=BSG PE=1 SV=2|Isoform 2 of Basigin OS=Homo sapiens GN=BSG|Isoform 3 of Basigin OS=Homo sapiens GN=BSG|Isoform 4 of Basigin OS=Homo sapiens GN=BSG	2	1	1	NA	3	2	2	659424	-0.306205744017984	228240748369067	-494887996601013	0.00101960807700669	0.00160438329764287	-220236832343426	0.604217334828697	0.844487562959043	1	K562 - HEK293	limma	0.00101960807700669	0.00160438329764287	FALSE	no hit	659424
PRDX6	P30041	Peroxiredoxin-6 OS=Homo sapiens GN=PRDX6 PE=1 SV=3	3	1	1	1	3	3	3	663860333333333	0.206597717460145	249640561532646	480541605805034	0.00122835597146484	0.00191874582403996	-248865206234054	0.614740043010247	0.84674155315996	1	K562 - HEK293	limma	0.00122835597146484	0.00191874582403996	FALSE	no hit	663860333333333
EEF1G	P26641|P26641-2	Elongation factor 1-gamma OS=Homo sapiens GN=EEF1G PE=1 SV=3|Isoform 2 of Elongation factor 1-gamma OS=Homo sapiens GN=EEF1G	3	1	1	1	3	3	5	645625333333333	0.341355217236497	241342030103183	474191365097068	0.00133519309470062	0.002070516828014	-257899930838412	0.619423392582404	0.84772386143041	1	K562 - HEK293	limma	0.00133519309470062	0.002070516828014	FALSE	no hit	645625333333333
COL9A1	P20849	Collagen alpha-1(IX) chain OS=Homo sapiens GN=COL9A1 PE=1 SV=3	3	1	1	1	3	3	4	694956666666667	0.418840707623062	255988477874112	471767651480223	0.00137859143062835	0.00210791222920219	-26136309737059	0.621214993921781	0.848096318723351	1	K562 - HEK293	limma	0.00137859143062835	0.00210791222920219	FALSE	no hit	694956666666667
FLOT1	O75955|O75955-2	Flotillin-1 OS=Homo sapiens GN=FLOT1 PE=1 SV=3|Isoform 2 of Flotillin-1 OS=Homo sapiens GN=FLOT1	3	1	1	1	3	3	4	632459666666667	-0.443570450050299	238891983537623	-471744789421919	0.00137900800041265	0.00210791222920219	-261395803257064	0.621231904201793	0.848099825534029	1	K562 - HEK293	limma	0.00137900800041265	0.00210791222920219	FALSE	no hit	632459666666667
RAB14	P61106|X6RFL8	Ras-related protein Rab-14 (Fragment) OS=Homo sapiens GN=RAB14 PE=1 SV=1|Ras-related protein Rab-14 OS=Homo sapiens GN=RAB14 PE=1 SV=4	2	1	NA	1	3	2	2	6465805	-0.270954160885982	239050879198414	-467242384716944	0.00146376700792252	0.00222160382762709	-259417667201925	0.624566068787044	0.848788107208151	1	K562 - HEK293	limma	0.00146376700792252	0.00222160382762709	FALSE	no hit	6465805
ENO1	P06733	Alpha-enolase OS=Homo sapiens GN=ENO1 PE=1 SV=2	3	1	1	1	3	3	12	781734666666667	-0.213863928797245	275971651706634	-450803113446463	0.00182454177764925	0.00274966155223197	-291659133278858	0.636804825656036	0.851261995904545	1	K562 - HEK293	limma	0.00182454177764925	0.00274966155223197	FALSE	no hit	781734666666667
COL10A1	Q03692	Collagen alpha-1(X) chain OS=Homo sapiens GN=COL10A1 PE=1 SV=2	3	1	1	1	3	3	2	680038	0.356484428980057	243383523662654	450077642502607	0.00184253618984686	0.00275736185054006	-292718371307705	0.637347248883438	0.85136976700965	1	K562 - HEK293	limma	0.00184253618984686	0.00275736185054006	FALSE	no hit	680038
PDCD6IP	Q8WUM4|Q8WUM4-2	Isoform 2 of Programmed cell death 6-interacting protein OS=Homo sapiens GN=PDCD6IP|Programmed cell death 6-interacting protein OS=Homo sapiens GN=PDCD6IP PE=1 SV=1	3	1	1	1	3	3	10	644991	-0.229388896755871	255080039495778	-44272273788168	0.00203618269593621	0.00302599372868297	-303497612087453	0.642857325507488	0.852455747549392	1	K562 - HEK293	limma	0.00203618269593621	0.00302599372868297	FALSE	no hit	644991
NME1|NME1-NME2|NME2	E7ERL0|J3KPD9|P15531|P15531-2|P22392|P22392-2|Q32Q12	Nucleoside diphosphate kinase A OS=Homo sapiens GN=NME1 PE=1 SV=1|Protein NME1-NME2 OS=Homo sapiens GN=NME1-NME2 PE=1 SV=1|Nucleoside diphosphate kinase A OS=Homo sapiens GN=NME1 PE=1 SV=1|Isoform 2 of Nucleoside diphosphate kinase A OS=Homo sapiens GN=NME1|Nucleoside diphosphate kinase B OS=Homo sapiens GN=NME2 PE=1 SV=1|Isoform 3 of Nucleoside diphosphate kinase B OS=Homo sapiens GN=NME2|Nucleo…	2	1	NA	1	3	2	2	6445425	0.208407455811233	23989975818659	436242127249893	0.00222507606851054	0.00328390537007762	-304614415951745	0.647728756951482	0.853402725218891	1	K562 - HEK293	limma	0.00222507606851054	0.00328390537007762	FALSE	no hit	6445425
PPIA	P62937|P62937-2	Isoform 2 of Peptidyl-prolyl cis-trans isomerase A OS=Homo sapiens GN=PPIA|Peptidyl-prolyl cis-trans isomerase A OS=Homo sapiens GN=PPIA PE=1 SV=2	3	1	1	1	3	3	4	716829	0.20772291472553	25646645611244	431271493436165	0.00238274614116405	0.00349251831650072	-320426044254078	0.651475412494314	0.854122823810781	1	K562 - HEK293	limma	0.00238274614116405	0.00349251831650072	FALSE	no hit	716829
FERMT3	Q86UX7|Q86UX7-2	Fermitin family homolog 3 OS=Homo sapiens GN=FERMT3 PE=1 SV=1|Isoform 2 of Fermitin family homolog 3 OS=Homo sapiens GN=FERMT3	3	1	1	1	3	3	8	722276	0.186104821524079	263603985904809	426486182065616	0.00254595715671498	0.00370635939821093	-327552065090929	0.655090714947857	0.8548110015859	1	K562 - HEK293	limma	0.00254595715671498	0.00370635939821093	FALSE	no hit	722276
FLNA	P21333|P21333-2|Q5HY54	Filamin-A OS=Homo sapiens GN=FLNA PE=1 SV=4|Isoform 2 of Filamin-A OS=Homo sapiens GN=FLNA|Filamin-A OS=Homo sapiens GN=FLNA PE=1 SV=1	3	1	1	1	3	3	39	731642333333333	-0.209607982340653	287079538606734	-421954662276553	0.00271164534655949	0.00392089259570089	-334327960497355	0.65852174925162	0.855458125429714	1	K562 - HEK293	limma	0.00271164534655949	0.00392089259570089	FALSE	no hit	731642333333333
C1QTNF3	Q9BXJ4-3	Isoform 3 of Complement C1q tumor necrosis factor-related protein 3 OS=Homo sapiens GN=C1QTNF3	2	1	1	NA	3	2	2	648667	0.222194670968765	227438656233454	41720749889202	0.00289772876571785	0.00416183862995718	-333008180574149	0.662123783866945	0.856131323346671	1	K562 - HEK293	limma	0.00289772876571785	0.00416183862995718	FALSE	no hit	648667
RAB2A	P61019	Ras-related protein Rab-2A OS=Homo sapiens GN=RAB2A PE=1 SV=1	3	1	1	1	3	3	3	620262666666667	-0.282338376015996	240287056634257	-413002482081779	0.00307404350691231	0.00438563540319489	-347792379360974	0.665320996628077	0.856723630944156	1	K562 - HEK293	limma	0.00307404350691231	0.00438563540319489	FALSE	no hit	620262666666667
ACAN	A0A087X1T7|E7EX88|H0YM81|P16112|P16112-2	Aggrecan core protein OS=Homo sapiens GN=ACAN PE=1 SV=1|Aggrecan core protein OS=Homo sapiens GN=ACAN PE=1 SV=2|Aggrecan core protein OS=Homo sapiens GN=ACAN PE=1 SV=1|Aggrecan core protein OS=Homo sapiens GN=ACAN PE=1 SV=2|Isoform 2 of Aggrecan core protein OS=Homo sapiens GN=ACAN	3	1	1	1	3	3	8	732599333333333	-0.319411796895242	260451073467752	-409500571268175	0.00322967177773063	0.00457715073135335	-353087297452641	0.667988270081332	0.857214044595816	1	K562 - HEK293	limma	0.00322967177773063	0.00457715073135335	FALSE	no hit	732599333333333
COL1A2	A0A087WTA8|P08123	Collagen alpha-2(I) chain OS=Homo sapiens GN=COL1A2 PE=1 SV=1|Collagen alpha-2(I) chain OS=Homo sapiens GN=COL1A2 PE=1 SV=7	3	1	1	1	3	3	11	805757666666667	-0.372063742793166	27171262321436	-402597929831436	0.00356173482791991	0.00501454771825567	-363569245732653	0.67325802078011	0.858173155771082	1	K562 - HEK293	limma	0.00356173482791991	0.00501454771825567	FALSE	no hit	805757666666667
ILK	A0A0A0MTH3|Q13418	Integrin-linked protein kinase OS=Homo sapiens GN=ILK PE=1 SV=1|Integrin-linked protein kinase OS=Homo sapiens GN=ILK PE=1 SV=2	3	1	1	1	3	3	5	707352666666667	0.214229054418066	26062044155067	388546169606099	0.00435616974740539	0.00609294330682846	-385087138895578	0.684035166796845	0.860095053292917	1	K562 - HEK293	limma	0.00435616974740539	0.00609294330682846	FALSE	no hit	707352666666667
UBB|UBC|RPS27A|UBA52	B4DV12|F5GXK7|F5GYU3|F5H265|F5H2Z3|F5H388|F5H6Q2|F5H747|J3QKN0|J3QS39|J3QTR3|M0R1V7|P0CG47|P0CG48|P62979|P62987|Q5PY61|Q96C32	Polyubiquitin-B OS=Homo sapiens GN=UBB PE=1 SV=1|Polyubiquitin-C (Fragment) OS=Homo sapiens GN=UBC PE=1 SV=2|Polyubiquitin-C (Fragment) OS=Homo sapiens GN=UBC PE=1 SV=1|Polyubiquitin-C (Fragment) OS=Homo sapiens GN=UBC PE=1 SV=1|Polyubiquitin-C (Fragment) OS=Homo sapiens GN=UBC PE=1 SV=1|Polyubiquitin-C (Fragment) OS=Homo sapiens GN=UBC PE=1 SV=1|Polyubiquitin-C (Fragment) OS=Homo sapiens GN=UBC …	2	NA	1	1	3	2	3	7202035	-0.613781571207532	243612982064471	-386116173689792	0.00451180436008975	0.00626965021467017	-265195752197391	0.685905498699476	0.86042329943451	1	K562 - HEK293	limma	0.00451180436008975	0.00626965021467017	FALSE	candidate	7202035
RPS9	A0A024R4M0|A8MXK4|B5MCT8|C9JM19|F2Z3C0|P46781	40S ribosomal protein S9 OS=Homo sapiens GN=RPS9 PE=1 SV=1|40S ribosomal protein S9 OS=Homo sapiens GN=RPS9 PE=1 SV=3	2	1	1	NA	3	2	2	612818	0.25813056702448	22941579951918	378269718195257	0.00505619454197525	0.00698081052892067	-392513630432844	0.691957899025279	0.861475027819629	1	K562 - HEK293	limma	0.00505619454197525	0.00698081052892067	FALSE	no hit	612818
C5	P01031	Complement C5 OS=Homo sapiens GN=C5 PE=1 SV=4	3	1	1	1	3	3	3	68408	0.257079206052062	252265026463083	368709942211071	0.00581568671464208	0.00797792921111157	-415849553439707	0.699358518290776	0.86273969440756	1	K562 - HEK293	limma	0.00581568671464208	0.00797792921111157	FALSE	no hit	68408
TAGLN2	P37802|P37802-2|X6RJP6	Transgelin-2 OS=Homo sapiens GN=TAGLN2 PE=1 SV=3|Isoform 2 of Transgelin-2 OS=Homo sapiens GN=TAGLN2|Transgelin-2 (Fragment) OS=Homo sapiens GN=TAGLN2 PE=1 SV=1	2	1	NA	1	3	2	2	651682	-0.217701010632805	241991062735237	-364477928532403	0.006189837766249	0.0084371037068617	-414007862396714	0.702643889218921	0.863293749172192	1	K562 - HEK293	limma	0.006189837766249	0.0084371037068617	FALSE	no hit	651682
LDHA	P00338|P00338-3|P00338-4	Isoform 3 of L-lactate dehydrogenase A chain OS=Homo sapiens GN=LDHA|Isoform 4 of L-lactate dehydrogenase A chain OS=Homo sapiens GN=LDHA|L-lactate dehydrogenase A chain OS=Homo sapiens GN=LDHA PE=1 SV=2	2	1	NA	1	3	2	3	695454	0.248612401439583	251578679689687	355814980167026	0.00703773155750221	0.009532117425984	-427607841253702	0.709386348219037	0.864416923379115	1	K562 - HEK293	limma	0.00703773155750221	0.009532117425984	FALSE	no hit	695454
PKHD1L1	Q86WI1	Fibrocystin-L OS=Homo sapiens GN=PKHD1L1 PE=2 SV=2	2	NA	1	1	3	2	3	6194805	0.737823520781188	229774284888465	350245019687156	0.00764725804969903	0.0102925359914188	-320717450502121	0.713733596908586	0.86513136358381	1	K562 - HEK293	limma	0.00764725804969903	0.0102925359914188	FALSE	candidate	6194805
IQGAP1	A0A0J9YXZ5|P46940	Ras GTPase-activating-like protein IQGAP1 OS=Homo sapiens GN=IQGAP1 PE=1 SV=1	3	1	1	1	3	3	5	602476666666667	0.155664388781204	241328965393288	349803924423202	0.0076978572687934	0.0102958840970112	-44554868194812	0.714078263084835	0.865187685075504	1	K562 - HEK293	limma	0.0076978572687934	0.0102958840970112	FALSE	no hit	602476666666667
CALD1	E7EX44|E9PGZ1|Q05682|Q05682-2|Q05682-3|Q05682-4|Q05682-5|Q05682-6	Caldesmon OS=Homo sapiens GN=CALD1 PE=1 SV=1|Caldesmon OS=Homo sapiens GN=CALD1 PE=1 SV=1|Caldesmon OS=Homo sapiens GN=CALD1 PE=1 SV=3|Isoform 2 of Caldesmon OS=Homo sapiens GN=CALD1|Isoform 3 of Caldesmon OS=Homo sapiens GN=CALD1|Isoform 4 of Caldesmon OS=Homo sapiens GN=CALD1|Isoform 5 of Caldesmon OS=Homo sapiens GN=CALD1|Isoform 6 of Caldesmon OS=Homo sapiens GN=CALD1	2	1	NA	1	3	2	2	6385285	-0.179948462803956	235440904650465	-343128200604659	0.0085083879293598	0.011309285819149	-447649561381981	0.719301674967168	0.866035514469326	1	K562 - HEK293	limma	0.0085083879293598	0.011309285819149	FALSE	no hit	6385285
CCT7	Q99832|Q99832-3	T-complex protein 1 subunit eta OS=Homo sapiens GN=CCT7 PE=1 SV=2|Isoform 3 of T-complex protein 1 subunit eta OS=Homo sapiens GN=CCT7	2	NA	1	1	3	2	4	644181	0.716810046693112	234115574536218	342303868867947	0.00861455396702461	0.0113797194379214	-333182342544006	0.719947588460989	0.86613961454833	1	K562 - HEK293	limma	0.00861455396702461	0.0113797194379214	FALSE	candidate	644181
PFKP	Q01813	ATP-dependent 6-phosphofructokinase, platelet type OS=Homo sapiens GN=PFKP PE=1 SV=2	3	1	1	1	3	3	5	638957666666667	0.400712154139892	23852738615678	333572102919379	0.00982880619246757	0.0129040768416445	-47129902852427	0.726801647654691	0.867234378540223	1	K562 - HEK293	limma	0.00982880619246757	0.0129040768416445	FALSE	no hit	638957666666667
ADH5	P11766	Alcohol dehydrogenase class-3 OS=Homo sapiens GN=ADH5 PE=1 SV=4	3	1	1	1	3	3	5	681557333333333	0.15829846429228	256394803251076	327828930377992	0.0107246498117797	0.0139943601202491	-48045717159897	0.731321780350407	0.867946610275126	1	K562 - HEK293	limma	0.0107246498117797	0.0139943601202491	FALSE	no hit	681557333333333
CKB	P12277	Creatine kinase B-type OS=Homo sapiens GN=CKB PE=1 SV=1	2	1	1	NA	3	2	2	5604875	0.397088712319512	211693810513007	321366215044467	0.0118360837072715	0.0153510418991279	-48231940903113	0.736419393710939	0.868740721634044	1	K562 - HEK293	limma	0.0118360837072715	0.0153510418991279	FALSE	no hit	5604875
TOP1	P11387	DNA topoisomerase 1 OS=Homo sapiens GN=TOP1 PE=1 SV=2	3	1	1	1	3	3	7	667079	0.19533728454741	260341770331469	31881600430944	0.0123072877843646	0.0158660216015303	-494870879559407	0.738434141312146	0.869051953912425	1	K562 - HEK293	limma	0.0123072877843646	0.0158660216015303	FALSE	no hit	667079
LDHB	P07195	L-lactate dehydrogenase B chain OS=Homo sapiens GN=LDHB PE=1 SV=2	3	1	1	1	3	3	3	684151666666667	0.21714306722183	245484684774186	31025304407011	0.0140381824186449	0.0179890481292815	-508604299908527	0.745212231934357	0.870088264009393	1	K562 - HEK293	limma	0.0140381824186449	0.0179890481292815	FALSE	no hit	684151666666667
HLA-G	A0A0G2JPQ3|P17693|Q5RJ85|Q8MH48	HLA class I histocompatibility antigen, alpha chain G OS=Homo sapiens GN=HLA-G PE=1 SV=1|HLA class I histocompatibility antigen, alpha chain G OS=Homo sapiens GN=HLA-G PE=1 SV=1|HLA class I histocompatibility antigen, alpha chain G OS=Homo sapiens GN=HLA-G PE=1 SV=1|HLA class I histocompatibility antigen, alpha chain G OS=Homo sapiens GN=HLA-G PE=1 SV=1	2	NA	1	1	3	2	2	657577	-0.788217527472487	236421005085135	-296257461031881	0.0174339992649416	0.0222075943017708	-406314711121227	0.756332934160055	0.871753444285977	1	K562 - HEK293	limma	0.0174339992649416	0.0222075943017708	FALSE	candidate	657577
TNC	J3QSU6|P24821|P24821-4	Tenascin OS=Homo sapiens GN=TNC PE=1 SV=1|Tenascin OS=Homo sapiens GN=TNC PE=1 SV=3|Isoform 4 of Tenascin OS=Homo sapiens GN=TNC	3	1	1	1	3	3	8	734355333333333	-0.149941670477965	269824551088251	-284688205825366	0.0208803703376819	0.0264402322619167	-549737895400342	0.765564080255917	0.873103605312747	1	K562 - HEK293	limma	0.0208803703376819	0.0264402322619167	FALSE	no hit	734355333333333
F13A1	P00488	Coagulation factor XIII A chain OS=Homo sapiens GN=F13A1 PE=1 SV=4	2	1	NA	1	3	2	2	6346385	0.217538885228468	235129348211642	27831586975369	0.0230716140661234	0.0290430906479436	-55152153062417	0.770662938000409	0.87383725419643	1	K562 - HEK293	limma	0.0230716140661234	0.0290430906479436	FALSE	no hit	6346385
EEF1A1|EEF1A1P5	P68104|Q5VTE0	Elongation factor 1-alpha 1 OS=Homo sapiens GN=EEF1A1 PE=1 SV=1|Putative elongation factor 1-alpha-like 3 OS=Homo sapiens GN=EEF1A1P5 PE=5 SV=1	3	1	1	1	3	3	7	752842666666667	0.114997916369202	265455619725353	270446458596097	0.0261071459627111	0.0326721007954397	-572657066997707	0.776973369165154	0.874733567464383	1	K562 - HEK293	limma	0.0261071459627111	0.0326721007954397	FALSE	no hit	752842666666667
UBA1	P22314|P22314-2	Ubiquitin-like modifier-activating enzyme 1 OS=Homo sapiens GN=UBA1 PE=1 SV=3|Isoform 2 of Ubiquitin-like modifier-activating enzyme 1 OS=Homo sapiens GN=UBA1	2	NA	1	1	3	2	3	6185505	0.572042766301468	231575775558849	268883413511719	0.0267571890498992	0.0332475951951004	-450082633975346	0.778228533590884	0.874910330611674	1	K562 - HEK293	limma	0.0267571890498992	0.0332475951951004	FALSE	no hit	6185505
PGM1	P36871	Phosphoglucomutase-1 OS=Homo sapiens GN=PGM1 PE=1 SV=3	3	1	1	1	3	3	8	673252333333333	0.11699895962073	252617973771581	268597841179613	0.0268777288259457	0.0332475951951004	-575628060373248	0.778457917969891	0.874942580609994	1	K562 - HEK293	limma	0.0268777288259457	0.0332475951951004	FALSE	no hit	673252333333333
PARVB	A0A087WZB5|Q9HBI1|Q9HBI1-2|Q9HBI1-3	Beta-parvin OS=Homo sapiens GN=PARVB PE=1 SV=1|Isoform 2 of Beta-parvin OS=Homo sapiens GN=PARVB|Isoform 3 of Beta-parvin OS=Homo sapiens GN=PARVB	3	1	1	1	3	3	3	661187333333333	0.176059421786182	243452633303134	267998298121021	0.0271326029764786	0.0333699829710714	-576591323484092	0.778939560360295	0.87501024240909	1	K562 - HEK293	limma	0.0271326029764786	0.0333699829710714	FALSE	no hit	661187333333333
LIMS1	P48059|P48059-2|P48059-3|P48059-4|P48059-5	LIM and senescent cell antigen-like-containing domain protein 1 OS=Homo sapiens GN=LIMS1 PE=1 SV=4|Isoform 2 of LIM and senescent cell antigen-like-containing domain protein 1 OS=Homo sapiens GN=LIMS1|Isoform 3 of LIM and senescent cell antigen-like-containing domain protein 1 OS=Homo sapiens GN=LIMS1|Isoform 4 of LIM and senescent cell antigen-like-containing domain protein 1 OS=Homo sapiens GN=…	3	1	1	1	3	3	2	681523333333333	0.14738577391671	248465797638796	253720329014868	0.0339870610987435	0.0415613204293206	-599474988126667	0.790434447827614	0.876603612081335	1	K562 - HEK293	limma	0.0339870610987435	0.0415613204293206	FALSE	no hit	681523333333333
EHD3	A0A0C4DH83|Q9NZN3	EH domain-containing protein 3 OS=Homo sapiens GN=EHD3 PE=1 SV=1|EH domain-containing protein 3 OS=Homo sapiens GN=EHD3 PE=1 SV=2	3	1	1	1	3	3	3	684645666666667	-0.10797699099118	251471966197001	-249362520195961	0.0364109174749078	0.0442723655660811	-606431193555147	0.793952054164892	0.877083120413982	1	K562 - HEK293	limma	0.0364109174749078	0.0442723655660811	FALSE	no hit	684645666666667
RPL7	A8MUD9|P18124	60S ribosomal protein L7 OS=Homo sapiens GN=RPL7 PE=1 SV=1|60S ribosomal protein L7 OS=Homo sapiens GN=RPL7 PE=1 SV=1	2	NA	1	1	3	2	4	6446735	0.659740363607423	232662371798595	248491136794269	0.0369161473309909	0.0446330820837969	-482533921843709	0.794655937038205	0.877178624253602	1	K562 - HEK293	limma	0.0369161473309909	0.0446330820837969	FALSE	candidate	6446735
CLTC	A0A087WVQ6|Q00610|Q00610-2	Clathrin heavy chain OS=Homo sapiens GN=CLTC PE=1 SV=1|Clathrin heavy chain 1 OS=Homo sapiens GN=CLTC PE=1 SV=5|Isoform 2 of Clathrin heavy chain 1 OS=Homo sapiens GN=CLTC	3	1	1	1	3	3	15	677068	-0.127410426018702	263679549550726	-234520765812073	0.0460491491044724	0.0553624601593095	-629979566562339	0.805963328574352	0.8786927367471	1	K562 - HEK293	limma	0.0460491491044724	0.0553624601593095	FALSE	no hit	677068
ACO1	P21399	Cytoplasmic aconitate hydratase OS=Homo sapiens GN=ACO1 PE=1 SV=3	2	NA	1	1	3	2	2	647752	0.536151139021044	230564859558019	234051045208077	0.0463927302750897	0.0554639345188223	-505302335137968	0.806344233043821	0.878743091945715	1	K562 - HEK293	limma	0.0463927302750897	0.0554639345188223	FALSE	no hit	647752
RPS3	E9PL09|H0YEU2|P23396|P23396-2	40S ribosomal protein S3 (Fragment) OS=Homo sapiens GN=RPS3 PE=1 SV=1|40S ribosomal protein S3 OS=Homo sapiens GN=RPS3 PE=1 SV=1|40S ribosomal protein S3 OS=Homo sapiens GN=RPS3 PE=1 SV=2|Isoform 2 of 40S ribosomal protein S3 OS=Homo sapiens GN=RPS3	3	1	1	1	3	3	4	626703666666667	0.124804435700398	241698960336971	228319628267809	0.0507963712126085	0.0603912413305457	-639736270698633	0.810995611285009	0.879354644387461	1	K562 - HEK293	limma	0.0507963712126085	0.0603912413305457	FALSE	no hit	626703666666667
TLN1	Q9Y490	Talin-1 OS=Homo sapiens GN=TLN1 PE=1 SV=3	3	1	1	1	3	3	50	744891	-0.114164228797584	291810579926214	-227159500951436	0.0517370389454282	0.0611697587531582	-641555190433233	0.811937940390731	0.879477788953746	1	K562 - HEK293	limma	0.0517370389454282	0.0611697587531582	FALSE	no hit	744891
EEF2	P13639	Elongation factor 2 OS=Homo sapiens GN=EEF2 PE=1 SV=4	3	1	1	1	3	3	6	684382333333333	0.103899028510249	255848731817865	224752124950209	0.053744437022719	0.0631940083673729	-645322722690576	0.813894231958135	0.879732638231634	1	K562 - HEK293	limma	0.053744437022719	0.0631940083673729	FALSE	no hit	684382333333333
HNRNPK	P61978|P61978-2|P61978-3|Q5T6W2	Heterogeneous nuclear ribonucleoprotein K OS=Homo sapiens GN=HNRNPK PE=1 SV=1|Isoform 2 of Heterogeneous nuclear ribonucleoprotein K OS=Homo sapiens GN=HNRNPK|Isoform 3 of Heterogeneous nuclear ribonucleoprotein K OS=Homo sapiens GN=HNRNPK|Heterogeneous nuclear ribonucleoprotein K (Fragment) OS=Homo sapiens GN=HNRNPK PE=1 SV=1	3	1	1	1	3	3	2	616056333333333	-0.140109066264078	225171336646314	-222636398862391	0.0555721304962875	0.0649859886677898	-648625820869908	0.815614481178628	0.87995584898242	1	K562 - HEK293	limma	0.0555721304962875	0.0649859886677898	FALSE	no hit	616056333333333
SPTAN1	A0A0D9SF54|A0A0D9SGF6|Q13813|Q13813-2|Q13813-3	Isoform 2 of Spectrin alpha chain, non-erythrocytic 1 OS=Homo sapiens GN=SPTAN1|Isoform 3 of Spectrin alpha chain, non-erythrocytic 1 OS=Homo sapiens GN=SPTAN1|Spectrin alpha chain, non-erythrocytic 1 OS=Homo sapiens GN=SPTAN1 PE=1 SV=1|Spectrin alpha chain, non-erythrocytic 1 OS=Homo sapiens GN=SPTAN1 PE=1 SV=3	3	1	1	1	3	3	6	638131333333333	-0.1712197900797	243089006761928	-220706318670501	0.0572929009426192	0.0666341347919593	-651632261074961	0.817184561666717	0.880158852624287	1	K562 - HEK293	limma	0.0572929009426192	0.0666341347919593	FALSE	no hit	638131333333333
DMBT1	Q9UGM3|Q9UGM3-3|Q9UGM3-5|Q9UGM3-6|Q9UGM3-7	Deleted in malignant brain tumors 1 protein OS=Homo sapiens GN=DMBT1 PE=1 SV=2|Isoform 3 of Deleted in malignant brain tumors 1 protein OS=Homo sapiens GN=DMBT1|Isoform 5 of Deleted in malignant brain tumors 1 protein OS=Homo sapiens GN=DMBT1|Isoform 6 of Deleted in malignant brain tumors 1 protein OS=Homo sapiens GN=DMBT1|Isoform 7 of Deleted in malignant brain tumors 1 protein OS=Homo sapiens G…	3	1	1	1	3	3	3	694164666666667	0.154268672818731	244680065454936	215124426579461	0.0625700993081585	0.0723783851456536	-660287975306163	0.82172942474885	0.880742629572057	1	K562 - HEK293	limma	0.0625700993081585	0.0723783851456536	FALSE	no hit	694164666666667
HSP90AA1	P07900|P07900-2	Heat shock protein HSP 90-alpha OS=Homo sapiens GN=HSP90AA1 PE=1 SV=5|Isoform 2 of Heat shock protein HSP 90-alpha OS=Homo sapiens GN=HSP90AA1	3	1	1	1	3	3	9	676867666666667	0.119041454036523	261567160153797	21156966840539	0.0661762813175169	0.0761383021610141	-665767791505912	0.824626895805765	0.881111843332667	1	K562 - HEK293	limma	0.0661762813175169	0.0761383021610141	FALSE	no hit	676867666666667
YWHAG	P61981	14-3-3 protein gamma OS=Homo sapiens GN=YWHAG PE=1 SV=2	2	1	NA	1	3	2	3	6514485	-0.121566641731722	241290708678619	-208656567059489	0.0692821897377284	0.0792855005554752	-661751615661111	0.827003139324918	0.881412937124768	1	K562 - HEK293	limma	0.0692821897377284	0.0792855005554752	FALSE	no hit	6514485
RPS2	H0YEN5|P15880	40S ribosomal protein S2 (Fragment) OS=Homo sapiens GN=RPS2 PE=1 SV=1|40S ribosomal protein S2 OS=Homo sapiens GN=RPS2 PE=1 SV=2	2	NA	1	1	3	2	2	681847	0.342954679382352	24239623042892	207731993397403	0.0702973189459401	0.0800192885873999	-546014596113097	0.827757654926375	0.88150822303769	1	K562 - HEK293	limma	0.0702973189459401	0.0800192885873999	FALSE	no hit	681847
CD63	F8VNT9|F8VV56|F8VWK8|F8W022|P08962|P08962-2|P08962-3	CD63 antigen (Fragment) OS=Homo sapiens GN=CD63 PE=1 SV=1|CD63 antigen OS=Homo sapiens GN=CD63 PE=1 SV=1|Tetraspanin (Fragment) OS=Homo sapiens GN=CD63 PE=1 SV=1|Tetraspanin (Fragment) OS=Homo sapiens GN=CD63 PE=1 SV=1|CD63 antigen OS=Homo sapiens GN=CD63 PE=1 SV=2|Isoform 2 of CD63 antigen OS=Homo sapiens GN=CD63|Isoform 3 of CD63 antigen OS=Homo sapiens GN=CD63	3	1	1	1	3	3	2	663445	-0.093508283221837	240445940186775	-194989569457794	0.0858433559705325	0.0969817579822713	-690937524284104	0.838172250233229	0.882807984287639	1	K562 - HEK293	limma	0.0858433559705325	0.0969817579822713	FALSE	no hit	663445
IGFALS	P35858|P35858-2	Insulin-like growth factor-binding protein complex acid labile subunit OS=Homo sapiens GN=IGFALS PE=1 SV=1|Isoform 2 of Insulin-like growth factor-binding protein complex acid labile subunit OS=Homo sapiens GN=IGFALS	2	NA	1	1	3	2	2	633365	0.400973913588448	223964317516619	194794524059629	0.0861052991431381	0.0969817579822713	-565492202388217	0.838331889511448	0.882827685717067	1	K562 - HEK293	limma	0.0861052991431381	0.0969817579822713	FALSE	no hit	633365
PGD	P52209|P52209-2	6-phosphogluconate dehydrogenase, decarboxylating OS=Homo sapiens GN=PGD PE=1 SV=3|Isoform 2 of 6-phosphogluconate dehydrogenase, decarboxylating OS=Homo sapiens GN=PGD	3	1	1	1	3	3	7	687999	0.0954386494423716	25550127451772	193641776566155	0.0876691239609973	0.0982261388882378	-69295187477323	0.839275517199435	0.882944005689728	1	K562 - HEK293	limma	0.0876691239609973	0.0982261388882378	FALSE	no hit	687999
VCP	P55072	Transitional endoplasmic reticulum ATPase OS=Homo sapiens GN=VCP PE=1 SV=4	3	1	1	1	3	3	4	613658666666667	0.101872318904714	23212275431688	191295474956039	0.0909364426214623	0.101356243338505	-696445942585527	0.84119688898225	0.883180138699543	1	K562 - HEK293	limma	0.0909364426214623	0.101356243338505	FALSE	no hit	613658666666667
DNM1L	B4DDQ3|F8VUJ9|F8VZ52|G8JLD5|O00429|O00429-2|O00429-3|O00429-4|O00429-5|O00429-6|O00429-8	Dynamin-1-like protein (Fragment) OS=Homo sapiens GN=DNM1L PE=1 SV=1|Dynamin-1-like protein OS=Homo sapiens GN=DNM1L PE=1 SV=1|Dynamin-1-like protein OS=Homo sapiens GN=DNM1L PE=1 SV=2|Isoform 2 of Dynamin-1-like protein OS=Homo sapiens GN=DNM1L|Isoform 3 of Dynamin-1-like protein OS=Homo sapiens GN=DNM1L|Isoform 4 of Dynamin-1-like protein OS=Homo sapiens GN=DNM1L|Isoform 5 of Dynamin-1-like pro…	3	1	1	1	3	3	3	604764666666667	0.0937036827618627	230825123856864	179482927936532	0.109220236049145	0.121104303184026	-713774388730936	0.850884257085724	0.884356333596349	1	K562 - HEK293	limma	0.109220236049145	0.121104303184026	FALSE	no hit	604764666666667
COL6A2	P12110	Collagen alpha-2(VI) chain OS=Homo sapiens GN=COL6A2 PE=1 SV=4	2	NA	1	1	3	2	4	684644	-0.425753404894923	234658985194202	-172907549006419	0.120842686256841	0.133300695149299	-597321378740719	0.856286533639212	0.885002023230685	1	K562 - HEK293	limma	0.120842686256841	0.133300695149299	FALSE	no hit	684644
RPS3A	D6RAT0|P61247	40S ribosomal protein S3a OS=Homo sapiens GN=RPS3A PE=1 SV=1|40S ribosomal protein S3a OS=Homo sapiens GN=RPS3A PE=1 SV=2	3	1	1	1	3	3	3	645587	0.165211309082508	240047641417368	166269142418967	0.133733277124926	0.146763698998637	-732569079432982	0.861747431893671	0.885647432434999	1	K562 - HEK293	limma	0.133733277124926	0.146763698998637	FALSE	no hit	645587
ANGPTL3	Q9Y5C1	Angiopoietin-related protein 3 OS=Homo sapiens GN=ANGPTL3 PE=1 SV=1	3	1	1	1	3	3	4	673768666666667	0.0678510053658101	250143683269452	146145204721037	0.180841236964901	0.197449105665759	-759747261116731	0.878341189874166	0.887564897854806	1	K562 - HEK293	limma	0.180841236964901	0.197449105665759	FALSE	no hit	673768666666667
ACTR3	B4DXW1|P61158	Actin-related protein 3 OS=Homo sapiens GN=ACTR3 PE=1 SV=1|Actin-related protein 3 OS=Homo sapiens GN=ACTR3 PE=1 SV=3	2	1	1	NA	3	2	2	614132	0.0937775058877968	224652216333175	131722547164999	0.223107090031043	0.242359986125092	-769448810661743	0.890267204104582	0.888903746871017	1	K562 - HEK293	limma	0.223107090031043	0.242359986125092	FALSE	no hit	614132
PAICS	E9PBS1|P22234|P22234-2	Multifunctional protein ADE2 (Fragment) OS=Homo sapiens GN=PAICS PE=1 SV=1|Multifunctional protein ADE2 OS=Homo sapiens GN=PAICS PE=1 SV=3|Isoform 2 of Multifunctional protein ADE2 OS=Homo sapiens GN=PAICS	3	1	1	1	3	3	3	636763333333333	0.0523112486791284	242063823341982	117197303082555	0.273880237033856	0.296011973359824	-794996975683091	0.902303187341568	0.890222997482436	1	K562 - HEK293	limma	0.273880237033856	0.296011973359824	FALSE	no hit	636763333333333
XRCC6	B1AHC9|P12956|P12956-2	X-ray repair cross-complementing protein 6 OS=Homo sapiens GN=XRCC6 PE=1 SV=1|X-ray repair cross-complementing protein 6 OS=Homo sapiens GN=XRCC6 PE=1 SV=2|Isoform 2 of X-ray repair cross-complementing protein 6 OS=Homo sapiens GN=XRCC6	3	1	1	1	3	3	3	613418666666667	-0.0643025318164518	238349516940165	-111997286189429	0.294212457104131	0.316389275478814	-800758876627585	0.906617664139906	0.890688306083115	1	K562 - HEK293	limma	0.294212457104131	0.316389275478814	FALSE	no hit	613418666666667
COL6A6	A6NMZ7|A6NMZ7-2	Collagen alpha-6(VI) chain OS=Homo sapiens GN=COL6A6 PE=1 SV=2|Isoform 2 of Collagen alpha-6(VI) chain OS=Homo sapiens GN=COL6A6	2	1	1	NA	3	2	2	6069065	0.0688457506835576	22536931064342	10741024488954	0.313131155198916	0.33505033606284	-797184669083576	0.910425845534707	0.891095746440071	1	K562 - HEK293	limma	0.313131155198916	0.33505033606284	FALSE	no hit	6069065
H2AFX	P16104	Histone H2AX OS=Homo sapiens GN=H2AFX PE=1 SV=2	3	1	1	1	3	3	3	759307666666667	-0.0516940136383575	263153141661166	-0.972988527006398	0.358170535312272	0.381335793815056	-815971720147457	0.918827515074446	0.891983992944457	1	K562 - HEK293	limma	0.358170535312272	0.381335793815056	FALSE	no hit	759307666666667
ITIH2	A0A087WTE1|P19823|Q5T985	Inter-alpha-trypsin inhibitor heavy chain H2 OS=Homo sapiens GN=ITIH2 PE=1 SV=1|Inter-alpha-trypsin inhibitor heavy chain H2 OS=Homo sapiens GN=ITIH2 PE=1 SV=2	3	1	1	1	3	3	8	828684	0.044339330101888	269241611437201	0.951426429581411	0.368377856351081	0.39026168940164	-818062475335161	0.920620339318243	0.892171662443503	1	K562 - HEK293	limma	0.368377856351081	0.39026168940164	FALSE	no hit	828684
EEA1	Q15075	Early endosome antigen 1 OS=Homo sapiens GN=EEA1 PE=1 SV=2	3	1	1	1	3	3	7	638367333333333	-0.0551511773733999	247403485272709	-0.878982544134981	0.404239876131692	0.426144499961488	-824807822887344	0.926646736090011	0.892797741987351	1	K562 - HEK293	limma	0.404239876131692	0.426144499961488	FALSE	no hit	638367333333333
RHOG	P84095	Rho-related GTP-binding protein RhoG OS=Homo sapiens GN=RHOG PE=1 SV=1	2	1	1	NA	3	2	2	5540845	-0.0586058468563131	211461985877995	-0.720321942671898	0.491193570410423	0.515271686607013	-829497993646473	0.939859485545547	0.894145283938116	1	K562 - HEK293	limma	0.491193570410423	0.515271686607013	FALSE	no hit	5540845
2002-09-01	B5MCX3|H7C2Y0|Q15019|Q15019-2|Q15019-3	Isoform 2 of Septin-2 OS=Homo sapiens GN=SEPT2|Isoform 3 of Septin-2 OS=Homo sapiens GN=SEPT2|Septin-2 (Fragment) OS=Homo sapiens GN=SEPT2 PE=1 SV=1|Septin-2 OS=Homo sapiens GN=SEPT2 PE=1 SV=1	2	1	1	NA	3	2	4	6334475	-0.039414768771902	237528595142313	-0.540719296816091	0.602964482989456	0.627625092754732	-841594853087467	0.954836030885293	0.89563232450992	1	K562 - HEK293	limma	0.602964482989456	0.627625092754732	FALSE	no hit	6334475
CAPZA1	P52907	F-actin-capping protein subunit alpha-1 OS=Homo sapiens GN=CAPZA1 PE=1 SV=3	2	1	NA	1	3	2	3	6158325	0.0776854117133006	229397714093291	0.538833838097213	0.604207712788884	0.627625092754732	-841705014636547	0.954993347757287	0.895647723001968	1	K562 - HEK293	limma	0.604207712788884	0.627625092754732	FALSE	no hit	6158325
HSPA8	P11142	Heat shock cognate 71 kDa protein OS=Homo sapiens GN=HSPA8 PE=1 SV=1	3	1	1	1	3	3	10	737307333333333	0.0241238383509028	270888792490843	0.534462554660757	0.607095300001073	0.627625092754732	-850458017232709	0.955358080926693	0.895683406345206	1	K562 - HEK293	limma	0.607095300001073	0.627625092754732	FALSE	no hit	737307333333333
RPL35	F2Z388|P42766	60S ribosomal protein L35 OS=Homo sapiens GN=RPL35 PE=1 SV=1|60S ribosomal protein L35 OS=Homo sapiens GN=RPL35 PE=1 SV=2	2	NA	1	1	3	2	2	6419365	-0.0968869018029714	235170681992861	-0.528776812055601	0.610862139733399	0.62848316299494	-724381632129692	0.95583250452433	0.895729784653162	1	K562 - HEK293	limma	0.610862139733399	0.62848316299494	FALSE	no hit	6419365
BHMT	Q93088	Betaine--homocysteine S-methyltransferase 1 OS=Homo sapiens GN=BHMT PE=1 SV=2	3	1	1	1	3	3	3	643798	0.0388561456545951	23967722214549	0.481537278252091	0.642626115062327	0.65799994556621	-853379542929374	0.959774804004507	0.896113583441268	1	K562 - HEK293	limma	0.642626115062327	0.65799994556621	FALSE	no hit	643798
ACTN1	H9KV75|P12814|P12814-2|P12814-3|P12814-4	Alpha-actinin-1 OS=Homo sapiens GN=ACTN1 PE=1 SV=1|Alpha-actinin-1 OS=Homo sapiens GN=ACTN1 PE=1 SV=2|Isoform 2 of Alpha-actinin-1 OS=Homo sapiens GN=ACTN1|Isoform 3 of Alpha-actinin-1 OS=Homo sapiens GN=ACTN1|Isoform 4 of Alpha-actinin-1 OS=Homo sapiens GN=ACTN1	2	NA	1	1	3	2	2	6104775	0.105374712747253	217077357263051	0.425682911944185	0.681207202572898	0.69418257786	-72972702231139	0.964437302392249	0.896563865551223	1	K562 - HEK293	limma	0.681207202572898	0.69418257786	FALSE	no hit	6104775
ACLY	P53396|P53396-2|P53396-3	ATP-citrate synthase OS=Homo sapiens GN=ACLY PE=1 SV=3|Isoform 2 of ATP-citrate synthase OS=Homo sapiens GN=ACLY|Isoform 3 of ATP-citrate synthase OS=Homo sapiens GN=ACLY	2	NA	1	1	3	2	6	6270585	0.0533059809380134	23132159853174	0.292887092853046	0.776827385368623	0.787872324497087	-734970789551501	0.975527154350655	0.897619347652258	1	K562 - HEK293	limma	0.776827385368623	0.787872324497087	FALSE	no hit	6270585
2007-09-01	E7EPK1|E7ES33|G3V1Q4|Q16181|Q16181-2	Septin-7 OS=Homo sapiens GN=SEPT7 PE=1 SV=2|Septin-7 OS=Homo sapiens GN=SEPT7 PE=1 SV=3|Septin-7 OS=Homo sapiens GN=SEPT7 PE=1 SV=2|Septin-7 OS=Homo sapiens GN=SEPT7 PE=1 SV=2|Isoform 2 of Septin-7 OS=Homo sapiens GN=SEPT7	3	1	1	1	3	3	4	625027666666667	-0.0133817809244512	239571069532937	-0.259577554331283	0.801538667870435	0.809100353416383	-862433177632948	0.978309678705959	0.897880804007947	1	K562 - HEK293	limma	0.801538667870435	0.809100353416383	FALSE	no hit	625027666666667
PHGDH	O43175|Q5SZU1	D-3-phosphoglycerate dehydrogenase OS=Homo sapiens GN=PHGDH PE=1 SV=1|D-3-phosphoglycerate dehydrogenase OS=Homo sapiens GN=PHGDH PE=1 SV=4	3	1	1	1	3	3	4	656745666666667	0.00961087070517408	246999163688749	0.198575079336503	0.847392950573469	0.851371321233439	-863989156513825	0.983406202542569	0.898356245516115	1	K562 - HEK293	limma	0.847392950573469	0.851371321233439	FALSE	no hit	656745666666667
IDH1	C9J4N6|O75874	Isocitrate dehydrogenase [NADP] cytoplasmic (Fragment) OS=Homo sapiens GN=IDH1 PE=1 SV=1|Isocitrate dehydrogenase [NADP] cytoplasmic OS=Homo sapiens GN=IDH1 PE=1 SV=2	2	1	1	NA	3	2	4	61579	-0.00400420086343445	238911972920951	-0.0734009722175457	0.943232426251807	0.943232426251807	-857391769518315	0.99386591365335	0.89931826974181	1	K562 - HEK293	limma	0.943232426251807	0.943232426251807	FALSE	no hit	61579
ITGAL	P20701|P20701-2|P20701-3	Integrin alpha-L OS=Homo sapiens GN=ITGAL PE=1 SV=3|Isoform 2 of Integrin alpha-L OS=Homo sapiens GN=ITGAL|Isoform 3 of Integrin alpha-L OS=Homo sapiens GN=ITGAL	3	1	1	1	3	3	3	638722333333333	-278993807763533	236529535342667	-547842500284335	701	150000	18189717873857	296000000	0.000629387682832193	0.679485219192117	MV4_11 - HEK293	limma	701	150000	TRUE	hit	638722333333333
HAPLN1	P10915	Hyaluronan and proteoglycan link protein 1 OS=Homo sapiens GN=HAPLN1 PE=2 SV=2	3	1	1	1	3	3	7	765485333333333	-139600086434444	26858388836254	-324832898350775	51800	2900000	136687053183254	0.00558919762795695	0.43226016989513	0.679485219192117	MV4_11 - HEK293	limma	51800	2900000	TRUE	hit	765485333333333
ANXA4	P09525|Q6P452	Annexin A4 OS=Homo sapiens GN=ANXA4 PE=1 SV=4|Annexin OS=Homo sapiens GN=ANXA4 PE=1 SV=1	3	1	1	1	3	3	4	663649333333333	-190075787177482	255275075001275	-319878461510402	5870	2900000	135324843636746	0.00635859340940725	0.4521669020392	0.999999999999911	MV4_11 - HEK293	limma	5870	2900000	TRUE	hit	663649333333333
ANXA5	E9PHT9|P08758	Annexin A5 OS=Homo sapiens GN=ANXA5 PE=1 SV=2|Annexin OS=Homo sapiens GN=ANXA5 PE=1 SV=1	3	1	1	1	3	3	5	746589	-151790828818033	261271341546594	-316889417054041	63400	2900000	134492212068197	0.00686764626644853	0.471305298677252	0.999999999999911	MV4_11 - HEK293	limma	63400	2900000	TRUE	hit	746589
ANXA6	P08133|P08133-2	Annexin A6 OS=Homo sapiens GN=ANXA6 PE=1 SV=3|Isoform 2 of Annexin A6 OS=Homo sapiens GN=ANXA6	3	1	1	1	3	3	12	675954	-24270535385468	255372908145954	-31431802728778	6780	2900000	133769281522801	0.00733455241272929	0.487719941827917	1	MV4_11 - HEK293	limma	6780	2900000	TRUE	hit	675954
A2M	P01023	Alpha-2-macroglobulin OS=Homo sapiens GN=A2M PE=1 SV=3	3	1	1	1	3	3	7	889781666666667	151462463095904	280298430642551	286789061054192	144000	5130000	125617518922169	0.014428013397833	0.651909941320067	1	MV4_11 - HEK293	limma	144000	5130000	TRUE	hit	889781666666667
CD81	A6NMH8|E9PIF1|E9PJK1|E9PRJ8|H0YDJ9|H0YDL9|P60033	Tetraspanin OS=Homo sapiens GN=CD81 PE=1 SV=1|Tetraspanin OS=Homo sapiens GN=CD81 PE=1 SV=1|Tetraspanin OS=Homo sapiens GN=CD81 PE=1 SV=1|Tetraspanin (Fragment) OS=Homo sapiens GN=CD81 PE=1 SV=1|Tetraspanin (Fragment) OS=Homo sapiens GN=CD81 PE=1 SV=1|Tetraspanin (Fragment) OS=Homo sapiens GN=CD81 PE=1 SV=1|CD81 antigen OS=Homo sapiens GN=CD81 PE=1 SV=1	2	1	1	NA	3	2	2	646298	-177956311069259	233962446811823	-258511785177192	336000	10300000	11700435494266	0.0274393552330938	0.780785849485007	1	MV4_11 - HEK293	limma	336000	10300000	TRUE	hit	646298
HBZ	P02008	Hemoglobin subunit zeta OS=Homo sapiens GN=HBZ PE=1 SV=2	3	1	1	1	3	3	3	679355	301568847910114	243864036989534	251157548198445	425000	11100000	113772399374043	0.0321552399425145	0.806721900800993	1	MV4_11 - HEK293	limma	425000	11100000	TRUE	hit	679355
SDCBP	O00560|O00560-3	Syntenin-1 OS=Homo sapiens GN=SDCBP PE=1 SV=1|Isoform 3 of Syntenin-1 OS=Homo sapiens GN=SDCBP	2	1	1	NA	3	2	3	641291	-116713050789072	246012238486343	-247824831050316	47500	11100000	113245069286823	0.0345113341947516	0.817509035902516	1	MV4_11 - HEK293	limma	47500	11100000	TRUE	hit	641291
ITIH3	A0A087WW43|E7ET33|Q06033|Q06033-2	Inter-alpha-trypsin inhibitor heavy chain H3 OS=Homo sapiens GN=ITIH3 PE=1 SV=1|Inter-alpha-trypsin inhibitor heavy chain H3 OS=Homo sapiens GN=ITIH3 PE=1 SV=1|Inter-alpha-trypsin inhibitor heavy chain H3 OS=Homo sapiens GN=ITIH3 PE=1 SV=2|Isoform 2 of Inter-alpha-trypsin inhibitor heavy chain H3 OS=Homo sapiens GN=ITIH3	2	1	1	NA	3	2	2	755231	-117449406881966	254568840174656	-243741756174488	543000	11100000	111764729845617	0.0375975226612566	0.829941350253546	1	MV4_11 - HEK293	limma	543000	11100000	TRUE	hit	755231
PRDX6	P30041	Peroxiredoxin-6 OS=Homo sapiens GN=PRDX6 PE=1 SV=3	3	1	1	1	3	3	3	663860333333333	10375690295444	249640561532646	241336203381348	589000	11100000	110204049230657	0.0395234239688771	0.836876237913447	1	MV4_11 - HEK293	limma	589000	11100000	TRUE	hit	663860333333333
MFGE8	F5GZN3|Q08431|Q08431-2	Lactadherin OS=Homo sapiens GN=MFGE8 PE=1 SV=1|Lactadherin OS=Homo sapiens GN=MFGE8 PE=1 SV=2|Isoform 2 of Lactadherin OS=Homo sapiens GN=MFGE8	3	1	1	1	3	3	7	697002333333333	1499119265541	252000246683698	239734985111665	62200	11100000	109608354595547	0.0408512702289725	0.841337210514564	1	MV4_11 - HEK293	limma	62200	11100000	TRUE	hit	697002333333333
AGRN	A0A087X208|O00468|O00468-2|O00468-3|O00468-4|O00468-5|O00468-6|O00468-7	Agrin OS=Homo sapiens GN=AGRN PE=1 SV=1|Agrin OS=Homo sapiens GN=AGRN PE=1 SV=5|Isoform 2 of Agrin OS=Homo sapiens GN=AGRN|Isoform 3 of Agrin OS=Homo sapiens GN=AGRN|Isoform 4 of Agrin OS=Homo sapiens GN=AGRN|Isoform 5 of Agrin OS=Homo sapiens GN=AGRN|Isoform 6 of Agrin OS=Homo sapiens GN=AGRN|Isoform 7 of Agrin OS=Homo sapiens GN=AGRN	3	1	1	1	3	3	8	649657	103947141136467	251814469996083	227566703011607	951000	15700000	104945702904432	0.0522296552625616	0.871459340697308	1	MV4_11 - HEK293	limma	951000	15700000	TRUE	hit	649657
PGD	P52209|P52209-2	6-phosphogluconate dehydrogenase, decarboxylating OS=Homo sapiens GN=PGD PE=1 SV=3|Isoform 2 of 6-phosphogluconate dehydrogenase, decarboxylating OS=Homo sapiens GN=PGD	3	1	1	1	3	3	7	687999	108282624705159	25550127451772	219701765916273	1270000	19400000	101796672967393	0.0609104519038024	0.887721759807757	1	MV4_11 - HEK293	limma	1270000	19400000	TRUE	hit	687999
GNAI2	P04899|P04899-2|P04899-3|P04899-4|P04899-5|P04899-6	Guanine nucleotide-binding protein G(i) subunit alpha-2 OS=Homo sapiens GN=GNAI2 PE=1 SV=3|Isoform 2 of Guanine nucleotide-binding protein G(i) subunit alpha-2 OS=Homo sapiens GN=GNAI2|Isoform 3 of Guanine nucleotide-binding protein G(i) subunit alpha-2 OS=Homo sapiens GN=GNAI2|Isoform 5 of Guanine nucleotide-binding protein G(i) subunit alpha-2 OS=Homo sapiens GN=GNAI2|Isoform 6 of Guanine nucle…	3	1	1	1	3	3	5	691090333333333	-134588661182966	250983822395214	-216524389755863	1430000	20400000	100492367590141	0.0647412523849724	0.893658879562455	1	MV4_11 - HEK293	limma	1430000	20400000	TRUE	hit	691090333333333
VCAN	P13611|P13611-2|P13611-5	Isoform V1 of Versican core protein OS=Homo sapiens GN=VCAN|Isoform Vint of Versican core protein OS=Homo sapiens GN=VCAN|Versican core protein OS=Homo sapiens GN=VCAN PE=1 SV=3	3	1	1	1	3	3	12	774188666666667	-133978347708598	269958176286494	-213449665132715	1600000	21000000	992118842935682	0.0686354422498505	0.899083507405277	1	MV4_11 - HEK293	limma	1600000	21000000	TRUE	hit	774188666666667
ATP1A1	P05023|P05023-3|P05023-4	Isoform 3 of Sodium/potassium-transporting ATPase subunit alpha-1 OS=Homo sapiens GN=ATP1A1|Isoform 4 of Sodium/potassium-transporting ATPase subunit alpha-1 OS=Homo sapiens GN=ATP1A1|Sodium/potassium-transporting ATPase subunit alpha-1 OS=Homo sapiens GN=ATP1A1 PE=1 SV=1	3	1	1	1	3	3	13	676062666666667	-0.929922146169488	261335386302601	-212431340406127	1670000	21000000	987837429118989	0.0699668440651682	0.900813378872563	1	MV4_11 - HEK293	limma	1670000	21000000	FALSE	candidate	676062666666667
P1919_GFP-Ala	P1919_GFP-Ala	NA	2	1	1	NA	3	2	5	6659565	-288449750009944	234830250484569	-209977063062215	1830000	21800000	984614682930771	0.0732629255700827	0.904851170784478	1	MV4_11 - HEK293	limma	1830000	21800000	TRUE	hit	6659565
DSP	P15924	Desmoplakin OS=Homo sapiens GN=DSP PE=1 SV=3	2	1	1	NA	3	2	5	593636	-164973094620875	235872353642906	-2083105618979	1950000	22000000	977502081302104	0.0755726241997561	0.90749015129524	1	MV4_11 - HEK293	limma	1950000	22000000	TRUE	hit	593636
CCT8	P50990|P50990-2|P50990-3	Isoform 2 of T-complex protein 1 subunit theta OS=Homo sapiens GN=CCT8|Isoform 3 of T-complex protein 1 subunit theta OS=Homo sapiens GN=CCT8|T-complex protein 1 subunit theta OS=Homo sapiens GN=CCT8 PE=1 SV=4	3	1	1	1	3	3	10	658701333333333	0.859650726446304	258386216290302	20692587520084	2060000	22100000	964331001260346	0.0775366412904288	0.909621659663462	1	MV4_11 - HEK293	limma	2060000	22100000	FALSE	candidate	658701333333333
RRBP1	A0A0A0MRV0|Q9P2E9|Q9P2E9-2	Isoform 1 of Ribosome-binding protein 1 OS=Homo sapiens GN=RRBP1|Ribosome-binding protein 1 OS=Homo sapiens GN=RRBP1 PE=1 SV=1|Ribosome-binding protein 1 OS=Homo sapiens GN=RRBP1 PE=1 SV=4	3	1	1	1	3	3	4	630436666666667	-143000861002738	240035740368322	-204027715465672	2310000	2360000	951706232912857	0.0817819728795268	0.913909331194311	1	MV4_11 - HEK293	limma	2310000	2360000	TRUE	hit	630436666666667
STOM	P27105	Erythrocyte band 7 integral membrane protein OS=Homo sapiens GN=STOM PE=1 SV=3	3	1	1	1	3	3	7	686076	-129052853182515	256753015581725	-201527761927558	2560000	23900000	940672619449273	0.0855937388354917	0.917426649422201	1	MV4_11 - HEK293	limma	2560000	23900000	TRUE	hit	686076
COLEC10	Q9Y6Z7	Collectin-10 OS=Homo sapiens GN=COLEC10 PE=2 SV=2	3	1	1	1	3	3	4	705463	0.906447607672614	255625920342382	201409918581114	2570000	23900000	940149179314458	0.0857769043712482	0.917588442983344	1	MV4_11 - HEK293	limma	2570000	23900000	FALSE	candidate	705463
HEG1	Q9ULI3	Protein HEG homolog 1 OS=Homo sapiens GN=HEG1 PE=1 SV=3	2	1	1	NA	3	2	2	6382985	-127123511254062	244362199908524	-199529846159252	2770000	24600000	93906358518462	0.088742191417031	0.920122230746133	1	MV4_11 - HEK293	limma	2770000	24600000	TRUE	hit	6382985
HBG1|HBG2	P69891|P69892	Hemoglobin subunit gamma-1 OS=Homo sapiens GN=HBG1 PE=1 SV=2|Hemoglobin subunit gamma-2 OS=Homo sapiens GN=HBG2 PE=1 SV=2	2	1	1	NA	3	2	2	6160655	228354052642632	232818816737964	198677657042585	2870000	24600000	935243912550535	0.0901132198400232	0.921241816907037	1	MV4_11 - HEK293	limma	2870000	24600000	TRUE	hit	6160655
COL18A1	P39060|P39060-1|P39060-2	Collagen alpha-1(XVIII) chain OS=Homo sapiens GN=COL18A1 PE=1 SV=5|Isoform 2 of Collagen alpha-1(XVIII) chain OS=Homo sapiens GN=COL18A1|Isoform 3 of Collagen alpha-1(XVIII) chain OS=Homo sapiens GN=COL18A1	3	1	1	1	3	3	5	703341	233549572204336	256500223209643	189858770362841	4150000	34100000	887317781724831	0.105324225263927	0.931840870577288	1	MV4_11 - HEK293	limma	4150000	34100000	TRUE	hit	703341
LGALS3BP	Q08380	Galectin-3-binding protein OS=Homo sapiens GN=LGALS3BP PE=1 SV=1	3	1	1	1	3	3	3	623354666666667	160366899133117	234587636794736	185671611339389	497000	38600000	86738391592453	0.113226959396795	0.93629501477048	1	MV4_11 - HEK293	limma	497000	38600000	TRUE	hit	623354666666667
ITGA6	P23229|P23229-2|P23229-3|P23229-4|P23229-5|P23229-6|P23229-9	Integrin alpha-6 OS=Homo sapiens GN=ITGA6 PE=1 SV=5|Isoform Alpha-6X1A of Integrin alpha-6 OS=Homo sapiens GN=ITGA6|Isoform Alpha-6X1B of Integrin alpha-6 OS=Homo sapiens GN=ITGA6|Isoform Alpha-6X2A of Integrin alpha-6 OS=Homo sapiens GN=ITGA6|Isoform Alpha-6X2B of Integrin alpha-6 OS=Homo sapiens GN=ITGA6|Isoform Alpha-6X1X2A of Integrin alpha-6 OS=Homo sapiens GN=ITGA6|Isoform 9 of Integrin alp…	3	1	1	1	3	3	5	623835	-0.952131323751434	236527963414388	-18526031233588	5060000	38600000	865402174529793	0.114027788012957	0.936714106763848	1	MV4_11 - HEK293	limma	5060000	38600000	FALSE	candidate	623835
THBS1	P07996	Thrombospondin-1 OS=Homo sapiens GN=THBS1 PE=1 SV=2	3	1	1	1	3	3	20	805221333333333	110601436461739	278964184606382	178512273861732	6820000	50400000	832260794684145	0.127813279059213	0.943151867128724	1	MV4_11 - HEK293	limma	6820000	50400000	TRUE	hit	805221333333333
SLC16A3	J3QQV2|J3QSC3|O15427	Monocarboxylate transporter 4 (Fragment) OS=Homo sapiens GN=SLC16A3 PE=1 SV=7|Monocarboxylate transporter 4 (Fragment) OS=Homo sapiens GN=SLC16A3 PE=1 SV=1|Monocarboxylate transporter 4 OS=Homo sapiens GN=SLC16A3 PE=1 SV=1	2	1	NA	1	3	2	2	635435	-240505564287555	230660890887019	-17606814369692	7630000	54300000	827523099193725	0.133114546333102	0.945291978437953	1	MV4_11 - HEK293	limma	7630000	54300000	TRUE	hit	635435
H3BM21|ITGB3	H3BM21|P05106|P05106-2|P05106-3	Integrin beta (Fragment) OS=Homo sapiens PE=3 SV=1|Integrin beta-3 OS=Homo sapiens GN=ITGB3 PE=1 SV=2|Isoform Beta-3B of Integrin beta-3 OS=Homo sapiens GN=ITGB3|Isoform Beta-3C of Integrin beta-3 OS=Homo sapiens GN=ITGB3	2	1	1	NA	3	2	7	7190255	-111981306093395	254158372605601	-175384145301564	7870000	54300000	824056892956339	0.134628196958339	0.945873778563681	1	MV4_11 - HEK293	limma	7870000	54300000	TRUE	hit	7190255
CCT3	P49368|P49368-2	Isoform 2 of T-complex protein 1 subunit gamma OS=Homo sapiens GN=CCT3|T-complex protein 1 subunit gamma OS=Homo sapiens GN=CCT3 PE=1 SV=4	3	1	1	1	3	3	6	665942	0.851283473862878	256432166739054	17434678345445	8260000	55200000	81118933924674	0.136949168456328	0.946742238665329	1	MV4_11 - HEK293	limma	8260000	55200000	FALSE	candidate	665942
PPIA	P62937|P62937-2	Isoform 2 of Peptidyl-prolyl cis-trans isomerase A OS=Homo sapiens GN=PPIA|Peptidyl-prolyl cis-trans isomerase A OS=Homo sapiens GN=PPIA PE=1 SV=2	3	1	1	1	3	3	4	716829	0.821451991057486	25646645611244	170548746361267	9860000	64000000	791547322957975	0.145710850089184	0.949783846812733	1	MV4_11 - HEK293	limma	9860000	64000000	FALSE	candidate	716829
SLC4A1	P02730|P02730-2	Band 3 anion transport protein OS=Homo sapiens GN=SLC4A1 PE=1 SV=3|Isoform 2 of Band 3 anion transport protein OS=Homo sapiens GN=SLC4A1	3	1	1	1	3	3	2	666938	-118469671375708	236367722951462	-16915768523784	10500000	6630000	784247412070518	0.149025125510551	0.950845744334883	1	MV4_11 - HEK293	limma	10500000	6630000	TRUE	hit	666938
SLC2A1	P11166	Solute carrier family 2, facilitated glucose transporter member 1 OS=Homo sapiens GN=SLC2A1 PE=1 SV=2	3	1	1	1	3	3	3	672885	-111885185095782	241552623666459	-166550518045404	11900000	7300000	770408539764969	0.155391403292766	0.952764436303747	1	MV4_11 - HEK293	limma	11900000	7300000	TRUE	hit	672885
HLA-C	P30501	HLA class I histocompatibility antigen, Cw-2 alpha chain OS=Homo sapiens GN=HLA-C PE=1 SV=1	3	1	1	1	3	3	2	656755	-102727142203762	237979525786677	-165319069124988	12700000	7530000	763799373916606	0.158469262356759	0.953639333351505	1	MV4_11 - HEK293	limma	12700000	7530000	TRUE	hit	656755
JUP	C9J826|C9JK18|C9JKY1|C9JTX4|P14923	Junction plakoglobin (Fragment) OS=Homo sapiens GN=JUP PE=1 SV=1|Junction plakoglobin (Fragment) OS=Homo sapiens GN=JUP PE=1 SV=7|Junction plakoglobin OS=Homo sapiens GN=JUP PE=1 SV=3	2	1	1	NA	3	2	3	5805765	-12111941777713	223120005326931	-164381194001633	13300000	76700000	766419976589873	0.160844165091617	0.954292571790773	1	MV4_11 - HEK293	limma	13300000	76700000	TRUE	hit	5805765
ANXA2	P07355|P07355-2	Annexin A2 OS=Homo sapiens GN=ANXA2 PE=1 SV=2|Isoform 2 of Annexin A2 OS=Homo sapiens GN=ANXA2	3	1	1	1	3	3	7	668383	-102796985202347	255185032884252	-163250466669219	14000000	79000000	752590078181825	0.16374304797587	0.955065408426415	1	MV4_11 - HEK293	limma	14000000	79000000	TRUE	hit	668383
AHCY	P23526|P23526-2	Adenosylhomocysteinase OS=Homo sapiens GN=AHCY PE=1 SV=4|Isoform 2 of Adenosylhomocysteinase OS=Homo sapiens GN=AHCY	3	1	1	1	3	3	8	71301	0.903026504802611	262069046932595	160935866903628	15700000	86300000	739885240771898	0.169799591981628	0.956598608311563	1	MV4_11 - HEK293	limma	15700000	86300000	FALSE	candidate	71301
NPM1	P06748|P06748-2|P06748-3	Nucleophosmin OS=Homo sapiens GN=NPM1 PE=1 SV=2|Isoform 2 of Nucleophosmin OS=Homo sapiens GN=NPM1|Isoform 3 of Nucleophosmin OS=Homo sapiens GN=NPM1	2	1	NA	1	3	2	4	6364185	102875769465614	248024605238177	157480855489973	18700000	100000000	728344138271455	0.1791504492796	0.958770568584349	1	MV4_11 - HEK293	limma	18700000	100000000	TRUE	hit	6364185
HSPG2	P98160	Basement membrane-specific heparan sulfate proteoglycan core protein OS=Homo sapiens GN=HSPG2 PE=1 SV=4	3	1	1	1	3	3	22	698716333333333	0.739261555139812	267363706674458	151885356386824	25000000	13100000	688473928044921	0.195098326008297	0.962012751412222	1	MV4_11 - HEK293	limma	25000000	13100000	FALSE	candidate	698716333333333
GLIPR2	Q5VZR0|Q9H4G4	Golgi-associated plant pathogenesis-related protein 1 OS=Homo sapiens GN=GLIPR2 PE=1 SV=1|Golgi-associated plant pathogenesis-related protein 1 OS=Homo sapiens GN=GLIPR2 PE=1 SV=3	2	1	1	NA	3	2	2	6425765	-0.935266208362357	224150131082405	-149939115651388	27700000	141000000	684860541913812	0.200882510676065	0.963066153029815	1	MV4_11 - HEK293	limma	27700000	141000000	FALSE	candidate	6425765
COL6A3	E7ENL6|P12111|P12111-2|P12111-4	Collagen alpha-3(VI) chain OS=Homo sapiens GN=COL6A3 PE=1 SV=2|Collagen alpha-3(VI) chain OS=Homo sapiens GN=COL6A3 PE=1 SV=5|Isoform 2 of Collagen alpha-3(VI) chain OS=Homo sapiens GN=COL6A3|Isoform 4 of Collagen alpha-3(VI) chain OS=Homo sapiens GN=COL6A3	3	1	1	1	3	3	12	713371333333333	-0.637981727356586	270006970583706	-147570894998852	31500000	157000000	662934191746006	0.208088336720428	0.964299463747058	1	MV4_11 - HEK293	limma	31500000	157000000	FALSE	candidate	713371333333333
HP	A0A087WU08|A0A0C4DGL8|H0Y300|J3QR68|P00738|P00738-2	Haptoglobin OS=Homo sapiens GN=HP PE=1 SV=1|Haptoglobin OS=Homo sapiens GN=HP PE=1 SV=1|Haptoglobin OS=Homo sapiens GN=HP PE=1 SV=4|Haptoglobin (Fragment) OS=Homo sapiens GN=HP PE=1 SV=1|Haptoglobin OS=Homo sapiens GN=HP PE=1 SV=1|Isoform 2 of Haptoglobin OS=Homo sapiens GN=HP	2	1	1	NA	3	2	2	659603	-0.668580198436068	243975686485465	-143845131744888	38600000	188000000	648181723383298	0.219801108636268	0.96613745511101	1	MV4_11 - HEK293	limma	38600000	188000000	FALSE	candidate	659603
ITGB1	P05556	Integrin beta-1 OS=Homo sapiens GN=ITGB1 PE=1 SV=2	3	1	1	1	3	3	6	692648333333333	-0.738073954453206	257220496419725	-143084173735616	40300000	192000000	635617517442127	0.222250432186477	0.966498136853392	1	MV4_11 - HEK293	limma	40300000	192000000	FALSE	candidate	692648333333333
ITGB2	P05107	Integrin beta-2 OS=Homo sapiens GN=ITGB2 PE=1 SV=2	3	1	1	1	3	3	7	643561	-219425090453899	242654451747447	-142073676505148	42700000	196000000	629354491160759	0.225533079541941	0.966969652148164	1	MV4_11 - HEK293	limma	42700000	196000000	TRUE	hit	643561
CCT5	B7ZAR1|E9PCA1|P48643	T-complex protein 1 subunit epsilon OS=Homo sapiens GN=CCT5 PE=1 SV=1|T-complex protein 1 subunit epsilon OS=Homo sapiens GN=CCT5 PE=1 SV=1|T-complex protein 1 subunit epsilon OS=Homo sapiens GN=CCT5 PE=1 SV=1	3	1	1	1	3	3	7	656555333333333	0.830286588456858	256748839146339	141887551295688	43100000	196000000	628196348911406	0.22614147216117	0.967055586797139	1	MV4_11 - HEK293	limma	43100000	196000000	FALSE	candidate	656555333333333
CCT2	F5GWF6|F8VQ14|P78371|P78371-2	Isoform 2 of T-complex protein 1 subunit beta OS=Homo sapiens GN=CCT2|T-complex protein 1 subunit beta OS=Homo sapiens GN=CCT2 PE=1 SV=1|T-complex protein 1 subunit beta OS=Homo sapiens GN=CCT2 PE=1 SV=2|T-complex protein 1 subunit beta OS=Homo sapiens GN=CCT2 PE=1 SV=4	3	1	1	1	3	3	4	625059	0.907999467621938	239072585747935	14103877750018	45200000	202000000	622896878935138	0.228930729974063	0.967443908922701	1	MV4_11 - HEK293	limma	45200000	202000000	FALSE	candidate	625059
FLOT2	E7EMK3|J3QLD9|Q14254	Flotillin-2 OS=Homo sapiens GN=FLOT2 PE=1 SV=1|Flotillin-2 OS=Homo sapiens GN=FLOT2 PE=1 SV=1|Flotillin-2 OS=Homo sapiens GN=FLOT2 PE=1 SV=2	3	1	1	1	3	3	8	649046333333333	-0.844000246293103	252666591407219	-139061112173907	50600000	221000000	610432516706294	0.235524558659377	0.968326491864348	1	MV4_11 - HEK293	limma	50600000	221000000	FALSE	candidate	649046333333333
RAN	B5MDF5|J3KQE5|P62826	GTP-binding nuclear protein Ran OS=Homo sapiens GN=RAN PE=1 SV=1|GTP-binding nuclear protein Ran (Fragment) OS=Homo sapiens GN=RAN PE=1 SV=1|GTP-binding nuclear protein Ran OS=Homo sapiens GN=RAN PE=1 SV=3	3	1	1	1	3	3	3	71229	0.691012817499857	250331159861326	136809486466706	57600000	247000000	596038879278331	0.24319411215595	0.969294700677239	1	MV4_11 - HEK293	limma	57600000	247000000	FALSE	candidate	71229
SSC5D	A0A087WU72|A1L4H1|A1L4H1-2	Soluble scavenger receptor cysteine-rich domain-containing protein SSC5D OS=Homo sapiens GN=SSC5D PE=1 SV=1|Soluble scavenger receptor cysteine-rich domain-containing protein SSC5D OS=Homo sapiens GN=SSC5D PE=1 SV=3|Isoform 2 of Soluble scavenger receptor cysteine-rich domain-containing protein SSC5D OS=Homo sapiens GN=SSC5D	3	1	1	1	3	3	2	699601	-0.872424538760246	239268895006435	-132932582287731	72400000	304000000	570732504399662	0.256807678790665	0.970875004430381	1	MV4_11 - HEK293	limma	72400000	304000000	FALSE	candidate	699601
TFRC	P02786	Transferrin receptor protein 1 OS=Homo sapiens GN=TFRC PE=1 SV=2	3	1	1	1	3	3	10	694540666666667	-0.699586724910915	259862260386689	-131612802425955	78400000	322000000	561961852166997	0.26156049215507	0.971389092713039	1	MV4_11 - HEK293	limma	78400000	322000000	FALSE	candidate	694540666666667
GALK1	P51570|P51570-2	Galactokinase OS=Homo sapiens GN=GALK1 PE=1 SV=1|Isoform 2 of Galactokinase OS=Homo sapiens GN=GALK1	3	1	1	1	3	3	3	641152	0.655348488201444	236683046137645	128691352597098	93600000	378000000	542255721293735	0.272296508194539	0.972486116689339	1	MV4_11 - HEK293	limma	93600000	378000000	FALSE	candidate	641152
MYH9	P35579	Myosin-9 OS=Homo sapiens GN=MYH9 PE=1 SV=4	3	1	1	1	3	3	48	811008333333333	-0.607899870992387	296077010158251	-125716226011839	11300000	441000000	521761557513729	0.283535802016798	0.973547910868336	1	MV4_11 - HEK293	limma	11300000	441000000	FALSE	candidate	811008333333333
EPB41	P11171|P11171-2|P11171-3|P11171-4|P11171-5|P11171-6|P11171-7|Q4VB86	EPB41 protein OS=Homo sapiens GN=EPB41 PE=1 SV=2|Isoform 2 of Protein 4.1 OS=Homo sapiens GN=EPB41|Isoform 3 of Protein 4.1 OS=Homo sapiens GN=EPB41|Isoform 4 of Protein 4.1 OS=Homo sapiens GN=EPB41|Isoform 5 of Protein 4.1 OS=Homo sapiens GN=EPB41|Isoform 6 of Protein 4.1 OS=Homo sapiens GN=EPB41|Isoform 7 of Protein 4.1 OS=Homo sapiens GN=EPB41|Protein 4.1 OS=Homo sapiens GN=EPB41 PE=1 SV=4	3	1	1	1	3	3	4	662337	-0.567271432149674	247601999036014	-125308997474018	116000000	441000000	518921979014033	0.28509831288788	0.973689069900683	1	MV4_11 - HEK293	limma	116000000	441000000	FALSE	no hit	662337
MAPRE2	Q15555|Q15555-3|Q15555-4|Q15555-5	Microtubule-associated protein RP/EB family member 2 OS=Homo sapiens GN=MAPRE2 PE=1 SV=1|Isoform 3 of Microtubule-associated protein RP/EB family member 2 OS=Homo sapiens GN=MAPRE2|Isoform 4 of Microtubule-associated protein RP/EB family member 2 OS=Homo sapiens GN=MAPRE2|Isoform 5 of Microtubule-associated protein RP/EB family member 2 OS=Homo sapiens GN=MAPRE2	3	1	1	1	3	3	6	713702333333333	0.676448616455687	256740049401312	125089614391507	117000000	441000000	517388747994131	0.285942481383709	0.973764708014435	1	MV4_11 - HEK293	limma	117000000	441000000	FALSE	candidate	713702333333333
C4B_2|C4A|C4B	A0A0G2JL54|A0A0G2JPR0|A0A140TA29|A0A140TA32|A0A140TA44|A0A140TA49|F5GXS0|P0C0L4|P0C0L4-2|P0C0L5	Complement C4-B OS=Homo sapiens GN=C4B_2 PE=1 SV=1|Complement C4-A OS=Homo sapiens GN=C4A PE=1 SV=1|Complement C4-B OS=Homo sapiens GN=C4B PE=1 SV=1|Complement C4-A OS=Homo sapiens GN=C4A PE=1 SV=1|Complement C4-A OS=Homo sapiens GN=C4A PE=1 SV=1|Complement C4-A OS=Homo sapiens GN=C4A PE=1 SV=1|Complement C4-B OS=Homo sapiens GN=C4B PE=1 SV=1|Complement C4-A OS=Homo sapiens GN=C4A PE=1 SV=2|Isofo…	3	1	1	1	3	3	4	769719	-0.639635210910274	261373666100075	-124927379185738	118000000	441000000	516253337835424	0.286567834749606	0.97382046032189	1	MV4_11 - HEK293	limma	118000000	441000000	FALSE	candidate	769719
WDR1	D6RD66|O75083	WD repeat-containing protein 1 (Fragment) OS=Homo sapiens GN=WDR1 PE=1 SV=1|WD repeat-containing protein 1 OS=Homo sapiens GN=WDR1 PE=1 SV=4	3	1	1	1	3	3	5	686302	0.624629579264269	249771892060165	124763799448142	120000000	441000000	51510715797321	0.287199305236794	0.973876518060377	1	MV4_11 - HEK293	limma	120000000	441000000	FALSE	candidate	686302
HIST1H1B	P16401	Histone H1.5 OS=Homo sapiens GN=HIST1H1B PE=1 SV=3	3	1	1	1	3	3	3	680403333333333	-153647507511978	243519665200484	-124031745012688	125000000	454000000	509960947698495	0.290036771347884	0.974125474626307	1	MV4_11 - HEK293	limma	125000000	454000000	TRUE	hit	680403333333333
HSPA1B|HSPA1A	A0A0G2JIW1|P0DMV8|P0DMV8-2|P0DMV9	Heat shock 70 kDa protein 1A OS=Homo sapiens GN=HSPA1A PE=1 SV=1|Heat shock 70 kDa protein 1B OS=Homo sapiens GN=HSPA1B PE=1 SV=1|Isoform 2 of Heat shock 70 kDa protein 1A OS=Homo sapiens GN=HSPA1A	3	1	1	1	3	3	6	704243333333333	0.619685515135139	256251098147519	12301684475213	134000000	472000000	502780535300715	0.294001674441002	0.974465508072429	1	MV4_11 - HEK293	limma	134000000	472000000	FALSE	candidate	704243333333333
SLC1A5	M0QXM4|Q15758	Neutral amino acid transporter B(0) OS=Homo sapiens GN=SLC1A5 PE=1 SV=1|Neutral amino acid transporter B(0) OS=Homo sapiens GN=SLC1A5 PE=1 SV=2	2	1	1	NA	3	2	3	6632015	-0.563481665256859	234348425417269	-122896924757751	13500000	472000000	509971391468108	0.294472554797975	0.974505298368933	1	MV4_11 - HEK293	limma	13500000	472000000	FALSE	no hit	6632015
APOB	A0A087WTM7|P04114	Apolipoprotein B-100 OS=Homo sapiens GN=APOB PE=1 SV=1|Apolipoprotein B-100 OS=Homo sapiens GN=APOB PE=1 SV=2	3	1	1	1	3	3	12	865249	0.71891412550179	28069728172177	121779647433062	145000000	499000000	493954346341711	0.298883968477617	0.974872135049837	1	MV4_11 - HEK293	limma	145000000	499000000	FALSE	candidate	865249
EEF1A1|EEF1A1P5	P68104|Q5VTE0	Elongation factor 1-alpha 1 OS=Homo sapiens GN=EEF1A1 PE=1 SV=1|Putative elongation factor 1-alpha-like 3 OS=Homo sapiens GN=EEF1A1P5 PE=5 SV=1	3	1	1	1	3	3	7	752842666666667	0.515906301740372	265455619725353	121328313310605	149000000	506000000	490714300530051	0.300678443500239	0.975018353947229	1	MV4_11 - HEK293	limma	149000000	506000000	FALSE	no hit	752842666666667
CLIC1	O00299	Chloride intracellular channel protein 1 OS=Homo sapiens GN=CLIC1 PE=1 SV=4	3	1	1	1	3	3	3	618156666666667	0.776884340626474	236840450181317	119883869581804	164000000	547000000	480271203766939	0.306469623543471	0.975478842180352	1	MV4_11 - HEK293	limma	164000000	547000000	FALSE	candidate	618156666666667
SLC3A2	F5GZS6|J3KPF3|P08195|P08195-2|P08195-3|P08195-4	4F2 cell-surface antigen heavy chain OS=Homo sapiens GN=SLC3A2 PE=1 SV=1|4F2 cell-surface antigen heavy chain OS=Homo sapiens GN=SLC3A2 PE=1 SV=1|4F2 cell-surface antigen heavy chain OS=Homo sapiens GN=SLC3A2 PE=1 SV=3|Isoform 2 of 4F2 cell-surface antigen heavy chain OS=Homo sapiens GN=SLC3A2|Isoform 3 of 4F2 cell-surface antigen heavy chain OS=Homo sapiens GN=SLC3A2|Isoform 4 of 4F2 cell-surfac…	3	1	1	1	3	3	7	654385333333333	-109305738263609	246480654699528	-1195264381744	168000000	552000000	477669519195917	0.307913998900551	0.975591059378336	1	MV4_11 - HEK293	limma	168000000	552000000	TRUE	hit	654385333333333
TGFBI	Q15582	Transforming growth factor-beta-induced protein ig-h3 OS=Homo sapiens GN=TGFBI PE=1 SV=1	3	1	1	1	3	3	7	705860666666667	-0.670998271008862	26397322589002	-11915242014654	172000000	557000000	474939589804643	0.30943021574718	0.97570775841926	1	MV4_11 - HEK293	limma	172000000	557000000	FALSE	candidate	705860666666667
PPP2R1A	B3KQV6|P30153	Serine/threonine-protein phosphatase 2A 65 kDa regulatory subunit A alpha isoform OS=Homo sapiens GN=PPP2R1A PE=1 SV=1|Serine/threonine-protein phosphatase 2A 65 kDa regulatory subunit A alpha isoform OS=Homo sapiens GN=PPP2R1A PE=1 SV=4	2	1	NA	1	3	2	2	6464915	0.590354259622629	241703213604375	11788355514734	187000000	597000000	473699625868434	0.31461071478417	0.976098202814028	1	MV4_11 - HEK293	limma	187000000	597000000	FALSE	candidate	6464915
COMP	G3XAP6|P49747|P49747-2	Cartilage oligomeric matrix protein OS=Homo sapiens GN=COMP PE=1 SV=1|Cartilage oligomeric matrix protein OS=Homo sapiens GN=COMP PE=1 SV=2|Isoform 2 of Cartilage oligomeric matrix protein OS=Homo sapiens GN=COMP	3	1	1	1	3	3	6	691902666666667	0.85635201661399	251204250610975	115563228881427	21800000	681000000	448343773656356	0.324230732370245	0.976790916643414	1	MV4_11 - HEK293	limma	21800000	681000000	FALSE	candidate	691902666666667
DNM1L	B4DDQ3|F8VUJ9|F8VZ52|G8JLD5|O00429|O00429-2|O00429-3|O00429-4|O00429-5|O00429-6|O00429-8	Dynamin-1-like protein (Fragment) OS=Homo sapiens GN=DNM1L PE=1 SV=1|Dynamin-1-like protein OS=Homo sapiens GN=DNM1L PE=1 SV=1|Dynamin-1-like protein OS=Homo sapiens GN=DNM1L PE=1 SV=2|Isoform 2 of Dynamin-1-like protein OS=Homo sapiens GN=DNM1L|Isoform 3 of Dynamin-1-like protein OS=Homo sapiens GN=DNM1L|Isoform 4 of Dynamin-1-like protein OS=Homo sapiens GN=DNM1L|Isoform 5 of Dynamin-1-like pro…	3	1	1	1	3	3	3	604764666666667	0.602884892803186	230825123856864	115478434336477	220000000	681000000	447706553280893	0.324585879166021	0.976815722196099	1	MV4_11 - HEK293	limma	220000000	681000000	FALSE	candidate	604764666666667
ADH5	P11766	Alcohol dehydrogenase class-3 OS=Homo sapiens GN=ADH5 PE=1 SV=4	3	1	1	1	3	3	5	681557333333333	0.555107218915584	256394803251076	114960184001654	227000000	695000000	443802867735142	0.326761979508943	0.976966563636718	1	MV4_11 - HEK293	limma	227000000	695000000	FALSE	no hit	681557333333333
ACAN	A0A087X1T7|E7EX88|H0YM81|P16112|P16112-2	Aggrecan core protein OS=Homo sapiens GN=ACAN PE=1 SV=1|Aggrecan core protein OS=Homo sapiens GN=ACAN PE=1 SV=2|Aggrecan core protein OS=Homo sapiens GN=ACAN PE=1 SV=1|Aggrecan core protein OS=Homo sapiens GN=ACAN PE=1 SV=2|Isoform 2 of Aggrecan core protein OS=Homo sapiens GN=ACAN	3	1	1	1	3	3	8	732599333333333	-0.888022555599139	260451073467752	-113848563938964	245000000	740000000	435376486816299	0.331461488820336	0.977285717219908	1	MV4_11 - HEK293	limma	245000000	740000000	FALSE	candidate	732599333333333
COL1A2	A0A087WTA8|P08123	Collagen alpha-2(I) chain OS=Homo sapiens GN=COL1A2 PE=1 SV=1|Collagen alpha-2(I) chain OS=Homo sapiens GN=COL1A2 PE=1 SV=7	3	1	1	1	3	3	11	805757666666667	-104860528958725	27171262321436	-113466126967606	252000000	744000000	432460580524915	0.33308834111514	0.977394149216791	1	MV4_11 - HEK293	limma	252000000	744000000	TRUE	hit	805757666666667
PGK1	P00558|P00558-2	Isoform 2 of Phosphoglycerate kinase 1 OS=Homo sapiens GN=PGK1|Phosphoglycerate kinase 1 OS=Homo sapiens GN=PGK1 PE=1 SV=3	3	1	1	1	3	3	10	735313333333333	0.478960885304847	269272223599865	113369524843745	254000000	744000000	431722652149089	0.333500091825455	0.977421429012399	1	MV4_11 - HEK293	limma	254000000	744000000	FALSE	no hit	735313333333333
LRP1	Q07954	Prolow-density lipoprotein receptor-related protein 1 OS=Homo sapiens GN=LRP1 PE=1 SV=2	3	1	1	1	3	3	29	707565666666667	0.638860370454573	275143360875169	112655915280228	266000000	771000000	426254142441044	0.336551903477321	0.977621586992666	1	MV4_11 - HEK293	limma	266000000	771000000	FALSE	candidate	707565666666667
PAICS	E9PBS1|P22234|P22234-2	Multifunctional protein ADE2 (Fragment) OS=Homo sapiens GN=PAICS PE=1 SV=1|Multifunctional protein ADE2 OS=Homo sapiens GN=PAICS PE=1 SV=3|Isoform 2 of Multifunctional protein ADE2 OS=Homo sapiens GN=PAICS	3	1	1	1	3	3	3	636763333333333	0.500659622655292	242063823341982	112166998531123	276000000	78500000	422489730165404	0.338653134009125	0.977757349227148	1	MV4_11 - HEK293	limma	276000000	78500000	FALSE	no hit	636763333333333
COL2A1	P02458|P02458-1	Collagen alpha-1(II) chain OS=Homo sapiens GN=COL2A1 PE=1 SV=3|Isoform 1 of Collagen alpha-1(II) chain OS=Homo sapiens GN=COL2A1	3	1	1	1	3	3	8	738708	-109374655609382	266886183204381	-112000393216316	279000000	78500000	421203632460231	0.339371077619551	0.977803359369334	1	MV4_11 - HEK293	limma	279000000	78500000	TRUE	hit	738708
RAP1B	E7ESV4|F5H7Y6|P61224|P61224-3	Ras-related protein Rap-1b (Fragment) OS=Homo sapiens GN=RAP1B PE=1 SV=1|Ras-related protein Rap-1b OS=Homo sapiens GN=RAP1B PE=1 SV=1|Ras-related protein Rap-1b OS=Homo sapiens GN=RAP1B PE=1 SV=1|Isoform 3 of Ras-related protein Rap-1b OS=Homo sapiens GN=RAP1B	3	1	1	1	3	3	3	709966	-0.664564945616451	252287742494592	-111762236583694	284000000	788000000	41936225587901	0.34039904746618	0.97786890744219	1	MV4_11 - HEK293	limma	284000000	788000000	FALSE	candidate	709966
TAGLN2	P37802|P37802-2|X6RJP6	Transgelin-2 OS=Homo sapiens GN=TAGLN2 PE=1 SV=3|Isoform 2 of Transgelin-2 OS=Homo sapiens GN=TAGLN2|Transgelin-2 (Fragment) OS=Homo sapiens GN=TAGLN2 PE=1 SV=1	2	1	NA	1	3	2	2	651682	0.661874283791345	241991062735237	110811873221863	303000000	831000000	420107427578226	0.344520998625474	0.978127899022187	1	MV4_11 - HEK293	limma	303000000	831000000	FALSE	candidate	651682
YWHAZ	P63104	14-3-3 protein zeta/delta OS=Homo sapiens GN=YWHAZ PE=1 SV=1	3	1	1	1	3	3	6	688089333333333	-0.772471176081446	252704529332935	-110450198572183	311000000	842000000	409155234535712	0.346097998725961	0.978225389470115	1	MV4_11 - HEK293	limma	311000000	842000000	FALSE	candidate	688089333333333
THBS4	E7ES19|P35443	Thrombospondin-4 OS=Homo sapiens GN=THBS4 PE=1 SV=1|Thrombospondin-4 OS=Homo sapiens GN=THBS4 PE=1 SV=2	3	1	1	1	3	3	6	734704333333333	107685042232332	248623226901245	109332317911258	337000000	900000000	400373951851288	0.351001278818087	0.978523035060619	1	MV4_11 - HEK293	limma	337000000	900000000	TRUE	hit	734704333333333
USO1	O60763|O60763-2	General vesicular transport factor p115 OS=Homo sapiens GN=USO1 PE=1 SV=2|Isoform 2 of General vesicular transport factor p115 OS=Homo sapiens GN=USO1	3	1	1	1	3	3	4	623326666666667	0.652903527402952	236096901665645	108520775173586	357000000	942000000	393949445231973	0.354588336286128	0.978735678612084	1	MV4_11 - HEK293	limma	357000000	942000000	FALSE	candidate	623326666666667
HSP90AB1	P08238	Heat shock protein HSP 90-beta OS=Homo sapiens GN=HSP90AB1 PE=1 SV=4	3	1	1	1	3	3	11	714606333333333	0.522005550668531	269198751523081	108109056323441	367000000	959000000	390673974335711	0.356416972528666	0.978842469273798	1	MV4_11 - HEK293	limma	367000000	959000000	FALSE	no hit	714606333333333
HSPA5	P11021	78 kDa glucose-regulated protein OS=Homo sapiens GN=HSPA5 PE=1 SV=2	3	1	1	1	3	3	4	627022666666667	0.689190311963074	240797392359559	103313613548501	522000000	135000000	351699429512304	0.378151725372013	0.980034245867526	1	MV4_11 - HEK293	limma	522000000	135000000	FALSE	candidate	627022666666667
MAMDC2	A0A0G2JQ91|Q7Z304	MAM domain-containing protein 2 (Fragment) OS=Homo sapiens GN=MAMDC2 PE=1 SV=1|MAM domain-containing protein 2 OS=Homo sapiens GN=MAMDC2 PE=2 SV=3	3	1	1	1	3	3	2	640966333333333	-0.691077570927714	239796817035426	-100815569088301	631000000	1610000000	330772336998646	0.389790374609398	0.980618843998412	1	MV4_11 - HEK293	limma	631000000	1610000000	FALSE	candidate	640966333333333
TLN1	Q9Y490	Talin-1 OS=Homo sapiens GN=TLN1 PE=1 SV=3	3	1	1	1	3	3	50	744891	0.501221457859153	291810579926214	997310781429687	685000000	1710000000	321548339378231	0.394910221502649	0.980865304682249	1	MV4_11 - HEK293	limma	685000000	1710000000	FALSE	no hit	744891
ANXA11	P50995|P50995-2	Annexin A11 OS=Homo sapiens GN=ANXA11 PE=1 SV=1|Isoform 2 of Annexin A11 OS=Homo sapiens GN=ANXA11	3	1	1	1	3	3	4	651927666666667	-0.925298593724182	244071900692084	-997161433861062	686000000	1710000000	321420716533189	0.394981010673831	0.980868668426932	1	MV4_11 - HEK293	limma	686000000	1710000000	FALSE	candidate	651927666666667
MSN	P26038	Moesin OS=Homo sapiens GN=MSN PE=1 SV=3	3	1	1	1	3	3	8	686572333333333	-0.826059730877674	259900828443278	-991399419113832	717000000	176000000	316484375378084	0.3977179995058	0.98099782336679	1	MV4_11 - HEK293	limma	717000000	176000000	FALSE	candidate	686572333333333
CKB	P12277	Creatine kinase B-type OS=Homo sapiens GN=CKB PE=1 SV=1	2	1	1	NA	3	2	2	5604875	120757352860957	211693810513007	977296312479642	801000000	195000000	312508617443563	0.404465116023689	0.981308884837484	1	MV4_11 - HEK293	limma	801000000	195000000	TRUE	hit	5604875
RAB11A|RAB11B	H3BMH2|H3BSC1|P62491|P62491-2|Q15907|Q15907-2	Ras-related protein Rab-11A (Fragment) OS=Homo sapiens GN=RAB11A PE=4 SV=1|Ras-related protein Rab-11A OS=Homo sapiens GN=RAB11A PE=1 SV=1|Ras-related protein Rab-11A OS=Homo sapiens GN=RAB11A PE=1 SV=3|Isoform 2 of Ras-related protein Rab-11A OS=Homo sapiens GN=RAB11A|Ras-related protein Rab-11B OS=Homo sapiens GN=RAB11B PE=1 SV=4|Isoform 2 of Ras-related protein Rab-11B OS=Homo sapiens GN=RAB11B	3	1	1	1	3	3	3	670291333333333	-0.487485936045594	248711007107455	-975254546436487	814000000	1960000000	302521817606748	0.405447567319925	0.981353331273811	1	MV4_11 - HEK293	limma	814000000	1960000000	FALSE	no hit	670291333333333
EEF2	P13639	Elongation factor 2 OS=Homo sapiens GN=EEF2 PE=1 SV=4	3	1	1	1	3	3	6	684382333333333	0.440958430879625	255848731817865	953871713488926	964000000	2290000000	28372508353769	0.415821902518029	0.981810084537061	1	MV4_11 - HEK293	limma	964000000	2290000000	FALSE	no hit	684382333333333
FERMT3	Q86UX7|Q86UX7-2	Fermitin family homolog 3 OS=Homo sapiens GN=FERMT3 PE=1 SV=1|Isoform 2 of Fermitin family homolog 3 OS=Homo sapiens GN=FERMT3	3	1	1	1	3	3	8	722276	0.412759129986615	263603985904809	945897392765507	1030000000	2420000000	27662436736487	0.419730588469113	0.98197642269925	1	MV4_11 - HEK293	limma	1030000000	2420000000	FALSE	no hit	722276
FN1	P02751|P02751-10|P02751-14|P02751-17|P02751-3|P02751-5|P02751-6|P02751-8|P02751-9	Fibronectin OS=Homo sapiens GN=FN1 PE=1 SV=4|Isoform 10 of Fibronectin OS=Homo sapiens GN=FN1|Isoform 14 of Fibronectin OS=Homo sapiens GN=FN1|Isoform 17 of Fibronectin OS=Homo sapiens GN=FN1|Isoform 3 of Fibronectin OS=Homo sapiens GN=FN1|Isoform 5 of Fibronectin OS=Homo sapiens GN=FN1|Isoform 6 of Fibronectin OS=Homo sapiens GN=FN1|Isoform 8 of Fibronectin OS=Homo sapiens GN=FN1|Isoform 9 of Fi…	3	1	1	1	3	3	22	780556	0.455913611270319	276527062600052	943508768635736	1050000000	2440000000	274487661596952	0.420905584319411	0.98202583277855	1	MV4_11 - HEK293	limma	1050000000	2440000000	FALSE	no hit	780556
FASN	A0A0U1RQF0|P49327	Fatty acid synthase OS=Homo sapiens GN=FASN PE=1 SV=1|Fatty acid synthase OS=Homo sapiens GN=FASN PE=1 SV=3	3	1	1	1	3	3	4	631014333333333	0.71162070729687	239274164906408	937144931118385	1100000000	2540000000	2687728395969	0.424045449056655	0.982156548561115	1	MV4_11 - HEK293	limma	1100000000	2540000000	FALSE	candidate	631014333333333
EIF4A1	J3KS25|J3KT12|J3KTB5|J3QKZ9|J3QL43|J3QLN6|J3QR64|P60842|P60842-2	Eukaryotic initiation factor 4A-I (Fragment) OS=Homo sapiens GN=EIF4A1 PE=1 SV=1|Eukaryotic initiation factor 4A-I (Fragment) OS=Homo sapiens GN=EIF4A1 PE=1 SV=7|Eukaryotic initiation factor 4A-I OS=Homo sapiens GN=EIF4A1 PE=1 SV=1|Isoform 2 of Eukaryotic initiation factor 4A-I OS=Homo sapiens GN=EIF4A1	2	1	NA	1	3	2	3	6606925	0.468583019323695	244881818694668	924389838790776	1230000000	2790000000	265461151248093	0.430379786441167	0.982414550503207	1	MV4_11 - HEK293	limma	1230000000	2790000000	FALSE	no hit	6606925
ALDOA	H3BQN4|J3KPS3|P04075|P04075-2	Fructose-bisphosphate aldolase OS=Homo sapiens GN=ALDOA PE=1 SV=1|Fructose-bisphosphate aldolase OS=Homo sapiens GN=ALDOA PE=1 SV=1|Fructose-bisphosphate aldolase A OS=Homo sapiens GN=ALDOA PE=1 SV=2|Isoform 2 of Fructose-bisphosphate aldolase A OS=Homo sapiens GN=ALDOA	3	1	1	1	3	3	9	684296666666667	-0.441792464471447	257841153184757	-918032685664193	1290000000	2910000000	2514133122767	0.433557226178916	0.982541180072208	1	MV4_11 - HEK293	limma	1290000000	2910000000	FALSE	no hit	684296666666667
CCT4	P50991	T-complex protein 1 subunit delta OS=Homo sapiens GN=CCT4 PE=1 SV=4	3	1	1	1	3	3	7	6557	0.591979625681446	253240169849301	90334122764076	1460000000	3250000000	237864603713822	0.440952002388277	0.982828937496071	1	MV4_11 - HEK293	limma	1460000000	3250000000	FALSE	candidate	6557
RAB7A	C9J4S4|C9J4V0|C9J592|C9J8S3|P51149	Ras-related protein Rab-7a (Fragment) OS=Homo sapiens GN=RAB7A PE=1 SV=1|Ras-related protein Rab-7a OS=Homo sapiens GN=RAB7A PE=1 SV=1	3	1	1	1	3	3	6	657896	-0.385734890546509	250445777606083	-901108614413068	14900000	328000000	235789795949445	0.442082055355886	0.982872078483406	1	MV4_11 - HEK293	limma	14900000	328000000	FALSE	no hit	657896
TCP1	F5H726|P17987	T-complex protein 1 subunit alpha (Fragment) OS=Homo sapiens GN=TCP1 PE=1 SV=1|T-complex protein 1 subunit alpha OS=Homo sapiens GN=TCP1 PE=1 SV=1	3	1	1	1	3	3	5	665547666666667	0.562994412894668	253261064448485	896159489695925	1550000000	3380000000	231175401750298	0.444592990034445	0.982967164461657	1	MV4_11 - HEK293	limma	1550000000	3380000000	FALSE	no hit	665547666666667
PGM1	P36871	Phosphoglucomutase-1 OS=Homo sapiens GN=PGM1 PE=1 SV=3	3	1	1	1	3	3	8	673252333333333	0.388191228249028	252617973771581	891181649909962	1620000000	3490000000	226513132309475	0.447126680895979	0.983062048011055	1	MV4_11 - HEK293	limma	1620000000	3490000000	FALSE	no hit	673252333333333
FSCN1	Q16658	Fascin OS=Homo sapiens GN=FSCN1 PE=1 SV=3	2	1	NA	1	3	2	3	6513585	0.459710891144816	241401021610734	889489752454671	1640000000	3510000000	233183431391168	0.447989713010711	0.983094126574709	1	MV4_11 - HEK293	limma	1640000000	3510000000	FALSE	no hit	6513585
MYH14	Q7Z406|Q7Z406-2|Q7Z406-6	Myosin-14 OS=Homo sapiens GN=MYH14 PE=1 SV=2|Isoform 2 of Myosin-14 OS=Homo sapiens GN=MYH14|Isoform 6 of Myosin-14 OS=Homo sapiens GN=MYH14	3	1	1	1	3	3	2	744804666666667	-0.506317345423238	252605245986245	-885657624478323	1690000000	3590000000	221314329686817	0.449947966001319	0.983166465353944	1	MV4_11 - HEK293	limma	1690000000	3590000000	FALSE	no hit	744804666666667
TNC	J3QSU6|P24821|P24821-4	Tenascin OS=Homo sapiens GN=TNC PE=1 SV=1|Tenascin OS=Homo sapiens GN=TNC PE=1 SV=3|Isoform 4 of Tenascin OS=Homo sapiens GN=TNC	3	1	1	1	3	3	8	734355333333333	-0.461397462814965	269824551088251	-876036764446158	1840000000	386000000	21219650899733	0.45488563363823	0.983346146028622	1	MV4_11 - HEK293	limma	1840000000	386000000	FALSE	no hit	734355333333333
KTN1	Q86UP2|Q86UP2-2|Q86UP2-3|Q86UP2-4	Kinectin OS=Homo sapiens GN=KTN1 PE=1 SV=1|Isoform 2 of Kinectin OS=Homo sapiens GN=KTN1|Isoform 3 of Kinectin OS=Homo sapiens GN=KTN1|Isoform 4 of Kinectin OS=Homo sapiens GN=KTN1	3	1	1	1	3	3	4	624378	0.481476410666435	235563960007666	874412278608621	1870000000	388000000	210648945712341	0.455722362203877	0.983376215009444	1	MV4_11 - HEK293	limma	1870000000	388000000	FALSE	no hit	624378
PYGL	P06737|P06737-2	Glycogen phosphorylase, liver form OS=Homo sapiens GN=PYGL PE=1 SV=4|Isoform 2 of Glycogen phosphorylase, liver form OS=Homo sapiens GN=PYGL	3	1	1	1	3	3	8	648460666666667	0.418462827321122	25478100434695	86143378557021	2090000000	4300000000	198200794067673	0.462438244463641	0.98361368230391	1	MV4_11 - HEK293	limma	2090000000	4300000000	FALSE	no hit	648460666666667
CD63	F8VNT9|F8VV56|F8VWK8|F8W022|P08962|P08962-2|P08962-3	CD63 antigen (Fragment) OS=Homo sapiens GN=CD63 PE=1 SV=1|CD63 antigen OS=Homo sapiens GN=CD63 PE=1 SV=1|Tetraspanin (Fragment) OS=Homo sapiens GN=CD63 PE=1 SV=1|Tetraspanin (Fragment) OS=Homo sapiens GN=CD63 PE=1 SV=1|CD63 antigen OS=Homo sapiens GN=CD63 PE=1 SV=2|Isoform 2 of CD63 antigen OS=Homo sapiens GN=CD63|Isoform 3 of CD63 antigen OS=Homo sapiens GN=CD63	3	1	1	1	3	3	2	663445	-0.412515042342786	240445940186775	-860203264671843	2110000000	4300000000	197012722631836	0.463077845985396	0.983635944666155	1	MV4_11 - HEK293	limma	2110000000	4300000000	FALSE	no hit	663445
CCT6A	P40227|P40227-2	T-complex protein 1 subunit zeta OS=Homo sapiens GN=CCT6A PE=1 SV=3|Isoform 2 of T-complex protein 1 subunit zeta OS=Homo sapiens GN=CCT6A	3	1	1	1	3	3	3	667498	0.693065331199097	249150504381919	859074878596867	2130000000	4300000000	195922060602907	0.463664792941125	0.983656321141377	1	MV4_11 - HEK293	limma	2130000000	4300000000	FALSE	candidate	667498
YBX1	A0A087X1S2|H0Y449|P67809	Nuclease-sensitive element-binding protein 1 OS=Homo sapiens GN=YBX1 PE=1 SV=2|Nuclease-sensitive element-binding protein 1 (Fragment) OS=Homo sapiens GN=YBX1 PE=1 SV=1|Nuclease-sensitive element-binding protein 1 OS=Homo sapiens GN=YBX1 PE=1 SV=3	3	1	1	1	3	3	3	601071	0.683054748684057	230778724900499	845769581935171	2400000000	4790000000	182974146550057	0.470616908277078	0.983893867028624	1	MV4_11 - HEK293	limma	2400000000	4790000000	FALSE	candidate	601071
ASS1	P00966	Argininosuccinate synthase OS=Homo sapiens GN=ASS1 PE=1 SV=2	3	1	1	1	3	3	4	657105	0.432918776810943	242538020767389	840216786122642	2520000000	4990000000	177522324312244	0.47353521567785	0.983991537075929	1	MV4_11 - HEK293	limma	2520000000	4990000000	FALSE	no hit	657105
HSP90B1	P14625	Endoplasmin OS=Homo sapiens GN=HSP90B1 PE=1 SV=1	3	1	1	1	3	3	7	648181666666667	0.607483878784034	25103166949143	816975816886691	3100000000	6090000000	15438928001636	0.485856980114817	0.984391188907522	1	MV4_11 - HEK293	limma	3100000000	6090000000	FALSE	candidate	648181666666667
FLOT1	O75955|O75955-2	Flotillin-1 OS=Homo sapiens GN=FLOT1 PE=1 SV=3|Isoform 2 of Flotillin-1 OS=Homo sapiens GN=FLOT1	3	1	1	1	3	3	4	632459666666667	-0.749405096771955	238891983537623	-797005187176718	3730000000	7210000000	134095140369604	0.496581926250367	0.98472315076325	1	MV4_11 - HEK293	limma	3730000000	7210000000	FALSE	candidate	632459666666667
HIST1H4A	P62805	Histone H4 OS=Homo sapiens GN=HIST1H4A PE=1 SV=2	3	1	1	1	3	3	6	880612333333333	-0.427132255778343	281472750092253	-796777377809742	3740000000	7210000000	133861370758869	0.496704991997346	0.984726878010922	1	MV4_11 - HEK293	limma	3740000000	7210000000	FALSE	no hit	880612333333333
PKM	P14618	Pyruvate kinase PKM OS=Homo sapiens GN=PKM PE=1 SV=4	3	1	1	1	3	3	11	733487666666667	0.380715437745216	268337977413459	784833106819176	4180000000	7990000000	121531677065197	0.503180160698609	0.984920456259626	1	MV4_11 - HEK293	limma	4180000000	7990000000	FALSE	no hit	733487666666667
H2AFY	O75367|O75367-3	Core histone macro-H2A.1 OS=Homo sapiens GN=H2AFY PE=1 SV=4|Isoform 3 of Core histone macro-H2A.1 OS=Homo sapiens GN=H2AFY	2	1	1	NA	3	2	5	6345515	-0.358929749808087	244255243479216	-773055585206989	4670000000	8850000000	117550627604737	0.509608330570995	0.98510783607265	1	MV4_11 - HEK293	limma	4670000000	8850000000	FALSE	no hit	6345515
MARCKSL1	P49006	MARCKS-related protein OS=Homo sapiens GN=MARCKSL1 PE=1 SV=2	2	1	1	NA	3	2	2	613276	0.445986161320285	225413612671521	766106832913044	499000000	9370000000	110230056608625	0.513421024713908	0.985216791264869	1	MV4_11 - HEK293	limma	499000000	9370000000	FALSE	no hit	613276
EML2	K7EIK7|O95834|O95834-2|O95834-3	Echinoderm microtubule-associated protein-like 2 OS=Homo sapiens GN=EML2 PE=1 SV=1|Isoform 2 of Echinoderm microtubule-associated protein-like 2 OS=Homo sapiens GN=EML2|Isoform 3 of Echinoderm microtubule-associated protein-like 2 OS=Homo sapiens GN=EML2	3	1	1	1	3	3	4	663333	0.351902647497361	249074040510885	735247366601302	6740000000	0.000124619970386901	0.687659537501892	0.530530932770905	0.985686733616315	1	MV4_11 - HEK293	limma	6740000000	0.000124619970386901	FALSE	no hit	663333
DPYSL2	Q16555|Q16555-2	Dihydropyrimidinase-related protein 2 OS=Homo sapiens GN=DPYSL2 PE=1 SV=1|Isoform 2 of Dihydropyrimidinase-related protein 2 OS=Homo sapiens GN=DPYSL2	3	1	1	1	3	3	6	626800333333333	0.327560191500165	23896325487613	735065774010885	6760000000	0.000124619970386901	0.685678861651061	0.530632466121551	0.985689433181104	1	MV4_11 - HEK293	limma	6760000000	0.000124619970386901	FALSE	no hit	626800333333333
RHOA	P61586	Transforming protein RhoA OS=Homo sapiens GN=RHOA PE=1 SV=1	3	1	1	1	3	3	2	678018333333333	-0.477773562813873	243793377659825	-732658648144629	6920000000	0.000126536716782917	0.659389554705767	0.531979286876722	0.985725146297487	1	MV4_11 - HEK293	limma	6920000000	0.000126536716782917	FALSE	no hit	678018333333333
RAB8A	P61006	Ras-related protein Rab-8A OS=Homo sapiens GN=RAB8A PE=1 SV=1	3	1	1	1	3	3	2	64334	-0.446325248855295	235214997267746	-731618682976504	6990000000	0.000126766045375923	0.64801192558633	0.532561697230765	0.985740534696571	1	MV4_11 - HEK293	limma	6990000000	0.000126766045375923	FALSE	no hit	64334
SUB1	P53999	Activated RNA polymerase II transcriptional coactivator p15 OS=Homo sapiens GN=SUB1 PE=1 SV=3	2	1	NA	1	3	2	2	6293475	0.557417485407843	235977630926576	705675823175048	9080000000	0.000163211350034683	0.443768952366728	0.547194092923613	0.98611655000372	1	MV4_11 - HEK293	limma	9080000000	0.000163211350034683	FALSE	no hit	6293475
RAB10	P61026	Ras-related protein Rab-10 OS=Homo sapiens GN=RAB10 PE=1 SV=1	2	1	NA	1	3	2	2	6383865	-0.594746526471265	236163462580063	-686230993173697	0.000110904249759283	0.000197779245404055	0.223155599393737	0.55829035495371	0.986388733684201	1	MV4_11 - HEK293	limma	0.000110904249759283	0.000197779245404055	FALSE	candidate	6383865
LDHA	P00338|P00338-3|P00338-4	Isoform 3 of L-lactate dehydrogenase A chain OS=Homo sapiens GN=LDHA|Isoform 4 of L-lactate dehydrogenase A chain OS=Homo sapiens GN=LDHA|L-lactate dehydrogenase A chain OS=Homo sapiens GN=LDHA PE=1 SV=2	2	1	NA	1	3	2	3	695454	0.469392021446367	251578679689687	671795581533318	0.000129051254836957	0.000228239409381064	0.0565037983902084	0.56659810817944	0.986585631902077	1	MV4_11 - HEK293	limma	0.000129051254836957	0.000228239409381064	FALSE	no hit	695454
PHGDH	O43175|Q5SZU1	D-3-phosphoglycerate dehydrogenase OS=Homo sapiens GN=PHGDH PE=1 SV=1|D-3-phosphoglycerate dehydrogenase OS=Homo sapiens GN=PHGDH PE=1 SV=4	3	1	1	1	3	3	4	656745666666667	0.309130020667133	246999163688749	638709231060859	0.000184306524530029	0.000323291772536281	-0.41875481351998	0.585860257252585	0.987020950570687	1	MV4_11 - HEK293	limma	0.000184306524530029	0.000323291772536281	FALSE	no hit	656745666666667
RAB1A	P62820	Ras-related protein Rab-1A OS=Homo sapiens GN=RAB1A PE=1 SV=3	2	1	1	NA	3	2	2	634117	-0.448876794794757	228019273115938	-637769329484413	0.000186217128367481	0.000323987524151553	-0.346315528927292	0.586411858764798	0.987033000854162	1	MV4_11 - HEK293	limma	0.000186217128367481	0.000323987524151553	FALSE	no hit	634117
CDC42	P60953|P60953-1	Cell division control protein 42 homolog OS=Homo sapiens GN=CDC42 PE=1 SV=2|Isoform 1 of Cell division control protein 42 homolog OS=Homo sapiens GN=CDC42	2	1	1	NA	3	2	2	698356	-0.319248440572444	241419255840432	-627056405584815	0.000209603122837339	0.000361734421670892	-0.476123822632593	0.592715911729866	0.987169146677498	1	MV4_11 - HEK293	limma	0.000209603122837339	0.000361734421670892	FALSE	no hit	698356
BSG	A0A087WUV8|P35613|P35613-2|P35613-3|P35613-4	Basigin OS=Homo sapiens GN=BSG PE=1 SV=1|Basigin OS=Homo sapiens GN=BSG PE=1 SV=2|Isoform 2 of Basigin OS=Homo sapiens GN=BSG|Isoform 3 of Basigin OS=Homo sapiens GN=BSG|Isoform 4 of Basigin OS=Homo sapiens GN=BSG	2	1	1	NA	3	2	2	659424	-0.383886974417674	228240748369067	-62043596308118	0.000225659129717159	0.000386328430075776	-0.557073668945307	0.596627199387735	0.987252189165985	1	MV4_11 - HEK293	limma	0.000225659129717159	0.000386328430075776	FALSE	no hit	659424
COL6A1	A0A087X0S5|P12109	Collagen alpha-1(VI) chain OS=Homo sapiens GN=COL6A1 PE=1 SV=1|Collagen alpha-1(VI) chain OS=Homo sapiens GN=COL6A1 PE=1 SV=3	3	1	1	1	3	3	9	694707	-0.327380209722342	254823625560722	-617281580289665	0.000233780632017496	0.000397055994061461	-0.679681485065313	0.598494899253061	0.987291465199962	1	MV4_11 - HEK293	limma	0.000233780632017496	0.000397055994061461	FALSE	no hit	694707
ITIH2	A0A087WTE1|P19823|Q5T985	Inter-alpha-trypsin inhibitor heavy chain H2 OS=Homo sapiens GN=ITIH2 PE=1 SV=1|Inter-alpha-trypsin inhibitor heavy chain H2 OS=Homo sapiens GN=ITIH2 PE=1 SV=2	3	1	1	1	3	3	8	828684	-0.284159385161722	269241611437201	-609744776556636	0.000254516298693875	0.000428869983625899	-0.772857093806723	0.602968120750181	0.987384556236183	1	MV4_11 - HEK293	limma	0.000254516298693875	0.000428869983625899	FALSE	no hit	828684
HSP90AA1	P07900|P07900-2	Heat shock protein HSP 90-alpha OS=Homo sapiens GN=HSP90AA1 PE=1 SV=5|Isoform 2 of Heat shock protein HSP 90-alpha OS=Homo sapiens GN=HSP90AA1	3	1	1	1	3	3	9	676867666666667	0.339441337221846	261567160153797	603281367321625	0.000273913183870968	0.000457948604284274	-0.853350734581244	0.606816204141816	0.987463553293261	1	MV4_11 - HEK293	limma	0.000273913183870968	0.000457948604284274	FALSE	no hit	676867666666667
LAMA2	A0A087WX80|A0A087WYF1|P24043	Laminin subunit alpha-2 OS=Homo sapiens GN=LAMA2 PE=1 SV=1|Laminin subunit alpha-2 OS=Homo sapiens GN=LAMA2 PE=1 SV=4	3	1	1	1	3	3	17	712575	0.267598531588863	271487541319538	602462655598644	0.000276483804088378	0.000458663054844286	-0.863585728703119	0.607304417916467	0.987473505135869	1	MV4_11 - HEK293	limma	0.000276483804088378	0.000458663054844286	FALSE	no hit	712575
DYNC1H1	Q14204	Cytoplasmic dynein 1 heavy chain 1 OS=Homo sapiens GN=DYNC1H1 PE=1 SV=5	3	1	1	1	3	3	5	606265666666667	0.313717621886063	241098133078176	601256268339905	0.000280320038003842	0.000461449908714017	-0.878683205432404	0.608024129522647	0.987488147093564	1	MV4_11 - HEK293	limma	0.000280320038003842	0.000461449908714017	FALSE	no hit	606265666666667
LDHB	P07195	L-lactate dehydrogenase B chain OS=Homo sapiens GN=LDHB PE=1 SV=2	3	1	1	1	3	3	3	684151666666667	0.419753278151909	245484684774186	599741608015495	0.000285219491145689	0.000465931077138759	-0.89766566097426	0.608928289938717	0.987506493074104	1	MV4_11 - HEK293	limma	0.000285219491145689	0.000465931077138759	FALSE	no hit	684151666666667
COL12A1	D6RGG3|Q99715|Q99715-4	Collagen alpha-1(XII) chain OS=Homo sapiens GN=COL12A1 PE=1 SV=1|Collagen alpha-1(XII) chain OS=Homo sapiens GN=COL12A1 PE=1 SV=2|Isoform 4 of Collagen alpha-1(XII) chain OS=Homo sapiens GN=COL12A1	3	1	1	1	3	3	5	607643	-0.265842410760538	235925740907759	-591505203132937	0.000313560839119794	0.000508348633118454	-100141765297386	0.613855360462324	0.987605528506079	1	MV4_11 - HEK293	limma	0.000313560839119794	0.000508348633118454	FALSE	no hit	607643
PRG4	A0A0U1RR20|Q92954|Q92954-2|Q92954-3|Q92954-4|Q92954-5|Q92954-6	Isoform B of Proteoglycan 4 OS=Homo sapiens GN=PRG4|Isoform C of Proteoglycan 4 OS=Homo sapiens GN=PRG4|Isoform D of Proteoglycan 4 OS=Homo sapiens GN=PRG4|Isoform E of Proteoglycan 4 OS=Homo sapiens GN=PRG4|Isoform F of Proteoglycan 4 OS=Homo sapiens GN=PRG4|Proteoglycan 4 OS=Homo sapiens GN=PRG4 PE=1 SV=1|Proteoglycan 4 OS=Homo sapiens GN=PRG4 PE=1 SV=2	3	1	1	1	3	3	6	793786666666667	0.312043479837431	271871798772861	581646478174009	0.000351615582606414	0.000565757403592274	-11267896250092	0.619775905089464	0.987722475730815	1	MV4_11 - HEK293	limma	0.000351615582606414	0.000565757403592274	FALSE	no hit	793786666666667
COL11A1	P12107|P12107-2|P12107-3|P12107-4	Collagen alpha-1(XI) chain OS=Homo sapiens GN=COL11A1 PE=1 SV=4|Isoform B of Collagen alpha-1(XI) chain OS=Homo sapiens GN=COL11A1|Isoform C of Collagen alpha-1(XI) chain OS=Homo sapiens GN=COL11A1|Isoform 4 of Collagen alpha-1(XI) chain OS=Homo sapiens GN=COL11A1	2	1	NA	1	3	2	2	715454	0.830021666042509	237894013562552	571535792047551	0.00039596699682922	0.000632365203891442	-117271287534246	0.625873472676829	0.987840634991926	1	MV4_11 - HEK293	limma	0.00039596699682922	0.000632365203891442	FALSE	candidate	715454
PLVAP	Q9BX97	Plasmalemma vesicle-associated protein OS=Homo sapiens GN=PLVAP PE=2 SV=1	3	1	1	1	3	3	2	679073	-0.393598812028884	245464366989237	-559703121299093	0.000455810473895288	0.000722544010471049	-141053293140522	0.633042142825912	0.987976674032889	1	MV4_11 - HEK293	limma	0.000455810473895288	0.000722544010471049	FALSE	no hit	679073
LCP1	P13796	Plastin-2 OS=Homo sapiens GN=LCP1 PE=1 SV=6	2	1	1	NA	3	2	2	6107395	-0.411790386195534	223407086088174	-558841899922094	0.000460537509607858	0.000724669316588835	-133775332836708	0.63356526144962	0.98798648212304	1	MV4_11 - HEK293	limma	0.000460537509607858	0.000724669316588835	FALSE	no hit	6107395
DMBT1	Q9UGM3|Q9UGM3-3|Q9UGM3-5|Q9UGM3-6|Q9UGM3-7	Deleted in malignant brain tumors 1 protein OS=Homo sapiens GN=DMBT1 PE=1 SV=2|Isoform 3 of Deleted in malignant brain tumors 1 protein OS=Homo sapiens GN=DMBT1|Isoform 5 of Deleted in malignant brain tumors 1 protein OS=Homo sapiens GN=DMBT1|Isoform 6 of Deleted in malignant brain tumors 1 protein OS=Homo sapiens GN=DMBT1|Isoform 7 of Deleted in malignant brain tumors 1 protein OS=Homo sapiens G…	3	1	1	1	3	3	3	694164666666667	-0.397218418740923	244680065454936	-55391274843499	0.000488645317554407	0.00076328538654484	-148649872454619	0.636562820110623	0.988042377024204	1	MV4_11 - HEK293	limma	0.000488645317554407	0.00076328538654484	FALSE	no hit	694164666666667
RPS8	P62241|Q5JR95	40S ribosomal protein S8 OS=Homo sapiens GN=RPS8 PE=1 SV=2|40S ribosomal protein S8 OS=Homo sapiens GN=RPS8 PE=1 SV=1	3	1	1	1	3	3	3	635526333333333	0.315718034074642	237430605848883	552440331533186	0.000497401442400032	0.000771332671547876	-150588914949941	0.637459397371645	0.988058994418474	1	MV4_11 - HEK293	limma	0.000497401442400032	0.000771332671547876	FALSE	no hit	635526333333333
RAB14	P61106|X6RFL8	Ras-related protein Rab-14 (Fragment) OS=Homo sapiens GN=RAB14 PE=1 SV=1|Ras-related protein Rab-14 OS=Homo sapiens GN=RAB14 PE=1 SV=4	2	1	NA	1	3	2	2	6465805	-0.315043390083154	239050879198414	-543271320840526	0.000555939937926183	0.000855907530332397	-154320712022401	0.643054450926646	0.988161660125009	1	MV4_11 - HEK293	limma	0.000555939937926183	0.000855907530332397	FALSE	no hit	6465805
CALD1	E7EX44|E9PGZ1|Q05682|Q05682-2|Q05682-3|Q05682-4|Q05682-5|Q05682-6	Caldesmon OS=Homo sapiens GN=CALD1 PE=1 SV=1|Caldesmon OS=Homo sapiens GN=CALD1 PE=1 SV=1|Caldesmon OS=Homo sapiens GN=CALD1 PE=1 SV=3|Isoform 2 of Caldesmon OS=Homo sapiens GN=CALD1|Isoform 3 of Caldesmon OS=Homo sapiens GN=CALD1|Isoform 4 of Caldesmon OS=Homo sapiens GN=CALD1|Isoform 5 of Caldesmon OS=Homo sapiens GN=CALD1|Isoform 6 of Caldesmon OS=Homo sapiens GN=CALD1	2	1	NA	1	3	2	2	6385285	0.283797506787558	235440904650465	541148984118813	0.000570537106278557	0.000872106719597223	-157147027455285	0.644352434852651	0.988185225535054	1	MV4_11 - HEK293	limma	0.000570537106278557	0.000872106719597223	FALSE	no hit	6385285
PARVB	A0A087WZB5|Q9HBI1|Q9HBI1-2|Q9HBI1-3	Beta-parvin OS=Homo sapiens GN=PARVB PE=1 SV=1|Isoform 2 of Beta-parvin OS=Homo sapiens GN=PARVB|Isoform 3 of Beta-parvin OS=Homo sapiens GN=PARVB	3	1	1	1	3	3	3	661187333333333	0.354546555658604	243452633303134	539692068491353	0.000580799691705991	0.000881497404433206	-167502119910994	0.645244087295002	0.988201359549917	1	MV4_11 - HEK293	limma	0.000580799691705991	0.000881497404433206	FALSE	no hit	661187333333333
RAB1B	Q9H0U4	Ras-related protein Rab-1B OS=Homo sapiens GN=RAB1B PE=1 SV=1	3	1	1	1	3	3	4	640135	-0.275221117470426	2465364490595	-535733177507542	0.000609718501911599	0.000918871545134382	-172800148125957	0.647669557366784	0.988245025110434	1	MV4_11 - HEK293	limma	0.000609718501911599	0.000918871545134382	FALSE	no hit	640135
UBB|UBC|RPS27A|UBA52	B4DV12|F5GXK7|F5GYU3|F5H265|F5H2Z3|F5H388|F5H6Q2|F5H747|J3QKN0|J3QS39|J3QTR3|M0R1V7|P0CG47|P0CG48|P62979|P62987|Q5PY61|Q96C32	Polyubiquitin-B OS=Homo sapiens GN=UBB PE=1 SV=1|Polyubiquitin-C (Fragment) OS=Homo sapiens GN=UBC PE=1 SV=2|Polyubiquitin-C (Fragment) OS=Homo sapiens GN=UBC PE=1 SV=1|Polyubiquitin-C (Fragment) OS=Homo sapiens GN=UBC PE=1 SV=1|Polyubiquitin-C (Fragment) OS=Homo sapiens GN=UBC PE=1 SV=1|Polyubiquitin-C (Fragment) OS=Homo sapiens GN=UBC PE=1 SV=1|Polyubiquitin-C (Fragment) OS=Homo sapiens GN=UBC …	2	NA	1	1	3	2	3	7202035	-0.830122601245094	243612982064471	-522211447071611	0.000720976345506618	0.00107894362194697	-0.697395475540695	0.655981950587208	0.988392251352654	1	MV4_11 - HEK293	limma	0.000720976345506618	0.00107894362194697	FALSE	candidate	7202035
NME1|NME1-NME2|NME2	E7ERL0|J3KPD9|P15531|P15531-2|P22392|P22392-2|Q32Q12	Nucleoside diphosphate kinase A OS=Homo sapiens GN=NME1 PE=1 SV=1|Protein NME1-NME2 OS=Homo sapiens GN=NME1-NME2 PE=1 SV=1|Nucleoside diphosphate kinase A OS=Homo sapiens GN=NME1 PE=1 SV=1|Isoform 2 of Nucleoside diphosphate kinase A OS=Homo sapiens GN=NME1|Nucleoside diphosphate kinase B OS=Homo sapiens GN=NME2 PE=1 SV=1|Isoform 3 of Nucleoside diphosphate kinase B OS=Homo sapiens GN=NME2|Nucleo…	2	1	NA	1	3	2	2	6445425	0.243821989780709	23989975818659	510372448424204	0.000836700303059385	0.00124342961704659	-198836860078276	0.663295085186016	0.988518762763713	1	MV4_11 - HEK293	limma	0.000836700303059385	0.00124342961704659	FALSE	no hit	6445425
EEF1G	P26641|P26641-2	Elongation factor 1-gamma OS=Homo sapiens GN=EEF1G PE=1 SV=3|Isoform 2 of Elongation factor 1-gamma OS=Homo sapiens GN=EEF1G	3	1	1	1	3	3	5	645625333333333	0.365720654644971	241342030103183	508038452947219	0.000861820777182519	0.00127192859529006	-210473921894765	0.664740652590302	0.988543444207383	1	MV4_11 - HEK293	limma	0.000861820777182519	0.00127192859529006	FALSE	no hit	645625333333333
PSME1	Q06323|Q06323-2|Q06323-3	Proteasome activator complex subunit 1 OS=Homo sapiens GN=PSME1 PE=1 SV=1|Isoform 2 of Proteasome activator complex subunit 1 OS=Homo sapiens GN=PSME1|Isoform 3 of Proteasome activator complex subunit 1 OS=Homo sapiens GN=PSME1	3	1	1	1	3	3	2	598910666666667	0.341309505841789	229221115789871	499173757542887	0.000964981056599156	0.00141442428843986	-222759746910897	0.670242359807841	0.98863641708675	1	MV4_11 - HEK293	limma	0.000964981056599156	0.00141442428843986	FALSE	no hit	598910666666667
RPL6	Q02878	60S ribosomal protein L6 OS=Homo sapiens GN=RPL6 PE=1 SV=3	3	1	1	1	3	3	3	634422	0.238713346500713	241916072172889	491941237644853	0.00105911420623222	0.00154183972880064	-232865243945183	0.674744243759734	0.988711378872685	1	MV4_11 - HEK293	limma	0.00105911420623222	0.00154183972880064	FALSE	no hit	634422
PDCD6IP	Q8WUM4|Q8WUM4-2	Isoform 2 of Programmed cell death 6-interacting protein OS=Homo sapiens GN=PDCD6IP|Programmed cell death 6-interacting protein OS=Homo sapiens GN=PDCD6IP PE=1 SV=1	3	1	1	1	3	3	10	644991	-0.25121902422158	255080039495778	-484855090129794	0.00116109250227672	0.00167887699653525	-24283744945475	0.679166337922393	0.988784055403044	1	MV4_11 - HEK293	limma	0.00116109250227672	0.00167887699653525	FALSE	no hit	644991
CLIP1	F5H0N7|J3KP58|P30622|P30622-1|P30622-2	CAP-Gly domain-containing linker protein 1 OS=Homo sapiens GN=CLIP1 PE=1 SV=1|CAP-Gly domain-containing linker protein 1 OS=Homo sapiens GN=CLIP1 PE=1 SV=2|Isoform 2 of CAP-Gly domain-containing linker protein 1 OS=Homo sapiens GN=CLIP1|Isoform 3 of CAP-Gly domain-containing linker protein 1 OS=Homo sapiens GN=CLIP1	3	1	1	1	3	3	5	619632	0.318885182023131	244581818034962	476033469958565	0.00130319973417375	0.00187170968532338	-255350315535618	0.684686902638092	0.988873482281466	1	MV4_11 - HEK293	limma	0.00130319973417375	0.00187170968532338	FALSE	no hit	619632
YWHAG	P61981	14-3-3 protein gamma OS=Homo sapiens GN=YWHAG PE=1 SV=2	2	1	NA	1	3	2	3	6514485	-0.276946536862365	241290708678619	-475350086319252	0.00131497058673408	0.00187602470374062	-247893048284771	0.685115272189819	0.988880361798675	1	MV4_11 - HEK293	limma	0.00131497058673408	0.00187602470374062	FALSE	no hit	6514485
CLTC	A0A087WVQ6|Q00610|Q00610-2	Clathrin heavy chain OS=Homo sapiens GN=CLTC PE=1 SV=1|Clathrin heavy chain 1 OS=Homo sapiens GN=CLTC PE=1 SV=5|Isoform 2 of Clathrin heavy chain 1 OS=Homo sapiens GN=CLTC	3	1	1	1	3	3	15	677068	-0.256723495270933	263679549550726	-472543673184591	0.00136453209545652	0.00193384018826288	-260330403464003	0.686875493890599	0.988908541483648	1	MV4_11 - HEK293	limma	0.00136453209545652	0.00193384018826288	FALSE	no hit	677068
EEA1	Q15075	Early endosome antigen 1 OS=Homo sapiens GN=EEA1 PE=1 SV=2	3	1	1	1	3	3	7	638367333333333	0.260775028403785	247403485272709	41561523947408	0.00296317960860194	0.00417184497526852	-343929193184477	0.722936772193653	0.989455968130396	1	MV4_11 - HEK293	limma	0.00296317960860194	0.00417184497526852	FALSE	no hit	638367333333333
RHOG	P84095	Rho-related GTP-binding protein RhoG OS=Homo sapiens GN=RHOG PE=1 SV=1	2	1	1	NA	3	2	2	5540845	-0.333697151921911	211461985877995	-410145733967117	0.00320037671954852	0.00447634390838813	-343739119371002	0.726435586035648	0.989506219622696	1	MV4_11 - HEK293	limma	0.00320037671954852	0.00447634390838813	FALSE	no hit	5540845
RAB2A	P61019	Ras-related protein Rab-2A OS=Homo sapiens GN=RAB2A PE=1 SV=1	3	1	1	1	3	3	3	620262666666667	-0.273822185181459	240287056634257	-400545061301166	0.00366741309934691	0.00509627534584571	-366775190791275	0.732590867644814	0.989593471588156	1	MV4_11 - HEK293	limma	0.00366741309934691	0.00509627534584571	FALSE	no hit	620262666666667
CCT7	Q99832|Q99832-3	T-complex protein 1 subunit eta OS=Homo sapiens GN=CCT7 PE=1 SV=2|Isoform 3 of T-complex protein 1 subunit eta OS=Homo sapiens GN=CCT7	2	NA	1	1	3	2	4	644181	0.810249610363858	234115574536218	386924789427565	0.00445936576117661	0.00615680176059223	-264033232339732	0.741352740404527	0.989715198935698	1	MV4_11 - HEK293	limma	0.00445936576117661	0.00615680176059223	FALSE	candidate	644181
HSPA8	P11142	Heat shock cognate 71 kDa protein OS=Homo sapiens GN=HSPA8 PE=1 SV=1	3	1	1	1	3	3	10	737307333333333	0.169505984543296	270888792490843	375539747081361	0.00526167645007263	0.00721794077125348	-405286272649976	0.748702573395799	0.989815134053889	1	MV4_11 - HEK293	limma	0.00526167645007263	0.00721794077125348	FALSE	no hit	737307333333333
PFKP	Q01813	ATP-dependent 6-phosphofructokinase, platelet type OS=Homo sapiens GN=PFKP PE=1 SV=2	3	1	1	1	3	3	5	638957666666667	0.448503918737025	23852738615678	373356270317825	0.00543242106087208	0.00740470131864092	-408682636758567	0.750114795342969	0.989834113911914	1	MV4_11 - HEK293	limma	0.00543242106087208	0.00740470131864092	FALSE	no hit	638957666666667
NUMA1	A0A087WY61|Q14980|Q14980-2|Q14980-3|Q14980-4	Nuclear mitotic apparatus protein 1 OS=Homo sapiens GN=NUMA1 PE=1 SV=1|Nuclear mitotic apparatus protein 1 OS=Homo sapiens GN=NUMA1 PE=1 SV=2|Isoform 2 of Nuclear mitotic apparatus protein 1 OS=Homo sapiens GN=NUMA1|Isoform Numa-m of Nuclear mitotic apparatus protein 1 OS=Homo sapiens GN=NUMA1|Isoform Numa-s of Nuclear mitotic apparatus protein 1 OS=Homo sapiens GN=NUMA1	3	1	1	1	3	3	5	602009333333333	-0.479895089649453	227676445647578	-364178413386716	0.00621726909193408	0.00842085813717653	-423013549736514	0.756059932081935	0.989913245157	1	MV4_11 - HEK293	limma	0.00621726909193408	0.00842085813717653	FALSE	no hit	602009333333333
IQGAP1	A0A0J9YXZ5|P46940	Ras GTPase-activating-like protein IQGAP1 OS=Homo sapiens GN=IQGAP1 PE=1 SV=1	3	1	1	1	3	3	5	602476666666667	0.159300014421802	241328965393288	35797378348199	0.00681551473899649	0.00917308273047327	-432750043964406	0.760087324786441	0.989966154491769	1	MV4_11 - HEK293	limma	0.00681551473899649	0.00917308273047327	FALSE	no hit	602476666666667
ANGPTL3	Q9Y5C1	Angiopoietin-related protein 3 OS=Homo sapiens GN=ANGPTL3 PE=1 SV=1	3	1	1	1	3	3	4	673768666666667	0.164795062506737	250143683269452	354954329964859	0.0071284509047706	0.00953430308513068	-437501639329851	0.762049599072157	0.9899917330141	1	MV4_11 - HEK293	limma	0.0071284509047706	0.00953430308513068	FALSE	no hit	673768666666667
H2AFX	P16104	Histone H2AX OS=Homo sapiens GN=H2AFX PE=1 SV=2	3	1	1	1	3	3	3	759307666666667	-0.186246321310026	263153141661166	-350554195887276	0.00761200131769681	0.010117815416069	-444440999484367	0.764911884194382	0.990028810322556	1	MV4_11 - HEK293	limma	0.00761200131769681	0.010117815416069	FALSE	no hit	759307666666667
HNRNPK	P61978|P61978-2|P61978-3|Q5T6W2	Heterogeneous nuclear ribonucleoprotein K OS=Homo sapiens GN=HNRNPK PE=1 SV=1|Isoform 2 of Heterogeneous nuclear ribonucleoprotein K OS=Homo sapiens GN=HNRNPK|Isoform 3 of Heterogeneous nuclear ribonucleoprotein K OS=Homo sapiens GN=HNRNPK|Heterogeneous nuclear ribonucleoprotein K (Fragment) OS=Homo sapiens GN=HNRNPK PE=1 SV=1	3	1	1	1	3	3	2	616056333333333	0.218664634470251	225171336646314	347462930666175	0.00797238696187954	0.0105314247521125	-449326470633872	0.766924675373503	0.990054719414093	1	MV4_11 - HEK293	limma	0.00797238696187954	0.0105314247521125	FALSE	no hit	616056333333333
XRCC6	B1AHC9|P12956|P12956-2	X-ray repair cross-complementing protein 6 OS=Homo sapiens GN=XRCC6 PE=1 SV=1|X-ray repair cross-complementing protein 6 OS=Homo sapiens GN=XRCC6 PE=1 SV=2|Isoform 2 of X-ray repair cross-complementing protein 6 OS=Homo sapiens GN=XRCC6	3	1	1	1	3	3	3	613418666666667	0.198144299588254	238349516940165	345112753742487	0.00825841880127579	0.0108423412483007	-453046206781221	0.768455981335954	0.990074340716165	1	MV4_11 - HEK293	limma	0.00825841880127579	0.0108423412483007	FALSE	no hit	613418666666667
TALDO1	P37837	Transaldolase OS=Homo sapiens GN=TALDO1 PE=1 SV=2	3	1	1	1	3	3	3	629118666666667	0.251766605897835	238544801698271	341340159753726	0.00874044455677467	0.0114052142387182	-459026833502385	0.770915980302637	0.990105700192395	1	MV4_11 - HEK293	limma	0.00874044455677467	0.0114052142387182	FALSE	no hit	629118666666667
ENO1	P06733	Alpha-enolase OS=Homo sapiens GN=ENO1 PE=1 SV=2	3	1	1	1	3	3	12	781734666666667	0.160536754438834	275971651706634	338394927702968	0.00913734827748315	0.0118508638265539	-463703742045313	0.772838084800559	0.990130065157471	1	MV4_11 - HEK293	limma	0.00913734827748315	0.0118508638265539	FALSE	no hit	781734666666667
HLA-G	A0A0G2JPQ3|P17693|Q5RJ85|Q8MH48	HLA class I histocompatibility antigen, alpha chain G OS=Homo sapiens GN=HLA-G PE=1 SV=1|HLA class I histocompatibility antigen, alpha chain G OS=Homo sapiens GN=HLA-G PE=1 SV=1|HLA class I histocompatibility antigen, alpha chain G OS=Homo sapiens GN=HLA-G PE=1 SV=1|HLA class I histocompatibility antigen, alpha chain G OS=Homo sapiens GN=HLA-G PE=1 SV=1	2	NA	1	1	3	2	2	657577	-0.894232316716995	236421005085135	-336103913563989	0.00945920095691446	0.0121943915950584	-343025039007741	0.774334201290938	0.990148947322267	1	MV4_11 - HEK293	limma	0.00945920095691446	0.0121943915950584	FALSE	candidate	657577
2007-09-01	E7EPK1|E7ES33|G3V1Q4|Q16181|Q16181-2	Septin-7 OS=Homo sapiens GN=SEPT7 PE=1 SV=2|Septin-7 OS=Homo sapiens GN=SEPT7 PE=1 SV=3|Septin-7 OS=Homo sapiens GN=SEPT7 PE=1 SV=2|Septin-7 OS=Homo sapiens GN=SEPT7 PE=1 SV=2|Isoform 2 of Septin-7 OS=Homo sapiens GN=SEPT7	3	1	1	1	3	3	4	625027666666667	0.164070814820683	239571069532937	318261829936812	0.0124122548169482	0.0159055241366881	-495835954078745	0.786014024985311	0.990293908844582	1	MV4_11 - HEK293	limma	0.0124122548169482	0.0159055241366881	FALSE	no hit	625027666666667
IDH1	C9J4N6|O75874	Isocitrate dehydrogenase [NADP] cytoplasmic (Fragment) OS=Homo sapiens GN=IDH1 PE=1 SV=1|Isocitrate dehydrogenase [NADP] cytoplasmic OS=Homo sapiens GN=IDH1 PE=1 SV=2	2	1	1	NA	3	2	4	61579	-0.17244470492296	238911972920951	-316108242988002	0.0128291400616982	0.0163418807928775	-490817811640751	0.787427131512163	0.990311158505637	1	MV4_11 - HEK293	limma	0.0128291400616982	0.0163418807928775	FALSE	no hit	61579
ACO1	P21399	Cytoplasmic aconitate hydratase OS=Homo sapiens GN=ACO1 PE=1 SV=3	2	NA	1	1	3	2	2	647752	0.691546949116933	230564859558019	301887424032727	0.0159754483510065	0.0202292659592627	-397393522400364	0.796775692428572	0.990423748962795	1	MV4_11 - HEK293	limma	0.0159754483510065	0.0202292659592627	FALSE	candidate	647752
PKD1	P98161|P98161-2|P98161-3	Polycystin-1 OS=Homo sapiens GN=PKD1 PE=1 SV=3|Isoform 2 of Polycystin-1 OS=Homo sapiens GN=PKD1|Isoform 3 of Polycystin-1 OS=Homo sapiens GN=PKD1	2	1	NA	1	3	2	3	623019	0.239590087796831	236527957224635	297896836269689	0.0169955579680639	0.0213641703315529	-520074517327883	0.799404358305331	0.990454937795416	1	MV4_11 - HEK293	limma	0.0169955579680639	0.0213641703315529	FALSE	no hit	623019
F13A1	P00488	Coagulation factor XIII A chain OS=Homo sapiens GN=F13A1 PE=1 SV=4	2	1	NA	1	3	2	2	6346385	0.232619876523447	235129348211642	29761025569578	0.0170713697509137	0.0213641703315529	-520535692921888	0.799593221539866	0.990457170816291	1	MV4_11 - HEK293	limma	0.0170713697509137	0.0213641703315529	FALSE	no hit	6346385
C1QTNF3	Q9BXJ4-3	Isoform 3 of Complement C1q tumor necrosis factor-related protein 3 OS=Homo sapiens GN=C1QTNF3	2	1	1	NA	3	2	2	648667	0.155479596722287	227438656233454	291938836311534	0.0186459730690239	0.0231990595161111	-529665028579374	0.803333215995989	0.99050117635883	1	MV4_11 - HEK293	limma	0.0186459730690239	0.0231990595161111	FALSE	no hit	648667
UBA1	P22314|P22314-2	Ubiquitin-like modifier-activating enzyme 1 OS=Homo sapiens GN=UBA1 PE=1 SV=3|Isoform 2 of Ubiquitin-like modifier-activating enzyme 1 OS=Homo sapiens GN=UBA1	2	NA	1	1	3	2	3	6185505	0.575974102499632	231575775558849	270731301744725	0.0259904348636154	0.0321500176925647	-447206488972604	0.817357723841857	0.990662638633976	1	MV4_11 - HEK293	limma	0.0259904348636154	0.0321500176925647	FALSE	no hit	6185505
APP	A0A0A0MRG2|E9PG40|P05067|P05067-10|P05067-11|P05067-3|P05067-4|P05067-5|P05067-6|P05067-7|P05067-8|P05067-9	Amyloid beta A4 protein OS=Homo sapiens GN=APP PE=1 SV=1|Amyloid beta A4 protein OS=Homo sapiens GN=APP PE=1 SV=1|Amyloid beta A4 protein OS=Homo sapiens GN=APP PE=1 SV=3|Isoform APP639 of Amyloid beta A4 protein OS=Homo sapiens GN=APP|Isoform 11 of Amyloid beta A4 protein OS=Homo sapiens GN=APP|Isoform L-APP677 of Amyloid beta A4 protein OS=Homo sapiens GN=APP|Isoform APP695 of Amyloid beta A4 p…	3	1	1	1	3	3	4	644938	0.171558878387447	232983667261541	258152102188374	0.0316893085026742	0.0389742070090361	-592462956660212	0.825704349578954	0.990756152780101	1	MV4_11 - HEK293	limma	0.0316893085026742	0.0389742070090361	FALSE	no hit	644938
COL6A2	P12110	Collagen alpha-2(VI) chain OS=Homo sapiens GN=COL6A2 PE=1 SV=4	2	NA	1	1	3	2	4	684644	-0.60169714794587	234658985194202	-24436206005481	0.0394079219949295	0.0481902588966566	-489142666592185	0.834877055993861	0.99085678536174	1	MV4_11 - HEK293	limma	0.0394079219949295	0.0481902588966566	FALSE	candidate	684644
TOP1	P11387	DNA topoisomerase 1 OS=Homo sapiens GN=TOP1 PE=1 SV=2	3	1	1	1	3	3	7	667079	0.144099192278272	260341770331469	235188734259415	0.0455649245782611	0.0554028060212947	-629002829466292	0.840991414587296	0.990922656932057	1	MV4_11 - HEK293	limma	0.0455649245782611	0.0554028060212947	FALSE	no hit	667079
ILK	A0A0A0MTH3|Q13418	Integrin-linked protein kinase OS=Homo sapiens GN=ILK PE=1 SV=1|Integrin-linked protein kinase OS=Homo sapiens GN=ILK PE=1 SV=2	3	1	1	1	3	3	5	707352666666667	0.123654063333962	26062044155067	224270759142133	0.0541549774573443	0.0654755094682016	-646152379952957	0.848281137272811	0.990999961220006	1	MV4_11 - HEK293	limma	0.0541549774573443	0.0654755094682016	FALSE	no hit	707352666666667
CAP1	Q01518|Q01518-2|Q5T0R1|Q5T0R2|Q5T0R3|Q5T0R4|Q5T0R5|Q5T0R6|Q5T0R7|Q5T0R9	Adenylyl cyclase-associated protein (Fragment) OS=Homo sapiens GN=CAP1 PE=1 SV=1|Adenylyl cyclase-associated protein (Fragment) OS=Homo sapiens GN=CAP1 PE=1 SV=7|Adenylyl cyclase-associated protein 1 OS=Homo sapiens GN=CAP1 PE=1 SV=5|Isoform 2 of Adenylyl cyclase-associated protein 1 OS=Homo sapiens GN=CAP1	3	1	1	1	3	3	2	686701666666667	-0.127915708085506	250031199842945	-216512839703487	0.0612144968188824	0.0735949568496675	-658218116302298	0.853468887767644	0.991054177930495	1	MV4_11 - HEK293	limma	0.0612144968188824	0.0735949568496675	FALSE	no hit	686701666666667
RELN	J3KQ66|P78509|P78509-2|P78509-3	Reelin OS=Homo sapiens GN=RELN PE=1 SV=1|Reelin OS=Homo sapiens GN=RELN PE=1 SV=3|Isoform 2 of Reelin OS=Homo sapiens GN=RELN|Isoform 3 of Reelin OS=Homo sapiens GN=RELN	3	1	1	1	3	3	17	708762333333333	-0.147122908018801	270195623143661	-201723457353483	0.0772550629238061	0.0923608014843268	-680875759096011	0.863375996996107	0.991155922026343	1	MV4_11 - HEK293	limma	0.0772550629238061	0.0923608014843268	FALSE	no hit	708762333333333
EHD3	A0A0C4DH83|Q9NZN3	EH domain-containing protein 3 OS=Homo sapiens GN=EHD3 PE=1 SV=1|EH domain-containing protein 3 OS=Homo sapiens GN=EHD3 PE=1 SV=2	3	1	1	1	3	3	3	684645666666667	0.0869134428106619	251471966197001	20071827283967	0.0784823309722748	0.0933067712670379	-682396931538215	0.864050148536234	0.991162761396699	1	MV4_11 - HEK293	limma	0.0784823309722748	0.0933067712670379	FALSE	no hit	684645666666667
LAMB1	G3XAI2|P07942	Laminin subunit beta-1 OS=Homo sapiens GN=LAMB1 PE=1 SV=1|Laminin subunit beta-1 OS=Homo sapiens GN=LAMB1 PE=1 SV=2	3	1	1	1	3	3	15	706298666666667	-0.113601333261649	265321757236663	-198863898961347	0.080795936389612	0.0955266872230772	-685196296613871	0.865294089043	0.991175353635425	1	MV4_11 - HEK293	limma	0.080795936389612	0.0955266872230772	FALSE	no hit	706298666666667
COL6A6	A6NMZ7|A6NMZ7-2	Collagen alpha-6(VI) chain OS=Homo sapiens GN=COL6A6 PE=1 SV=2|Isoform 2 of Collagen alpha-6(VI) chain OS=Homo sapiens GN=COL6A6	2	1	1	NA	3	2	2	6069065	-0.124793754393394	22536931064342	-19469796736897	0.0862352566361607	0.1013974995612	-682962961895426	0.868089868390297	0.991203524381765	1	MV4_11 - HEK293	limma	0.0862352566361607	0.1013974995612	FALSE	no hit	6069065
RPL7	A8MUD9|P18124	60S ribosomal protein L7 OS=Homo sapiens GN=RPL7 PE=1 SV=1|60S ribosomal protein L7 OS=Homo sapiens GN=RPL7 PE=1 SV=1	2	NA	1	1	3	2	4	6446735	0.510424522431205	232662371798595	192251341320197	0.0895915613789003	0.104768273962211	-56934479845099	0.869732583993885	0.991219992933099	1	MV4_11 - HEK293	limma	0.0895915613789003	0.104768273962211	FALSE	no hit	6446735
IGFALS	P35858|P35858-2	Insulin-like growth factor-binding protein complex acid labile subunit OS=Homo sapiens GN=IGFALS PE=1 SV=1|Isoform 2 of Insulin-like growth factor-binding protein complex acid labile subunit OS=Homo sapiens GN=IGFALS	2	NA	1	1	3	2	2	633365	0.39475755620802	223964317516619	191774595988827	0.0902599400631004	0.104976234638606	-570050656496837	0.870052746406603	0.991223195447443	1	MV4_11 - HEK293	limma	0.0902599400631004	0.104976234638606	FALSE	no hit	633365
FLNA	P21333|P21333-2|Q5HY54	Filamin-A OS=Homo sapiens GN=FLNA PE=1 SV=4|Isoform 2 of Filamin-A OS=Homo sapiens GN=FLNA|Filamin-A OS=Homo sapiens GN=FLNA PE=1 SV=1	3	1	1	1	3	3	39	731642333333333	0.0938427733630398	287079538606734	188911678359382	0.0943747388925133	0.109168616881069	-700056451509976	0.871975809498344	0.991242382372803	1	MV4_11 - HEK293	limma	0.0943747388925133	0.109168616881069	FALSE	no hit	731642333333333
LIMS1	P48059|P48059-2|P48059-3|P48059-4|P48059-5	LIM and senescent cell antigen-like-containing domain protein 1 OS=Homo sapiens GN=LIMS1 PE=1 SV=4|Isoform 2 of LIM and senescent cell antigen-like-containing domain protein 1 OS=Homo sapiens GN=LIMS1|Isoform 3 of LIM and senescent cell antigen-like-containing domain protein 1 OS=Homo sapiens GN=LIMS1|Isoform 4 of LIM and senescent cell antigen-like-containing domain protein 1 OS=Homo sapiens GN=…	3	1	1	1	3	3	2	681523333333333	0.107196998526049	248465797638796	184536519452723	0.10100907130674	0.116214737955066	-706494494518478	0.87491612544177	0.991271557059573	1	MV4_11 - HEK293	limma	0.10100907130674	0.116214737955066	FALSE	no hit	681523333333333
HMCN1	Q96RW7|Q96RW7-2	Hemicentin-1 OS=Homo sapiens GN=HMCN1 PE=1 SV=2|Isoform 2 of Hemicentin-1 OS=Homo sapiens GN=HMCN1	3	1	1	1	3	3	17	701325666666667	-0.0657081399093293	268045139481071	-159095555889266	0.149073302265541	0.170597254999069	-742551156831515	0.892046633059522	0.991437739410163	1	MV4_11 - HEK293	limma	0.149073302265541	0.170597254999069	FALSE	no hit	701325666666667
ACTR3	B4DXW1|P61158	Actin-related protein 3 OS=Homo sapiens GN=ACTR3 PE=1 SV=1|Actin-related protein 3 OS=Homo sapiens GN=ACTR3 PE=1 SV=3	2	1	1	NA	3	2	2	614132	0.111556142144725	224652216333175	156694924396747	0.154553413708842	0.175927821987724	-737321919398042	0.893665815169586	0.991453120289904	1	MV4_11 - HEK293	limma	0.154553413708842	0.175927821987724	FALSE	no hit	614132
MYL12A|MYL12B	J3QRS3|O14950|P19105	Myosin regulatory light chain 12A OS=Homo sapiens GN=MYL12A PE=1 SV=1|Myosin regulatory light chain 12B OS=Homo sapiens GN=MYL12B PE=1 SV=2|Myosin regulatory light chain 12A OS=Homo sapiens GN=MYL12A PE=1 SV=2	2	1	1	NA	3	2	4	6242295	-0.0896305780052558	231720698746427	-149000076042094	0.173361201506833	0.196292577367525	-74759527846496	0.898858804409669	0.991502078684318	1	MV4_11 - HEK293	limma	0.173361201506833	0.196292577367525	FALSE	no hit	6242295
RPS9	A0A024R4M0|A8MXK4|B5MCT8|C9JM19|F2Z3C0|P46781	40S ribosomal protein S9 OS=Homo sapiens GN=RPS9 PE=1 SV=1|40S ribosomal protein S9 OS=Homo sapiens GN=RPS9 PE=1 SV=3	2	1	1	NA	3	2	2	612818	0.0950547241556059	22941579951918	139295102218789	0.199957959464203	0.225215806975471	-760119387769621	0.905414511637717	0.991563089264735	1	MV4_11 - HEK293	limma	0.199957959464203	0.225215806975471	FALSE	no hit	612818
2002-09-01	B5MCX3|H7C2Y0|Q15019|Q15019-2|Q15019-3	Isoform 2 of Septin-2 OS=Homo sapiens GN=SEPT2|Isoform 3 of Septin-2 OS=Homo sapiens GN=SEPT2|Septin-2 (Fragment) OS=Homo sapiens GN=SEPT2 PE=1 SV=1|Septin-2 OS=Homo sapiens GN=SEPT2 PE=1 SV=1	2	1	1	NA	3	2	4	6334475	0.0895330867446233	237528595142313	122827734919605	0.253168209045122	0.282015768945005	-780131241059231	0.916552740149394	0.991664762583346	1	MV4_11 - HEK293	limma	0.253168209045122	0.282015768945005	FALSE	no hit	6334475
SVEP1	A0A0A0MSD0|Q4LDE5	Sushi, von Willebrand factor type A, EGF and pentraxin domain-containing protein 1 OS=Homo sapiens GN=SVEP1 PE=1 SV=1|Sushi, von Willebrand factor type A, EGF and pentraxin domain-containing protein 1 OS=Homo sapiens GN=SVEP1 PE=1 SV=3	3	1	1	1	3	3	6	658014333333333	-0.103268525040658	243462200687416	-122728658176942	0.253521184303992	0.282015768945005	-788741795081402	0.91661980569118	0.991665367357638	1	MV4_11 - HEK293	limma	0.253521184303992	0.282015768945005	FALSE	no hit	658014333333333
RPS2	H0YEN5|P15880	40S ribosomal protein S2 (Fragment) OS=Homo sapiens GN=RPS2 PE=1 SV=1|40S ribosomal protein S2 OS=Homo sapiens GN=RPS2 PE=1 SV=2	2	NA	1	1	3	2	2	681847	0.202239278681535	24239623042892	12249889279665	0.254341324328906	0.282015768945005	-662836035654652	0.916775337307279	0.991666769551256	1	MV4_11 - HEK293	limma	0.254341324328906	0.282015768945005	FALSE	no hit	681847
NID1	P14543|P14543-2	Nidogen-1 OS=Homo sapiens GN=NID1 PE=1 SV=3|Isoform 2 of Nidogen-1 OS=Homo sapiens GN=NID1	3	1	1	1	3	3	8	693314666666667	0.0713721264164597	256806372154149	113602055851515	0.287812548619804	0.317483945384732	-79907856931687	0.922800131645065	0.991720725254827	1	MV4_11 - HEK293	limma	0.287812548619804	0.317483945384732	FALSE	no hit	693314666666667
LAMC1	P11047	Laminin subunit gamma-1 OS=Homo sapiens GN=LAMC1 PE=1 SV=3	3	1	1	1	3	3	13	703766333333333	-0.0837868044163947	264906148281653	-109411675958573	0.304761906467499	0.334456656328435	-803629825660401	0.925639345803065	0.991745910666751	1	MV4_11 - HEK293	limma	0.304761906467499	0.334456656328435	FALSE	no hit	703766333333333
RPS3A	D6RAT0|P61247	40S ribosomal protein S3a OS=Homo sapiens GN=RPS3A PE=1 SV=1|40S ribosomal protein S3a OS=Homo sapiens GN=RPS3A PE=1 SV=2	3	1	1	1	3	3	3	645587	0.0879023655668902	240047641417368	0.884651966053139	0.401346046944772	0.438204357378475	-824373333029239	0.93984522854443	0.991869657944708	1	MV4_11 - HEK293	limma	0.401346046944772	0.438204357378475	FALSE	no hit	645587
CAPZA1	P52907	F-actin-capping protein subunit alpha-1 OS=Homo sapiens GN=CAPZA1 PE=1 SV=3	2	1	NA	1	3	2	3	6158325	0.11586403312878	229397714093291	0.803644600592548	0.444098693983023	0.482421931534857	-822929181725971	0.945344527808129	0.991916571808519	1	MV4_11 - HEK293	limma	0.444098693983023	0.482421931534857	FALSE	no hit	6158325
ACTN1	H9KV75|P12814|P12814-2|P12814-3|P12814-4	Alpha-actinin-1 OS=Homo sapiens GN=ACTN1 PE=1 SV=1|Alpha-actinin-1 OS=Homo sapiens GN=ACTN1 PE=1 SV=2|Isoform 2 of Alpha-actinin-1 OS=Homo sapiens GN=ACTN1|Isoform 3 of Alpha-actinin-1 OS=Homo sapiens GN=ACTN1|Isoform 4 of Alpha-actinin-1 OS=Homo sapiens GN=ACTN1	2	NA	1	1	3	2	2	6104775	-0.170290500375472	217077357263051	-0.687923641131381	0.510342599230313	0.551582405228722	-714118004216469	0.953204863533202	0.991982695109611	1	MV4_11 - HEK293	limma	0.510342599230313	0.551582405228722	FALSE	no hit	6104775
ACLY	P53396|P53396-2|P53396-3	ATP-citrate synthase OS=Homo sapiens GN=ACLY PE=1 SV=3|Isoform 2 of ATP-citrate synthase OS=Homo sapiens GN=ACLY|Isoform 3 of ATP-citrate synthase OS=Homo sapiens GN=ACLY	2	NA	1	1	3	2	6	6270585	0.119873739568916	23132159853174	0.658640371567123	0.5280446508485	0.567847011465222	-71620505135319	0.955194679224763	0.991999262751774	1	MV4_11 - HEK293	limma	0.5280446508485	0.567847011465222	FALSE	no hit	6270585
VWF	P04275	von Willebrand factor OS=Homo sapiens GN=VWF PE=1 SV=4	3	1	1	1	3	3	5	711496666666667	-0.0253712261296464	256405138723686	-0.609988132621677	0.558263970655835	0.597342448601744	-845877730105044	0.958501239417409	0.99202664298218	1	MV4_11 - HEK293	limma	0.558263970655835	0.597342448601744	FALSE	no hit	711496666666667
BHMT	Q93088	Betaine--homocysteine S-methyltransferase 1 OS=Homo sapiens GN=BHMT PE=1 SV=2	3	1	1	1	3	3	3	643798	0.0412560272615856	23967722214549	0.511278582688982	0.622531632191796	0.662794872084797	-851850569092739	0.96521198736001	0.992081639709009	1	MV4_11 - HEK293	limma	0.622531632191796	0.662794872084797	FALSE	no hit	643798
C5	P01031	Complement C5 OS=Homo sapiens GN=C5 PE=1 SV=4	3	1	1	1	3	3	3	68408	-0.0318695480396087	252265026463083	-0.457081667414105	0.65938688553262	0.695922413773678	-854709930275396	0.96889763181543	0.992111523197613	1	MV4_11 - HEK293	limma	0.65938688553262	0.695922413773678	FALSE	no hit	68408
VCP	P55072	Transitional endoplasmic reticulum ATPase OS=Homo sapiens GN=VCP PE=1 SV=4	3	1	1	1	3	3	4	613658666666667	-0.0242824187898023	23212275431688	-0.455974388864306	0.660150700916152	0.695922413773678	-854765186284924	0.968972939144585	0.992112131443961	1	MV4_11 - HEK293	limma	0.660150700916152	0.695922413773678	FALSE	no hit	613658666666667
VCL	P18206|P18206-2	Vinculin OS=Homo sapiens GN=VCL PE=1 SV=4|Isoform 1 of Vinculin OS=Homo sapiens GN=VCL	3	1	1	1	3	3	22	687665333333333	-0.0207191491731464	274600438739849	-0.420816189767112	0.684618591460905	0.718178326336439	-856453157539748	0.971364230306003	0.992131396896287	1	MV4_11 - HEK293	limma	0.684618591460905	0.718178326336439	FALSE	no hit	687665333333333
FBLN1	P23142	Fibulin-1 OS=Homo sapiens GN=FBLN1 PE=1 SV=4	3	1	1	1	3	3	5	738334	-0.0216929423047567	251574468613726	-0.338425594158154	0.743479436223385	0.77611999683807	-859897502705417	0.976969012235632	0.992176185174715	1	MV4_11 - HEK293	limma	0.743479436223385	0.77611999683807	FALSE	no hit	738334
CFL1	E9PP50|P23528	Cofilin-1 (Fragment) OS=Homo sapiens GN=CFL1 PE=1 SV=7|Cofilin-1 OS=Homo sapiens GN=CFL1 PE=1 SV=3	3	1	1	1	3	3	5	711740666666667	-0.0210825137148127	26214847940908	-0.317220409930221	0.758941895945637	0.788415367632846	-860666522413287	0.978411731608501	0.992187631671326	1	MV4_11 - HEK293	limma	0.758941895945637	0.788415367632846	FALSE	no hit	711740666666667
RPS3	E9PL09|H0YEU2|P23396|P23396-2	40S ribosomal protein S3 (Fragment) OS=Homo sapiens GN=RPS3 PE=1 SV=1|40S ribosomal protein S3 OS=Homo sapiens GN=RPS3 PE=1 SV=1|40S ribosomal protein S3 OS=Homo sapiens GN=RPS3 PE=1 SV=2|Isoform 2 of 40S ribosomal protein S3 OS=Homo sapiens GN=RPS3	3	1	1	1	3	3	4	626703666666667	-0.0134583881913137	241698960336971	-0.246210334727296	0.811524060696075	0.838876171370399	-862886702079707	0.983243471986152	0.992225723841125	1	MV4_11 - HEK293	limma	0.811524060696075	0.838876171370399	FALSE	no hit	626703666666667
COL10A1	Q03692	Collagen alpha-1(X) chain OS=Homo sapiens GN=COL10A1 PE=1 SV=2	3	1	1	1	3	3	2	680038	0.0190958215633579	243383523662654	0.241093345240259	0.815356278715154	0.838876171370399	-863025425117498	0.983591673296517	0.992228454624175	1	MV4_11 - HEK293	limma	0.815356278715154	0.838876171370399	FALSE	no hit	680038
RPL35	F2Z388|P42766	60S ribosomal protein L35 OS=Homo sapiens GN=RPL35 PE=1 SV=1|60S ribosomal protein L35 OS=Homo sapiens GN=RPL35 PE=1 SV=2	2	NA	1	1	3	2	2	6419365	-0.0315262407800958	235170681992861	-0.172059842822687	0.867529036248007	0.886207135239956	-738163470175163	0.988289549157067	0.99226511124627	1	MV4_11 - HEK293	limma	0.867529036248007	0.886207135239956	FALSE	no hit	6419365
COL9A1	P20849	Collagen alpha-1(IX) chain OS=Homo sapiens GN=COL9A1 PE=1 SV=3	3	1	1	1	3	3	4	694956666666667	-0.0150293141520663	255988477874112	-0.16928498380964	0.869642515889677	0.886207135239956	-864668014607167	0.988478393760953	0.992266577536139	1	MV4_11 - HEK293	limma	0.869642515889677	0.886207135239956	FALSE	no hit	694956666666667
RSU1	Q15404|Q15404-2	Ras suppressor protein 1 OS=Homo sapiens GN=RSU1 PE=1 SV=3|Isoform 2 of Ras suppressor protein 1 OS=Homo sapiens GN=RSU1	2	1	1	NA	3	2	2	62228	-0.00765070974418336	227622065939878	-0.140840235899449	0.891368391691531	0.904041875933591	-85666106292916	0.990414252555054	0.992281576575951	1	MV4_11 - HEK293	limma	0.891368391691531	0.904041875933591	FALSE	no hit	62228
PKHD1L1	Q86WI1	Fibrocystin-L OS=Homo sapiens GN=PKHD1L1 PE=2 SV=2	2	NA	1	1	3	2	3	6194805	0.0251097880524576	229774284888465	0.119196230034275	0.907966288198902	0.916532007898891	-739021001702091	0.991887312959473	0.992292950929587	1	MV4_11 - HEK293	limma	0.907966288198902	0.916532007898891	FALSE	no hit	6194805
LAMA3	A0A0A0MSA0|A0A0A0MTS5|A0A0A6YYF2|K7EIP4|Q16787|Q16787-1|Q16787-3|Q16787-4	Laminin subunit alpha-3 OS=Homo sapiens GN=LAMA3 PE=1 SV=1|HCG1811249, isoform CRA_f OS=Homo sapiens GN=LAMA3 PE=1 SV=1|HCG1811249, isoform CRA_e OS=Homo sapiens GN=LAMA3 PE=1 SV=1|Laminin subunit alpha-3 (Fragment) OS=Homo sapiens GN=LAMA3 PE=1 SV=2|Laminin subunit alpha-3 OS=Homo sapiens GN=LAMA3 PE=1 SV=2|Isoform 1 of Laminin subunit alpha-3 OS=Homo sapiens GN=LAMA3|Isoform 3 of Laminin subuni…	2	1	1	NA	3	2	3	6254685	-0.00249877867956627	240335608475865	-0.0460278522196355	0.964380791300983	0.968908400649814	-857652451760519	0.996867224450643	0.992331156708502	1	MV4_11 - HEK293	limma	0.964380791300983	0.968908400649814	FALSE	no hit	6254685
[truncated: 1 more rows]
