# Supplementary material for: Y‐box binding protein 1 in small extracellular vesicles reduces mesenchymal stem cell differentiation to osteoblasts—implications for acute myeloid leukaemia
Source: J Extracell Vesicles. 2024 Mar 18;13(3):e12417. doi: 10.1002/jev2.12417 (PMC10948369; doi:10.1002/jev2.12417)
Supplement: Supplementary file 4 — Supplementary Information [file JEV2-13-e12417-s002.xlsx]

## Sheet: BM-MSCs proteomics_Full_dataset
gene_name	protein_id	description	found.in.files	found.in.file_fractionated_merged_results_20220224_1458_proteins.txt	found.in.conditions	found.in.reps	max.qupm	average.top3	signal_sum_Untreated	signal_sum_MV4_11_sEVs	signal_sum_K562_sEVs	norm_raw_signal_sum_Untreated	norm_raw_signal_sum_MV4_11_sEVs	norm_raw_signal_sum_K562_sEVs	ctrl.ratio_Untreated	ctrl.ratio_MV4_11_sEVs	ctrl.ratio_K562_sEVs
Tm9sf4	Q8BH24	Transmembrane 9 superfamily member 4 OS=Mus musculus GN=Tm9sf4 PE=1 SV=1	1	1	3	1	15	784791	118610000	147446000	116240000	135181872331634	126318161399201	119048971942781	1	0.9344312164083	0.880657812245153
Hist1h1d	P43277|Q149Z9	Histone H1.3 OS=Mus musculus GN=Hist1h1d PE=1 SV=2|Histone H1.3 OS=Mus musculus GN=Hist1h1d PE=1 SV=1	1	1	3	1	2	699735	26193000	28325900	11262700	29852615985014	242670239136877	115348662792494	1	0.812894385063931	0.386393818385629
Maged1	Q9QYH6	Melanoma-associated antigen D1 OS=Mus musculus GN=Maged1 PE=1 SV=1	1	1	3	1	6	68122	47153800	59772000	52109000	537420029639275	512071479942014	533682284838813	1	0.952832889919872	0.9930450214091
Emc7	Q14C26|Q9EP72	ER membrane protein complex subunit 7 OS=Mus musculus GN=Emc7 PE=1 SV=1|ER membrane protein complex subunit 7 OS=Mus musculus GN=Emc7 PE=1 SV=1	1	1	3	1	3	625075	8297050	13996200	9464760	945629166030857	119906559050464	969347855888809	1	126800825691275	102508244321345
Rai14	Q9EP71	Ankycorbin OS=Mus musculus GN=Rai14 PE=1 SV=1	1	1	3	1	11	720707	65724700	103659000	80086000	749075794994939	888054900945411	820213004732407	1	118553410332984	10949666378393
Hccs	P53702	Cytochrome c-type heme lyase OS=Mus musculus GN=Hccs PE=1 SV=2	1	1	3	1	5	700705	52787300	68053900	57786200	60162600533949	58302317621672	591826196015134	1	0.969079080761688	0.983711127448977
Galnt1	O08912	Polypeptide N-acetylgalactosaminyltransferase 1 OS=Mus musculus GN=Galnt1 PE=1 SV=1	1	1	3	1	10	677855	50423300	75268500	58951700	574683087694099	644831228468438	603762842333036	1	112206404238518	105060137536954
Aip	O08915	AH receptor-interacting protein OS=Mus musculus GN=Aip PE=1 SV=1	1	1	3	1	3	633179	13730300	25010000	19632600	15648660835301	214262659997151	201070272416022	1	13692076418054	128490402170668
Comt	O88587|O88587-2	Catechol O-methyltransferase OS=Mus musculus GN=Comt PE=1 SV=2|Isoform Soluble of Catechol O-methyltransferase OS=Mus musculus GN=Comt	1	1	3	1	4	732721	55393000	79195000	67864800	631323619767831	678469866392421	695047717747972	1	107467841396767	110093729425738
Ptpmt1	Q66GT5	Phosphatidylglycerophosphatase and protein-tyrosine phosphatase 1 OS=Mus musculus GN=Ptpmt1 PE=1 SV=1	1	1	3	1	3	654868	18639300	25979600	20220300	21243533200835	222569300346341	207089291756246	1	104770377997946	0.974834505157108
Arsb	A0A0R4J138|P50429	Arylsulfatase B OS=Mus musculus GN=Arsb PE=1 SV=1|Arylsulfatase B OS=Mus musculus GN=Arsb PE=1 SV=3	1	1	3	1	9	784466	105634000	128118000	104483000	12039290027721	109759710010056	107007860766496	1	0.911679258140057	0.888822019571805
Arsa	P50428	Arylsulfatase A OS=Mus musculus GN=Arsa PE=1 SV=2	1	1	3	1	2	644968	11676100	14534900	12165500	133074534991266	124521644813778	124594826924458	1	0.935728573629433	0.936278506873122
Sts	P50427	Steryl-sulfatase OS=Mus musculus GN=Sts PE=1 SV=1	1	1	3	1	7	710545	45089800	53708300	42343400	513896263979338	460123279565173	433666400426869	1	0.895362180690368	0.843879262847307
Sf3b6	P59708	Splicing factor 3B subunit 6 OS=Mus musculus GN=Sf3b6 PE=1 SV=1	1	1	3	1	4	674964	15929600	20586300	16062400	181552411558386	176364470111928	164505523652247	1	0.971424552271566	0.906104866579217
Fbxl18	E9PYR1|F8VQK6	Protein Fbxl18 OS=Mus musculus GN=Fbxl18 PE=1 SV=1|Protein Fbxl18 OS=Mus musculus GN=Fbxl18 PE=1 SV=1	1	1	3	1	5	646435	18589900	22362200	19878200	211872311648079	191578746716844	203585622339383	1	0.904217947246723	0.960888285759298
Sash1	F8VQK5	SAM and SH3 domain-containing protein 1 OS=Mus musculus GN=Sash1 PE=1 SV=1	1	1	3	1	4	628654	28007100	42660400	32222000	31920177190619	365475041205217	330006535954944	1	114496557779957	103384932353048
Agpat3	Q9D517	1-acyl-sn-glycerol-3-phosphate acyltransferase gamma OS=Mus musculus GN=Agpat3 PE=1 SV=2	1	1	3	1	12	785667	150362000	196486000	172774000	171370176945697	168331119600961	17694913178288	1	0.982266124719592	103255499256997
Prune2	Q52KR3|Q52KR3-6	Protein prune homolog 2 OS=Mus musculus GN=Prune2 PE=1 SV=2|Isoform 6 of Protein prune homolog 2 OS=Mus musculus GN=Prune2	1	1	3	1	12	75487	136491000	195810000	162215000	155561157882279	16775198502216	166134970609929	1	107836678066582	10679720623811
Eml3	Q8VC03	Echinoderm microtubule-associated protein-like 3 OS=Mus musculus GN=Eml3 PE=1 SV=1	1	1	3	1	10	711623	44545500	53910900	52444100	507692782560394	461858969885663	537114262686198	1	0.909721362506708	105795134604322
Tmem106a	Q8VC04	Transmembrane protein 106A OS=Mus musculus GN=Tmem106a PE=2 SV=1	1	1	3	1	3	700766	40568700	43632500	39596800	462368503841193	373803099253327	405536676894692	1	0.808452773378602	0.877085427587817
Fto	Q8BGW1	Alpha-ketoglutarate-dependent dioxygenase FTO OS=Mus musculus GN=Fto PE=1 SV=1	1	1	3	1	5	6427	26481300	37618700	31680700	301811964908163	322282396146935	324462729303824	1	106782511503479	107504925923846
Rpl37a	P61514|Q4VAF2	60S ribosomal protein L37a OS=Mus musculus GN=Rpl37a PE=1 SV=2|60S ribosomal protein L37a OS=Mus musculus GN=Rpl37a PE=1 SV=1	1	1	3	1	2	751014	48486700	74317800	50139200	552611321910654	636686505923082	513508277188012	1	115214162410162	0.929239515782191
Lztr1	E9PUQ1|Q9CQ33|Q9CQ33-2	Leucine-zipper-like transcriptional regulator 1 OS=Mus musculus GN=Lztr1 PE=1 SV=1|Leucine-zipper-like transcriptional regulator 1 OS=Mus musculus GN=Lztr1 PE=1 SV=2|Isoform 2 of Leucine-zipper-like transcriptional regulator 1 OS=Mus musculus GN=Lztr1	1	1	3	1	4	64631	12577100	15929100	14075000	143343388120918	136465867147565	144151262912477	1	0.952020661270042	100563594039564
Tsc2	Q61037-6	Isoform E of Tuberin OS=Mus musculus GN=Tsc2	1	1	3	1	9	665286	29402200	41133800	33313300	335101968355889	352396537536619	341183251636393	1	105160987046893	101814756060772
Ercc4	Q9QZD4	DNA repair endonuclease XPF OS=Mus musculus GN=Ercc4 PE=1 SV=3	1	1	3	1	4	619938	12503800	15113400	13951100	142507975319138	129477700343899	142882322132736	1	0.908564591237379	100262684816593
Eif3i	Q9QZD9	Eukaryotic translation initiation factor 3 subunit I OS=Mus musculus GN=Eif3i PE=1 SV=1	1	1	3	1	15	813094	204178000	253273000	231678000	23270520469546	216980994344098	237276563332411	1	0.932428626287323	101964441939721
Slc25a10	Q9QZD8	Mitochondrial dicarboxylate carrier OS=Mus musculus GN=Slc25a10 PE=1 SV=2	1	1	3	1	7	755436	62559900	79269300	66460500	713006020983037	679106400404327	680665364745627	1	0.952455351594406	0.95464181888279
Plk1	Q07832|Q3TPZ2	Serine/threonine-protein kinase PLK1 OS=Mus musculus GN=Plk1 PE=1 SV=2|Serine/threonine-protein kinase PLK OS=Mus musculus GN=Plk1 PE=1 SV=1	1	1	3	1	4	644535	36145200	46158400	42508400	411953107815648	395442685534287	435356273135969	1	0.959921597948596	105681026523726
Chd2	E9PZM4	Chromodomain-helicase-DNA-binding protein 2 OS=Mus musculus GN=Chd2 PE=1 SV=1	1	1	3	1	6	631119	20614200	26411700	22733100	234943609528606	226271135427699	232824516867896	1	0.963086997265822	0.99098042008905
Asl	Q91YI0	Argininosuccinate lyase OS=Mus musculus GN=Asl PE=1 SV=1	1	1	3	1	11	730099	123955000	172393000	146629000	141273661452388	147690454797637	150172330583259	1	104542101676477	106298887591209
Entpd5	Q3TQC7|Q9WUZ9	Ectonucleoside triphosphate diphosphohydrolase 5 OS=Mus musculus GN=Entpd5 PE=1 SV=1|Ectonucleoside triphosphate diphosphohydrolase 5 OS=Mus musculus GN=Entpd5 PE=1 SV=1	1	1	3	1	3	6999	40820600	45299300	38740200	465239451791647	388082707477367	396763677121276	1	0.834156918513365	0.852816061908186
Rab10	P61027|Q4FJL0	Ras-related protein Rab-10 OS=Mus musculus GN=Rab10 PE=1 SV=1|RAB10, member RAS oncogene family OS=Mus musculus GN=Rab10 PE=1 SV=1	1	1	3	1	9	788353	139682000	152930000	129373000	159197995877475	131016347834324	132499334541925	1	0.822977369232453	0.832292729639017
Zfp512|Znf512	A0A0J9YTU9|Q69Z99	Zinc finger protein 512 OS=Mus musculus GN=Zfp512 PE=1 SV=1|Zinc finger protein 512 OS=Mus musculus GN=Znf512 PE=2 SV=2	1	1	3	1	4	638231	17860500	24979000	18092100	203559213454108	213997080530541	185293006304713	1	10512768098251	0.91026587871193
Trim2	E9QKC6|Q3UHH4|Q9ESN6	Tripartite motif-containing protein 2 OS=Mus musculus GN=Trim2 PE=1 SV=1|Tripartite motif-containing protein 2 OS=Mus musculus GN=Trim2 PE=1 SV=1|Tripartite motif-containing protein 2 OS=Mus musculus GN=Trim2 PE=1 SV=1	1	1	3	1	3	633251	14237000	19823300	17637500	162261556056445	1698277884015	180637150949827	1	104662985200526	111324675628643
Cfap20	Q8BTU1	Cilia- and flagella-associated protein 20 OS=Mus musculus GN=Cfap20 PE=1 SV=1	1	1	3	1	5	752786	53942400	69422200	58556000	614790880200824	594745511189695	599710220327036	1	0.96739481723512	0.97547026093025
Atad1	Q9D5T0	ATPase family AAA domain-containing protein 1 OS=Mus musculus GN=Atad1 PE=1 SV=1	1	1	3	1	7	707837	70481600	105620000	82966100	803291008593652	904854943978376	849709988911041	1	11264347967277	105778600758728
Fxr2	Q6P5B5	Fragile X mental retardation syndrome-related protein 2 OS=Mus musculus GN=Fxr2 PE=1 SV=1	1	1	3	1	8	716403	47407200	70235000	57197000	540308073349655	601708833462613	585791814195734	1	11136402788363	108418112386162
Lypla1	D3Z111|J3QP56|P97823|P97823-2	Acyl-protein thioesterase 1 OS=Mus musculus GN=Lypla1 PE=1 SV=1|Acyl-protein thioesterase 1 OS=Mus musculus GN=Lypla1 PE=1 SV=1|Acyl-protein thioesterase 1 OS=Mus musculus GN=Lypla1 PE=1 SV=1|Isoform 2 of Acyl-protein thioesterase 1 OS=Mus musculus GN=Lypla1	1	1	3	1	2	667787	15952000	25513600	19004700	181807708239967	218577041267625	194639538633944	1	120224298179441	107057913285525
Samm50	Q8BGH2	Sorting and assembly machinery component 50 homolog OS=Mus musculus GN=Samm50 PE=1 SV=1	1	1	3	1	12	749296	164680000	200595000	155263000	187688649654949	171851332595477	159014973595595	1	0.915619207189205	0.847227436970385
Gm28062|Hnrnpu	G3XA10|Q8VEK3	Heterogeneous nuclear ribonucleoprotein U, isoform CRA_b OS=Mus musculus GN=Gm28062 PE=4 SV=1|Heterogeneous nuclear ribonucleoprotein U OS=Mus musculus GN=Hnrnpu PE=1 SV=1	1	1	3	1	23	846191	393666000	643644000	475977000	448667961835471	551414936150367	487479116641508	1	122900448227809	108650306709501
Tmem30a	Q8VEK0	Cell cycle control protein 50A OS=Mus musculus GN=Tmem30a PE=1 SV=1	1	1	3	1	4	691829	43262300	62689600	56422000	493067929801271	53706679128978	577854533289365	1	10892348879925	117195724638239
Crybg3	Q80W49|Q80W49-2	Beta/gamma crystallin domain-containing protein 3 OS=Mus musculus GN=Crybg3 PE=1 SV=2|Isoform 2 of Beta/gamma crystallin domain-containing protein 3 OS=Mus musculus GN=Crybg3	1	1	3	1	3	607845	11256000	15937400	12911800	1282865824943	13653697390798	132238172395973	1	106431219269597	103080283085606
Uso1	Q9Z1Z0|Q9Z1Z0-4	General vesicular transport factor p115 OS=Mus musculus GN=Uso1 PE=1 SV=2|Isoform 4 of General vesicular transport factor p115 OS=Mus musculus GN=Uso1	1	1	3	1	30	773896	208691000	345209000	270695000	237848748998914	295743297061003	277236419993556	1	124340909214685	116559965591756
Strap	B2RUC7|Q9Z1Z2	Serine-threonine kinase receptor-associated protein OS=Mus musculus GN=Strap PE=1 SV=1|Serine-threonine kinase receptor-associated protein OS=Mus musculus GN=Strap PE=1 SV=2	1	1	3	1	18	766711	344660000	400073000	371104000	392814974435723	3427457224032	380071831416497	1	0.872537313261933	0.967559426578552
Tlk1	Q8C0V0	Serine/threonine-protein kinase tousled-like 1 OS=Mus musculus GN=Tlk1 PE=1 SV=2	1	1	3	1	2	576939	7724470	11019900	12745100	880371231236451	944083601320506	130530888877145	1	107236989104536	148268008137679
Adamts5	Q9R001	A disintegrin and metalloproteinase with thrombospondin motifs 5 OS=Mus musculus GN=Adamts5 PE=2 SV=2	1	1	3	1	2	560151	1816750	3023920	2403410	20705814565257	259061632474435	246148907137818	1	12511540256384	118879122751751
Numbl	O08919	Numb-like protein OS=Mus musculus GN=Numbl PE=1 SV=3	1	1	3	1	2	712567	12031200	16786800	13602400	137121671224717	143813851293089	139311057807508	1	10488046857116	101596674371918
Eif2b5	Q8CHW4	Translation initiation factor eIF-2B subunit epsilon OS=Mus musculus GN=Eif2b5 PE=1 SV=1	1	1	3	1	5	716031	45866300	54009800	45267200	522746169035027	462706254054944	463610944832091	1	0.885145184151394	0.886875834380388
Ednra	Q61614	Endothelin-1 receptor OS=Mus musculus GN=Ednra PE=2 SV=3	1	1	3	1	2	687206	17170800	19362500	24104200	195698583039545	165880078136539	246866846997863	1	0.847630450666161	126146466245992
Xpo7	E9PUW7|Q9EPK7|Q9EPK7-2	Exportin-7 OS=Mus musculus GN=Xpo7 PE=1 SV=1|Exportin-7 OS=Mus musculus GN=Xpo7 PE=1 SV=3|Isoform 2 of Exportin-7 OS=Mus musculus GN=Xpo7	1	1	3	1	22	754481	208717000	273007000	238545000	237878381649454	233887269163704	244309506298095	1	0.983222046248698	102703534723941
Ksr1	Q61097|Q61097-2	Kinase suppressor of Ras 1 OS=Mus musculus GN=Ksr1 PE=1 SV=1|Isoform 2 of Kinase suppressor of Ras 1 OS=Mus musculus GN=Ksr1	1	1	3	1	7	736553	53374600	73979800	65893400	608319565209685	63379083302908	67485732345272	1	104187152489599	110937961237545
Wbscr27	A0A0J9YUG5|Q8BGM4|Q8BY07	Protein Wbscr27 (Fragment) OS=Mus musculus GN=Wbscr27 PE=1 SV=2|Protein Wbscr27 OS=Mus musculus GN=Wbscr27 PE=1 SV=1|Protein Wbscr27 OS=Mus musculus GN=Wbscr27 PE=1 SV=1	1	1	3	1	2	614454	8557840	11012000	8007190	975351854240426	94340680203463	820068597428178	1	0.967247663428421	0.840792575379704
Papolg	Q6PCL9|Q8BY05	Poly(A) polymerase gamma OS=Mus musculus GN=Papolg PE=1 SV=1|Poly(A) polymerase gamma OS=Mus musculus GN=Papolg PE=1 SV=1	1	1	3	1	3	648083	31188800	37399300	29830300	355464158146605	320402778889702	305511574995245	1	0.901364516074664	0.859472236492665
Nkrf	Q8BY02	NF-kappa-B-repressing factor OS=Mus musculus GN=Nkrf PE=2 SV=3	1	1	3	1	4	619175	15282000	21557700	16804400	174171602139116	184686531204341	172104830016798	1	106037108768643	0.988133702067762
Hsd11b1	P50172|Q3TJI8|Q4JHD9	Corticosteroid 11-beta-dehydrogenase isozyme 1 OS=Mus musculus GN=Hsd11b1 PE=1 SV=3|Corticosteroid 11-beta-dehydrogenase isozyme 1 OS=Mus musculus GN=Hsd11b1 PE=1 SV=1|11B-hydroxysteroid dehydrogenase type 1 OS=Mus musculus GN=Hsd11b1 PE=1 SV=1	1	1	3	1	7	770991	117745000	134966000	105959000	134196016842495	115626446098263	108519528717181	1	0.861623532641604	0.808664305174941
Nsmce2	Q91VT1	E3 SUMO-protein ligase NSE2 OS=Mus musculus GN=Nsmce2 PE=2 SV=1	1	1	3	1	3	664953	18084700	26083000	21831000	206114459704571	223455136373678	22358552189288	1	108413129624172	108476388417072
Cbr4	Q91VT4	Carbonyl reductase family member 4 OS=Mus musculus GN=Cbr4 PE=1 SV=2	1	1	3	1	5	709908	39194600	50586000	41311200	446707648030477	433374287029824	423094966424861	1	0.970151930329737	0.947140637260804
Tanc1	E9QAF9|Q0VGY8	Protein TANC1 OS=Mus musculus GN=Tanc1 PE=1 SV=1|Protein TANC1 OS=Mus musculus GN=Tanc1 PE=1 SV=2	1	1	3	1	13	706176	111649000	146302000	127349000	127248300008049	125338087496615	130426424018764	1	0.98498830623817	102497576793179
Manf	Q3TMX5|Q80ZP8	Arginine-rich, mutated in early stage tumors, isoform CRA_b OS=Mus musculus GN=Manf PE=1 SV=1|Armet protein OS=Mus musculus GN=Manf PE=1 SV=1	1	1	3	1	8	787473	148397000	175348000	137226000	169130632395224	150222026809998	140542104471955	1	0.888201177294479	0.830967770188051
Psme4	Q5SSW2	Proteasome activator complex subunit 4 OS=Mus musculus GN=Psme4 PE=1 SV=1	1	1	3	1	22	727158	161555000	200185000	171513000	184127033003433	171500082333187	175657659367018	1	0.931422613701646	0.95400255194327
Gnpda2	Q9CRC9|Q9CRC9-2	Glucosamine-6-phosphate isomerase 2 OS=Mus musculus GN=Gnpda2 PE=1 SV=1|Isoform 2 of Glucosamine-6-phosphate isomerase 2 OS=Mus musculus GN=Gnpda2	1	1	3	1	5	719474	89606000	107190000	92446700	102125510936249	918305258900227	946807002279992	1	0.899192817232	0.927101361452216
Gtf3c1	A0A0U1RPD8|Q8K284|Q8K284-2	General transcription factor 3C polypeptide 1 OS=Mus musculus GN=Gtf3c1 PE=1 SV=1|General transcription factor 3C polypeptide 1 OS=Mus musculus GN=Gtf3c1 PE=1 SV=2|Isoform 2 of General transcription factor 3C polypeptide 1 OS=Mus musculus GN=Gtf3c1	1	1	3	1	11	665908	49932800	67511700	54316700	569092774197879	578378105674918	556292781686547	1	101631602420208	0.977508074093239
H2-D1	P14426	H-2 class I histocompatibility antigen, D-K alpha chain OS=Mus musculus GN=H2-D1 PE=1 SV=1	1	1	3	1	6	705476	45227100	52965300	44114300	515461095871349	453757939446107	451803343339246	1	0.880295221269923	0.876503284065514
Slc25a24	Q8BMD8	Calcium-binding mitochondrial carrier protein SCaMC-1 OS=Mus musculus GN=Slc25a24 PE=1 SV=1	1	1	3	1	16	757666	162662000	223663000	191181000	185388700086066	191613871743075	195800942059469	1	103357902425616	105616438309654
Med14	A2ABV5	Mediator of RNA polymerase II transcription subunit 14 OS=Mus musculus GN=Med14 PE=1 SV=1	1	1	3	1	7	667578	19838600	24098400	21743900	226103961928875	206452910262908	222693473935532	1	0.913088424022626	0.98491628380039
Q6PD19	Q6PD19	UPF0668 protein C10orf76 homolog OS=Mus musculus PE=1 SV=2	1	1	3	1	9	680031	83235100	108732000	99003400	948644858082017	931515695594175	101395844707845	1	0.981943545741159	106884935752299
Nol10	Q3TUB5|Q5RJG1	Nucleolar protein 10 OS=Mus musculus GN=Nol10 PE=1 SV=1|Nucleolar protein 10 OS=Mus musculus GN=Nol10 PE=2 SV=1	1	1	3	1	2	648613	10096000	13659600	10863700	115065861483871	117022880067856	111262243332311	1	101700781238455	0.96694399101081
Rab9|Rab9a	Q0PD48|Q9R0M6	MCG116026, isoform CRA_a OS=Mus musculus GN=Rab9 PE=1 SV=1|Ras-related protein Rab-9A OS=Mus musculus GN=Rab9a PE=1 SV=1	1	1	3	1	3	632013	21063700	31398800	27630700	240066638920147	268996017941565	282984035535046	1	112050561940446	117877284743915
Thnsl2	Q80W22	Threonine synthase-like 2 OS=Mus musculus GN=Thnsl2 PE=1 SV=1	1	1	3	1	6	653858	23094400	33161000	28904600	263210878709697	284092925556398	296030877014564	1	107933580461822	112469088840764
Flnc	D3YW87|D3Z576|Q8VHX6|Q8VHX6-2	Filamin-C OS=Mus musculus GN=Flnc PE=1 SV=2|Filamin-C OS=Mus musculus GN=Flnc PE=1 SV=2|Filamin-C OS=Mus musculus GN=Flnc PE=1 SV=3|Isoform 2 of Filamin-C OS=Mus musculus GN=Flnc	1	1	3	1	95	824256	1215790000	1578230000	1388040000	138565693079907	135208219866975	142158237281019	1	0.975769808974322	102592664981686
Plin4	O88492	Perilipin-4 OS=Mus musculus GN=Plin4 PE=1 SV=2	1	1	3	1	31	807327	728080000	1066460000	883679000	829805392523531	913644767615203	905033348911086	1	110103498464466	109065734817507
Ccdc134	Q8C7V8|Q8C7V8-2	Coiled-coil domain-containing protein 134 OS=Mus musculus GN=Ccdc134 PE=1 SV=1|Isoform 2 of Coiled-coil domain-containing protein 134 OS=Mus musculus GN=Ccdc134	1	1	3	1	3	667676	29430400	38488800	32056800	335423368642521	329736612079103	32831461491529	1	0.983046033475745	0.978806623533713
Usp25	P57080	Ubiquitin carboxyl-terminal hydrolase 25 OS=Mus musculus GN=Usp25 PE=1 SV=2	1	1	3	1	12	667455	66281600	97238200	81614100	755422880797273	83304739645482	835863274349215	1	11027563734575	110648392522483
Ythdf3	Q8BYK6|Q8BYK6-2|Q8BYK6-3	YTH domain-containing family protein 3 OS=Mus musculus GN=Ythdf3 PE=1 SV=2|Isoform 2 of YTH domain-containing family protein 3 OS=Mus musculus GN=Ythdf3|Isoform 3 of YTH domain-containing family protein 3 OS=Mus musculus GN=Ythdf3	1	1	3	1	4	675665	14137300	18017200	18801800	161125257879945	154354785993629	192561507284392	1	0.957980071061481	119510441639057
Snx8	Q3U0I9|Q8CFD4	Sorting nexin-8 OS=Mus musculus GN=Snx8 PE=1 SV=1|Sorting nexin-8 OS=Mus musculus GN=Snx8 PE=1 SV=1	1	1	3	1	4	666582	10552100	13889500	12417500	120264112219093	118992451660553	127175723425626	1	0.989426101144594	105747027171283
Gsto1	O09131	Glutathione S-transferase omega-1 OS=Mus musculus GN=Gsto1 PE=1 SV=2	1	1	3	1	11	800785	218227000	276715000	221582000	248717093443349	23706394226754	226936590683286	1	0.953146963023422	0.912428605293975
Actr8	Q8R2S9	Actin-related protein 8 OS=Mus musculus GN=Actr8 PE=2 SV=1	1	1	3	1	3	642432	19319000	24268400	22238200	220181990690064	207909313789479	227755922905879	1	0.944261213816252	103439850912455
Safb	D3YXK2|S4R1M2	Scaffold attachment factor B1 OS=Mus musculus GN=Safb PE=1 SV=2|Scaffold attachment factor B1 OS=Mus musculus GN=Safb PE=1 SV=1	1	1	3	1	2	640446	13720000	16936800	13513100	156369217468176	145098913228298	138396478214039	1	0.927925045463812	0.885062165398411
Dnah17	E9Q7P0|K3W4R0|Q69Z23|Q69Z23-2	Dynein heavy chain 17, axonemal OS=Mus musculus GN=Dnah17 PE=1 SV=1|Dynein heavy chain 17, axonemal OS=Mus musculus GN=Dnah17 PE=1 SV=1|Dynein heavy chain 17, axonemal OS=Mus musculus GN=Dnah17 PE=1 SV=2|Isoform 2 of Dynein heavy chain 17, axonemal OS=Mus musculus GN=Dnah17	1	1	3	1	2	615492	7874040	10754200	8949440	897417983318604	921320870908173	916570570770472	1	102663517784787	1021341880604
Cltb	Q6IRU5|Q6IRU5-2	Clathrin light chain B OS=Mus musculus GN=Cltb PE=1 SV=1|Isoform 2 of Clathrin light chain B OS=Mus musculus GN=Cltb	1	1	3	1	4	658002	28169000	34845900	31428400	321046974261008	298527597920621	321878760306821	1	0.92985644424084	1002590854649
Sil1	Q9EPK6	Nucleotide exchange factor SIL1 OS=Mus musculus GN=Sil1 PE=1 SV=2	1	1	3	1	5	699619	46568000	59904500	47489000	530743565529008	513206617984781	48636584898406	1	0.966957776441911	0.916385766258484
Gphn	Q8BUV3	Gephyrin OS=Mus musculus GN=Gphn PE=1 SV=2	1	1	3	1	8	687894	32887800	40406800	38900600	37482795555757	346168270690639	398406438227575	1	0.923539094557932	106290481358289
Copb2	O55029	Coatomer subunit beta' OS=Mus musculus GN=Copb2 PE=1 SV=2	1	1	3	1	31	806354	496108000	634988000	530265000	565422884400155	543999272076256	543079001266678	1	0.9621104611876	0.960482881485808
Dctn3	Q9Z0Y1	Dynactin subunit 3 OS=Mus musculus GN=Dctn3 PE=1 SV=2	1	1	3	1	10	752456	110973000	142669000	113058000	126477851093993	122225667489539	115790078027416	1	0.966380013831087	0.915496879697668
Ppp3ca	P63328-2	Isoform 2 of Serine/threonine-protein phosphatase 2B catalytic subunit alpha isoform OS=Mus musculus GN=Ppp3ca	1	1	3	1	8	774133	100172000	157626000	132310000	114167764229024	135039448399484	13550730796412	1	118281591403149	118691391461681
Epb41l1	A2AUK5|A2AUK7|A2AUK8	Band 4.1-like protein 1 OS=Mus musculus GN=Epb41l1 PE=1 SV=1|Band 4.1-like protein 1 OS=Mus musculus GN=Epb41l1 PE=1 SV=1|Band 4.1-like protein 1 OS=Mus musculus GN=Epb41l1 PE=1 SV=1	1	1	3	1	13	80857	148754000	188667000	160148000	169537511481493	161632520086696	164018020979804	1	0.953373201448342	0.967443839104059
Sigmar1	O55242|O55242-2	Sigma non-opioid intracellular receptor 1 OS=Mus musculus GN=Sigmar1 PE=1 SV=1|Isoform 2 of Sigma non-opioid intracellular receptor 1 OS=Mus musculus GN=Sigmar1	1	1	3	1	2	760739	34372200	37120600	31749500	391745919581604	318015133814084	325167355015254	1	0.811789269314492	0.830046565290437
Ppih	A2BGI8|Q4G0C5|Q9D868-2	Peptidyl-prolyl cis-trans isomerase (Fragment) OS=Mus musculus GN=Ppih PE=1 SV=1|Peptidyl-prolyl cis-trans isomerase OS=Mus musculus GN=Ppih PE=1 SV=1|Isoform 2 of Peptidyl-prolyl cis-trans isomerase H OS=Mus musculus GN=Ppih	1	1	3	1	7	721546	40872800	55234800	45858100	465834384237115	473200926525817	469662737461221	1	101581365081233	100821827102861
Tbc1d8b	A3KGB4	TBC1 domain family member 8B OS=Mus musculus GN=Tbc1d8b PE=1 SV=1	1	1	3	1	15	7231	140101000	168518000	145425000	159675537438111	144370711465014	148939235588256	1	0.904150465258158	0.932761761619147
Ap2s1	P62743|Q3UJ76	AP-2 complex subunit sigma OS=Mus musculus GN=Ap2s1 PE=1 SV=1|AP-2 complex subunit sigma OS=Mus musculus GN=Ap2s1 PE=1 SV=1	1	1	3	1	6	701125	91101900	108050000	95623600	10383041408793	925672947328758	979343709004446	1	0.891523890624999	0.943214680984591
Lrp10	Q7TQH7	Low-density lipoprotein receptor-related protein 10 OS=Mus musculus GN=Lrp10 PE=2 SV=2	1	1	3	1	2	620223	8950700	10905700	10459400	10201267892073	934299996453783	107121543112381	1	0.915866543588951	105008067865389
Tlk2	B1ASU9|O55047|O55047-3	Serine/threonine-protein kinase tousled-like 2 OS=Mus musculus GN=Tlk2 PE=1 SV=1|Serine/threonine-protein kinase tousled-like 2 OS=Mus musculus GN=Tlk2 PE=1 SV=2|Isoform 3 of Serine/threonine-protein kinase tousled-like 2 OS=Mus musculus GN=Tlk2	1	1	3	1	2	639647	4981540	6376080	5651570	567754746054249	546243846923076	578814176155077	1	0.962112339384799	101947923848755
Nsun4	Q9CZ57	5-methylcytosine rRNA methyltransferase NSUN4 OS=Mus musculus GN=Nsun4 PE=1 SV=1	1	1	3	1	2	671191	8681760	10639600	10257000	989475231375015	91150299772318	10504863258922	1	0.921198397716857	106166005230106
Spryd4	Q91WK1	SPRY domain-containing protein 4 OS=Mus musculus GN=Spryd4 PE=1 SV=1	1	1	3	1	7	721527	48833600	55218800	46228500	55656500132317	473063853252727	473456245651827	1	0.849970537364139	0.850675562649896
Eif3h	Q5M9L0|Q91WK2	Eukaryotic translation initiation factor 3 subunit H OS=Mus musculus GN=Eif3h PE=1 SV=1|Eukaryotic translation initiation factor 3 subunit H OS=Mus musculus GN=Eif3h PE=1 SV=1	1	1	3	1	11	783697	197546000	254244000	211334000	225146599372945	217812857770156	216440944911868	1	0.967426816024694	0.96133339572828
Gdap2	Q9DBL2|Q9DBL2-2	Ganglioside-induced differentiation-associated protein 2 OS=Mus musculus GN=Gdap2 PE=1 SV=1|Isoform 2 of Ganglioside-induced differentiation-associated protein 2 OS=Mus musculus GN=Gdap2	1	1	3	1	5	626944	13035700	19769800	16748300	148570131789351	169369449644609	171530273295704	1	113999663057947	115454076286953
Snrpa1	P57784	U2 small nuclear ribonucleoprotein A' OS=Mus musculus GN=Snrpa1 PE=1 SV=2	1	1	3	1	7	74335	91094100	125863000	90938000	103821524292767	107827833567459	931355420727166	1	103858842664835	0.897073537565129
Acadl	P51174	Long-chain specific acyl-CoA dehydrogenase, mitochondrial OS=Mus musculus GN=Acadl PE=1 SV=2	1	1	3	1	15	82531	391589000	449158000	384426000	446300768944207	384797232463019	39371576125323	1	0.862192627122996	0.882175852362131
Ppox	P51175	Protoporphyrinogen oxidase OS=Mus musculus GN=Ppox PE=1 SV=1	1	1	3	1	5	657664	20156100	26699200	23215800	229722564446814	228734170803516	237768162665968	1	0.995697446414643	103502310815016
Pdia5	Q921X9	Protein disulfide-isomerase A5 OS=Mus musculus GN=Pdia5 PE=1 SV=1	1	1	3	1	14	728849	94946700	122157000	108117000	10821239927249	104652873879536	110729677387626	1	0.967106122617335	102326238150212
Cald1	E9Q0M9|E9QA15|E9QA16|Q8VCQ8|S4R1T7	Protein Cald1 OS=Mus musculus GN=Cald1 PE=1 SV=1|Protein Cald1 OS=Mus musculus GN=Cald1 PE=1 SV=1|Protein Cald1 OS=Mus musculus GN=Cald1 PE=1 SV=1|Caldesmon 1 OS=Mus musculus GN=Cald1 PE=1 SV=1|Protein Cald1 OS=Mus musculus GN=Cald1 PE=1 SV=1	1	1	3	1	23	747294	283261000	439795000	307546000	322837470184058	376775875863444	314977934662031	1	116707603875298	0.975654822479106
Ints8	Q80V86	Integrator complex subunit 8 OS=Mus musculus GN=Ints8 PE=1 SV=1	1	1	3	1	5	664758	19746900	24008200	20190900	225058841138654	205680159685869	206788187164443	1	0.913895044714794	0.918818323769139
Vps39	Q8R5L3|Q8R5L3-2	Vam6/Vps39-like protein OS=Mus musculus GN=Vps39 PE=1 SV=1|Isoform 2 of Vam6/Vps39-like protein OS=Mus musculus GN=Vps39	1	1	3	1	15	715882	99894900	123263000	109352000	113851948557301	105600392879764	111994521506254	1	0.927523808049857	0.98368559278446
Mcl1	P97287|P97287-2	Induced myeloid leukemia cell differentiation protein Mcl-1 homolog OS=Mus musculus GN=Mcl1 PE=1 SV=3|Isoform 2 of Induced myeloid leukemia cell differentiation protein Mcl-1 homolog OS=Mus musculus GN=Mcl1	1	1	3	1	2	639756	6850920	9106680	7094920	780811224006623	780176521608491	726637071590047	1	0.999187124392404	0.930618117733261
Baz1b	Q9Z277|Q9Z277-2	Tyrosine-protein kinase BAZ1B OS=Mus musculus GN=Baz1b PE=1 SV=2|Isoform 2 of Tyrosine-protein kinase BAZ1B OS=Mus musculus GN=Baz1b	1	1	3	1	15	726579	119215000	155104000	122658000	135871401315368	13287883093242	125622064698534	1	0.977974979620603	0.924565901892447
Map2k5	Q9WVS7|Q9WVS7-2	Dual specificity mitogen-activated protein kinase kinase 5 OS=Mus musculus GN=Map2k5 PE=1 SV=1|Isoform 2 of Dual specificity mitogen-activated protein kinase kinase 5 OS=Mus musculus GN=Map2k5	1	1	3	1	2	685681	22561500	24357800	20880300	257137325066198	208675210702863	213848782592639	1	0.811532167292868	0.831652046382552
Dis3	Q9CSH3	Exosome complex exonuclease RRP44 OS=Mus musculus GN=Dis3 PE=1 SV=4	1	1	3	1	30	755745	265667000	374793000	329327000	302785283506688	321088145255148	337285278587407	1	10604483201313	111394211330603
Sgpl1	Q8R0X7	Sphingosine-1-phosphate lyase 1 OS=Mus musculus GN=Sgpl1 PE=1 SV=1	1	1	3	1	18	783241	288015000	374140000	308091000	328255686363677	320528714959353	315536104738671	1	0.976460510128794	0.961250993803307
Cog1	Q9Z160	Conserved oligomeric Golgi complex subunit 1 OS=Mus musculus GN=Cog1 PE=1 SV=3	1	1	3	1	17	742037	81306400	113531000	99776500	926663129967524	97262911044129	102187626884453	1	104960376536766	11027483837415
Brix1	Q9DCA5	Ribosome biogenesis protein BRX1 homolog OS=Mus musculus GN=Brix1 PE=1 SV=3	1	1	3	1	5	684934	37588700	49955000	37798500	428404927452332	427968459822379	387119112696077	1	0.99898117971577	0.903628991847091
Slc30a9	F8WHL1|Q5IRJ6|Q5IRJ6-2	Zinc transporter 9 OS=Mus musculus GN=Slc30a9 PE=1 SV=1|Zinc transporter 9 OS=Mus musculus GN=Slc30a9 PE=1 SV=2|Isoform 2 of Zinc transporter 9 OS=Mus musculus GN=Slc30a9	1	1	3	1	2	651329	15161500	19794100	16102500	172798242758291	169577629678113	164916213928821	1	0.981362003289101	0.954385943377359
Trps1	G3UW90|V9GX74|V9GXA5	Trichorhinophalangeal syndrome I (Human), isoform CRA_b OS=Mus musculus GN=Trps1 PE=1 SV=1|Zinc finger transcription factor Trps1 OS=Mus musculus GN=Trps1 PE=1 SV=1|Zinc finger transcription factor Trps1 OS=Mus musculus GN=Trps1 PE=1 SV=1	1	1	3	1	5	665897	30344900	41474100	36116500	345846083611519	355311914713629	369892652716056	1	102737006879842	106952968457364
Ttc37	F8VPK0	Protein Ttc37 OS=Mus musculus GN=Ttc37 PE=1 SV=1	1	1	3	1	30	713877	231437000	303734000	273412000	263772759352639	260211334552479	280019077054538	1	0.986498132677155	106159209822034
Hibch	Q8QZS1	3-hydroxyisobutyryl-CoA hydrolase, mitochondrial OS=Mus musculus GN=Hibch PE=1 SV=1	1	1	3	1	11	728612	103544000	143339000	114355000	118010891060676	122799661820599	117118420393296	1	104057905771986	0.992437387266897
Flcn	Q8QZS3	Folliculin OS=Mus musculus GN=Flcn PE=1 SV=1	1	1	3	1	5	644905	24781900	33276300	28354500	282443608627885	285080709830596	290396943818958	1	100933673527088	102815901988262
Xpnpep1	Q3UE92|S4R1I3	X-prolyl aminopeptidase (Aminopeptidase P) 1, soluble, isoform CRA_b OS=Mus musculus GN=Xpnpep1 PE=1 SV=1|Xaa-Pro aminopeptidase 1 OS=Mus musculus GN=Xpnpep1 PE=1 SV=1	1	1	3	1	19	77898	250606000	322894000	269752000	285620000822373	27662585900488	276270632136174	1	0.968510112066396	0.967266407607033
Glul	P15105	Glutamine synthetase OS=Mus musculus GN=Glul PE=1 SV=6	1	1	3	1	5	642665	15047500	26250300	23388000	171498965003818	224888408785414	239531775275099	1	131131058884471	139669516530182
Zc3h11a	Q3UL31|Q6NZF1	Zinc finger CCCH domain-containing protein 11A OS=Mus musculus GN=Zc3h11a PE=1 SV=1|Zinc finger CCCH domain-containing protein 11A OS=Mus musculus GN=Zc3h11a PE=1 SV=1	1	1	3	1	2	64034	14702400	23320500	14441000	167565800503215	199788579066916	147899707830841	1	11922992547819	0.882636596409798
Ndst1	Q3UHN9	Bifunctional heparan sulfate N-deacetylase/N-sulfotransferase 1 OS=Mus musculus GN=Ndst1 PE=1 SV=2	1	1	3	1	9	674273	46356700	55962300	45758300	528335342813918	47943347691158	468640620513534	1	0.907441615315974	0.887013573647281
Nop2	E9QN31	Probable 28S rRNA (cytosine-C(5))-methyltransferase OS=Mus musculus GN=Nop2 PE=1 SV=1	1	1	3	1	10	719711	90763200	130584000	103543000	103444391828771	11187235183154	10604514540495	1	108147333899665	102514156185947
Mkrn2	Q9ERV1	Probable E3 ubiquitin-protein ligase makorin-2 OS=Mus musculus GN=Mkrn2 PE=1 SV=2	1	1	3	1	5	677277	29607800	46252900	37214000	337445227183254	396252274553469	381132866644755	1	117427138579227	112946586865719
Naa20	P61600|Q9DB82	N-alpha-acetyltransferase 20 OS=Mus musculus GN=Naa20 PE=1 SV=1|N-acetyltransferase 5 (ARD1 homolog, S. cerevisiae), isoform CRA_a OS=Mus musculus GN=Naa20 PE=1 SV=1	1	1	3	1	2	619394	10962600	16143900	11763100	124942651852524	138306075838784	120473585844814	1	11069564619297	0.964231061679522
Rrp8	E9PVA2|Q9DB85	Ribosomal RNA-processing protein 8 OS=Mus musculus GN=Rrp8 PE=1 SV=1|Ribosomal RNA-processing protein 8 OS=Mus musculus GN=Rrp8 PE=1 SV=1	1	1	3	1	3	644786	14246700	18852000	15088500	162372108637308	161506584017045	154531178007454	1	0.994669499413863	0.951710113912676
Atp6v0a2	P15920	V-type proton ATPase 116 kDa subunit a isoform 2 OS=Mus musculus GN=Atp6v0a2 PE=1 SV=2	1	1	3	1	4	643777	13501700	16863300	12653800	153881214540093	144469232880046	12959582597811	1	0.938836058136295	0.842180940444457
Asap2	D3YX85|E9PX52|Q7SIG6	Arf-GAP with SH3 domain, ANK repeat and PH domain-containing protein 2 OS=Mus musculus GN=Asap2 PE=1 SV=2|Arf-GAP with SH3 domain, ANK repeat and PH domain-containing protein 2 OS=Mus musculus GN=Asap2 PE=1 SV=1|Arf-GAP with SH3 domain, ANK repeat and PH domain-containing protein 2 OS=Mus musculus GN=Asap2 PE=1 SV=3	1	1	3	1	4	621849	17063300	23360600	18500600	194473386911423	200132118957595	189476721466329	1	102909771941571	0.974306687796977
Tubgcp4	Q543T6|Q8BYN2|Q9D4F8	Gamma-tubulin complex component OS=Mus musculus GN=Tubgcp4 PE=1 SV=1|Gamma-tubulin complex component OS=Mus musculus GN=Tubgcp4 PE=1 SV=1|Gamma-tubulin complex component 4 OS=Mus musculus GN=Tubgcp4 PE=1 SV=2	1	1	3	1	9	682209	57776100	79111300	65968300	658484223422963	677752801832574	675624423246123	1	102926201983921	102602978053758
Cbr1	B2RXY7|P48758	Carbonyl reductase 1 OS=Mus musculus GN=Cbr1 PE=1 SV=1|Carbonyl reductase [NADPH] 1 OS=Mus musculus GN=Cbr1 PE=1 SV=3	1	1	3	1	5	694566	24940700	37658100	34309000	28425347974552	322619939081917	351380865311843	1	113497269891206	123615325879711
Alg1	Q921Q3|Q921Q3-2	Chitobiosyldiphosphodolichol beta-mannosyltransferase OS=Mus musculus GN=Alg1 PE=1 SV=3|Isoform 2 of Chitobiosyldiphosphodolichol beta-mannosyltransferase OS=Mus musculus GN=Alg1	1	1	3	1	5	671272	33690700	45036000	35437300	383978745987978	385826995427098	362936522146241	1	100481341599875	0.945199508926996
Chml	A0A0R4J1A1|Q9QZD5	Choroideremia-like OS=Mus musculus GN=Chml PE=1 SV=1|Rab proteins geranylgeranyltransferase component A 2 OS=Mus musculus GN=Chml PE=2 SV=2	1	1	3	1	2	600326	6729000	8761350	6987650	766915790337731	750591825736112	715650850650353	1	0.978714788758711	0.933154408432766
Zfyve9	A0S860|A2A8R0	Protein Zfyve9 OS=Mus musculus GN=Zfyve9 PE=1 SV=1|MCG17975 OS=Mus musculus GN=Zfyve9 PE=1 SV=1	1	1	3	1	2	594895	6611870	8118260	7469920	753566281269185	695497793741884	765043269524102	1	0.922941765083358	101523023062495
Osgep	A0A0R4J1Y3|Q8BWU5	Probable tRNA N6-adenosine threonylcarbamoyltransferase OS=Mus musculus GN=Osgep PE=1 SV=1|Probable tRNA N6-adenosine threonylcarbamoyltransferase OS=Mus musculus GN=Osgep PE=1 SV=2	1	1	3	1	6	639616	19509300	37178000	29012000	222350872766172	318506884181291	297130830523396	1	143245169321299	133631510786046
Nisch	Q80TM9	Nischarin OS=Mus musculus GN=Nisch PE=1 SV=2	1	1	3	1	20	744001	144054000	197532000	175387000	164180840037613	16922723612378	179625275654925	1	103073681487444	109406965888208
Hdhd2|Ier3ip1	D6RI20|Q9CR20	Haloacid dehalogenase-like hydrolase domain-containing protein 2 OS=Mus musculus GN=Hdhd2 PE=4 SV=1|Immediate early response 3-interacting protein 1 OS=Mus musculus GN=Ier3ip1 PE=3 SV=1	1	1	3	1	2	707194	21610300	26555800	21564600	246296333837647	227505651593456	220857145591645	1	0.923707016050926	0.896713086022745
Tmem9	Q9CR23	Transmembrane protein 9 OS=Mus musculus GN=Tmem9 PE=1 SV=1	1	1	3	1	2	655367	4916550	6994020	4825940	560347723136423	59918325840594	494256018287633	1	106930613557622	0.882052336219275
Dph2	Q9CR25	Diphthamide biosynthesis protein 2 OS=Mus musculus GN=Dph2 PE=1 SV=1	1	1	3	1	2	634088	10937800	14018900	12324800	12466000195506	120101031756659	126226322212696	1	0.963428765226202	10125647379518
Vta1	Q9CR26	Vacuolar protein sorting-associated protein VTA1 homolog OS=Mus musculus GN=Vta1 PE=1 SV=1	1	1	3	1	5	736089	103333000	133902000	111112000	117770410704366	114714908832222	113797052395959	1	0.974055436727533	0.966261828547232
Exosc8	Q546F8|Q9D753	CBP-interacting protein 3 OS=Mus musculus GN=Exosc8 PE=1 SV=1|Exosome complex component RRP43 OS=Mus musculus GN=Exosc8 PE=1 SV=1	1	1	3	1	4	689425	43037200	54177100	41518000	490502426094851	464139526466681	425212940220266	1	0.946253273733917	0.8668926341621
Ptar1	E9QAB6	Protein Ptar1 OS=Mus musculus GN=Ptar1 PE=1 SV=1	1	1	3	1	5	696094	27581900	36970100	31950300	314355693825471	316725788339092	327223878893962	1	100753953104771	104093511051731
Trpm7	A2AI57|Q923J1	Transient receptor potential cation channel subfamily M member 7 OS=Mus musculus GN=Trpm7 PE=1 SV=1|Transient receptor potential cation channel subfamily M member 7 OS=Mus musculus GN=Trpm7 PE=1 SV=1	1	1	3	1	2	620271	7704760	10246700	9306690	878124848382008	877842942100272	953158875335648	1	0.99967896787996	108544801697833
Ptpn1	P35821|Q3TZW9	Tyrosine-protein phosphatase non-receptor type 1 OS=Mus musculus GN=Ptpn1 PE=1 SV=2|Tyrosine-protein phosphatase non-receptor type OS=Mus musculus GN=Ptpn1 PE=1 SV=1	1	1	3	1	11	744814	103297000	124189000	107600000	11772938088054	106393704447766	110200183938775	1	0.903714125157284	0.936046576602617
Med25	A0A140LHG7|A0A140LHQ0|A0A140LI51|A0A140LIL1|Q8VCB2|Q8VCB2-2|Q8VCB2-3	Mediator of RNA polymerase II transcription subunit 25 OS=Mus musculus GN=Med25 PE=1 SV=1|Mediator of RNA polymerase II transcription subunit 25 OS=Mus musculus GN=Med25 PE=1 SV=1|Mediator of RNA polymerase II transcription subunit 25 (Fragment) OS=Mus musculus GN=Med25 PE=1 SV=1|Mediator of RNA polymerase II transcription subunit 25 (Fragment) OS=Mus musculus GN=Med25 PE=1 SV=1|Mediator of RNA p…	1	1	3	1	2	605729	4243570	6544490	5686330	483647026364025	560671665623644	582374174662244	1	115925796099415	120413058060221
Aoc3	O70423	Membrane primary amine oxidase OS=Mus musculus GN=Aoc3 PE=1 SV=3	1	1	3	1	8	708316	55344700	68745800	60634500	630773136298172	58895073856986	620997495635284	1	0.933696609253598	0.984502129053468
Fzd1	O70421	Frizzled-1 OS=Mus musculus GN=Fzd1 PE=2 SV=3	1	1	3	1	3	61209	8309090	10901000	9386110	947001385694356	933897343714084	961292795975442	1	0.986162594713983	101509122425476
Rufy2	B2RQ36|Q8R4C2	RUN and FYVE domain-containing 2 OS=Mus musculus GN=Rufy2 PE=1 SV=1|RUN and FYVE domain-containing protein 2 OS=Mus musculus GN=Rufy2 PE=1 SV=2	1	1	3	1	2	654153	18741400	23946100	21809400	213598983400734	205148144044693	22336430219278	1	0.960435957037369	104571800219538
Ppia	P17742|Q5SVY2	Peptidyl-prolyl cis-trans isomerase A OS=Mus musculus GN=Ppia PE=1 SV=2|Peptidyl-prolyl cis-trans isomerase OS=Mus musculus GN=Ppia PE=1 SV=1	1	1	3	1	12	927254	813822000	915707000	1102610000	927527035702518	784493473002848	112925487744175	1	0.845790411282907	121748998570855
Lpar1	P61793|P61793-2	Lysophosphatidic acid receptor 1 OS=Mus musculus GN=Lpar1 PE=1 SV=1|Isoform 2 of Lysophosphatidic acid receptor 1 OS=Mus musculus GN=Lpar1	1	1	3	1	2	648255	20079100	22884900	23619600	228844982103881	196056759207069	241903742059507	1	0.856722998269947	105706378106075
Eif5b	Q05D44	Eukaryotic translation initiation factor 5B OS=Mus musculus GN=Eif5b PE=1 SV=2	1	1	3	1	30	777974	246134000	337222000	267138000	280523184929386	288900770609994	273593464098852	1	102986414717456	0.975297154735077
Pcdhgc3	Q91XX1	Protein Pcdhgc3 OS=Mus musculus GN=Pcdhgc3 PE=1 SV=1	1	1	3	1	3	6759	28589600	34229700	30977900	325840625344618	293248563490783	317264895728342	1	0.899975450208629	0.973681214221814
Naa16	Q9DBB4	N-alpha-acetyltransferase 16, NatA auxiliary subunit OS=Mus musculus GN=Naa16 PE=2 SV=1	1	1	3	1	9	684676	85116600	108232000	97696500	97008863961747	927232155810142	100057363105711	1	0.955822094953892	103142495458112
Eif4e3	Q9DBB5	Eukaryotic translation initiation factor 4E type 3 OS=Mus musculus GN=Eif4e3 PE=1 SV=1	1	1	3	1	2	645056	12414800	18497700	14594900	141493626896787	158471267726081	149475898194055	1	111998873165983	105641435216789
Mrpl28	Q9D1B9	39S ribosomal protein L28, mitochondrial OS=Mus musculus GN=Mrpl28 PE=1 SV=3	1	1	3	1	3	670469	19111200	28448500	27705200	217813658081473	243720563091921	283747038667337	1	111894068185916	13027054463279
Fpgt	G5E8F4	Fucose-1-phosphate guanylyltransferase OS=Mus musculus GN=Fpgt PE=1 SV=1	1	1	3	1	3	615677	10693700	13771800	12425000	121877951956227	117984106395392	127252535821494	1	0.968051271798251	104409808155619
Abcb6	Q9DC29	ATP-binding cassette sub-family B member 6, mitochondrial OS=Mus musculus GN=Abcb6 PE=1 SV=1	1	1	3	1	4	656069	17215800	20865500	19181500	196211455837363	178756398727331	196450262845874	1	0.911039561703775	100121709003938
Dnajc10	Q9DC23	DnaJ homolog subfamily C member 10 OS=Mus musculus GN=Dnajc10 PE=1 SV=2	1	1	3	1	17	742929	126405000	179164000	153279000	144065968907177	15349122437317	156983029683564	1	10654231914552	108966073580298
Dcaf6	Q9DC22	DDB1- and CUL4-associated factor 6 OS=Mus musculus GN=Dcaf6 PE=1 SV=1	1	1	3	1	2	625555	13411300	16833500	13880700	152850910075142	144213933908917	142161309776854	1	0.94349411356479	0.930065183824992
Pfkfb4	Q6DTY7|Q6DTY7-5|Q6DTY7-6	6-phosphofructo-2-kinase/fructose-2,6-bisphosphatase 4 OS=Mus musculus GN=Pfkfb4 PE=2 SV=4|Isoform 5 of 6-phosphofructo-2-kinase/fructose-2,6-bisphosphatase 4 OS=Mus musculus GN=Pfkfb4|Isoform 6 of 6-phosphofructo-2-kinase/fructose-2,6-bisphosphatase 4 OS=Mus musculus GN=Pfkfb4	1	1	3	1	3	580117	3493420	5237810	4308880	398151130967703	448727350323732	441300528410881	1	112702769230645	110837441887532
Puf60	Q3UEB3-2|Q3UEB3-3	Isoform 2 of Poly(U)-binding-splicing factor PUF60 OS=Mus musculus GN=Puf60|Isoform 3 of Poly(U)-binding-splicing factor PUF60 OS=Mus musculus GN=Puf60	1	1	3	1	15	784136	172033000	228889000	186694000	196068991171301	196091027525342	191205512456	1	100011239081667	0.975195064317682
Ap2a2	P17427	AP-2 complex subunit alpha-2 OS=Mus musculus GN=Ap2a2 PE=1 SV=2	1	1	3	1	21	814795	257311000	319912000	258171000	293261805509866	274071155877685	264409774048861	1	0.934561373927243	0.901616811603398
Cd82	P40237|Q3UII2	CD82 antigen OS=Mus musculus GN=Cd82 PE=1 SV=1|Tetraspanin OS=Mus musculus GN=Cd82 PE=1 SV=1	1	1	3	1	4	717108	54979100	60452700	52664000	626606329745228	517903091003991	539366402133053	1	0.826520681995928	0.860773944547215
Mta3	Q3UII8	Metastasis-associated protein MTA3 OS=Mus musculus GN=Mta3 PE=1 SV=1	1	1	3	1	6	658561	13923000	20830300	15549500	158682843645001	178454837526535	159252579940147	1	112460070305878	100359040890659
Ndufb4	Q9CQC7	NADH dehydrogenase [ubiquinone] 1 beta subcomplex subunit 4 OS=Mus musculus GN=Ndufb4 PE=1 SV=3	1	1	3	1	3	676469	18723100	34400300	26751600	213390415129621	294710107265094	273980598574027	1	138108408986447	128394051067196
Bzw1	A0A087WQS2|Q9CQC6	Basic leucine zipper and W2 domain-containing protein 1 OS=Mus musculus GN=Bzw1 PE=1 SV=1|Basic leucine zipper and W2 domain-containing protein 1 OS=Mus musculus GN=Bzw1 PE=1 SV=1	1	1	3	1	18	832553	466764000	592478000	503299000	531979019113084	507580616832439	515461360373618	1	0.954136532825444	0.968950544765836
Spg21	Q9CQC8	Maspardin OS=Mus musculus GN=Spg21 PE=1 SV=1	1	1	3	1	5	718279	46659500	57027500	44455900	531786406884572	488559130067475	45530189192972	1	0.918713084318306	0.856174370076644
Nup37	Q9CWU9	Nucleoporin Nup37 OS=Mus musculus GN=Nup37 PE=1 SV=2	1	1	3	1	6	676737	78755000	94482300	78383200	897584382048552	809437381873204	802773518374515	1	0.901795305334781	0.894371085805158
Zdhhc13	Q9CWU2	Palmitoyltransferase ZDHHC13 OS=Mus musculus GN=Zdhhc13 PE=1 SV=2	1	1	3	1	3	623383	10233600	13667000	12034600	116634112527867	117086276456659	12325419457524	1	10038767725753	105675939829174
Uqcc1	A6PWX9|Q9CWU6	Ubiquinol-cytochrome-c reductase complex assembly factor 1 OS=Mus musculus GN=Uqcc1 PE=1 SV=1|Ubiquinol-cytochrome-c reductase complex assembly factor 1 OS=Mus musculus GN=Uqcc1 PE=1 SV=1	1	1	3	1	3	606467	14330800	21478900	16200800	163330610910564	184011445334378	165922968397333	1	112661946409506	101587184099977
Rcor2	A0A0R4J1I0|Q8C796	REST corepressor 2 OS=Mus musculus GN=Rcor2 PE=1 SV=1|REST corepressor 2 OS=Mus musculus GN=Rcor2 PE=1 SV=1	1	1	3	1	2	546241	26472600	32209600	26888100	301712809500584	275942206055347	275378584178826	1	0.914585650215202	0.912717576143526
Krr1	G3UZA0|Q8BGA5	KRR1 small subunit processome component homolog OS=Mus musculus GN=Krr1 PE=1 SV=1|KRR1 small subunit processome component homolog OS=Mus musculus GN=Krr1 PE=2 SV=1	1	1	3	1	2	687538	18281100	20608900	16475900	208352864537716	176558086110167	168740447077775	1	0.84739936982343	0.809878220067522
Mvp	E9Q3X0|Q9EQK5	Major vault protein OS=Mus musculus GN=Mvp PE=1 SV=1|Major vault protein OS=Mus musculus GN=Mvp PE=1 SV=4	1	1	3	1	27	782931	270116000	304633000	303951000	307855885901118	260981515005647	311296060486752	1	0.847739240852042	101117462664572
Dip2b	B2RQC7|D3Z5G8|Q3UH60|Q3UH60-2	DIP2 disco-interacting protein 2 homolog B (Drosophila) OS=Mus musculus GN=Dip2b PE=1 SV=1|Disco-interacting protein 2 homolog B OS=Mus musculus GN=Dip2b PE=1 SV=1|Disco-interacting protein 2 homolog B OS=Mus musculus GN=Dip2b PE=1 SV=1|Isoform 2 of Disco-interacting protein 2 homolog B OS=Mus musculus GN=Dip2b	1	1	3	1	12	692072	74420400	89932200	80521000	848182194728032	770456313130581	824668123692759	1	0.908361809431317	0.972277098975401
Oxa1l	Q8BGA9	Mitochondrial inner membrane protein OXA1L OS=Mus musculus GN=Oxa1l PE=1 SV=1	1	1	3	1	2	713249	48107400	52484200	45962100	548288374083709	449636317465914	470727869350591	1	0.820072682039518	0.858540672392086
Camk2g	Q923T9|Q923T9-2|Q923T9-3	Calcium/calmodulin-dependent protein kinase type II subunit gamma OS=Mus musculus GN=Camk2g PE=1 SV=1|Isoform 2 of Calcium/calmodulin-dependent protein kinase type II subunit gamma OS=Mus musculus GN=Camk2g|Isoform 3 of Calcium/calmodulin-dependent protein kinase type II subunit gamma OS=Mus musculus GN=Camk2g	1	1	3	1	7	710984	60748100	97453900	73777000	692356622425541	834895315517651	75559841732816	1	12058746727846	109134280348336
Katnb1	Q8BG40	Katanin p80 WD40 repeat-containing subunit B1 OS=Mus musculus GN=Katnb1 PE=1 SV=1	1	1	3	1	5	63916	15944900	21321100	18427700	181726788309644	182659560178539	188730104978491	1	100513282536698	103853761316088
Vkorc1l1	F8WJJ5|Q6TEK5	Vitamin K epoxide reductase complex subunit 1-like protein 1 OS=Mus musculus GN=Vkorc1l1 PE=1 SV=1|Vitamin K epoxide reductase complex subunit 1-like protein 1 OS=Mus musculus GN=Vkorc1l1 PE=1 SV=1	1	1	3	1	2	695954	19540100	29388400	23652400	222701905703346	25177276117794	24223966827077	1	113053707548115	108773055850474
Clasp2	E9Q8N5|F7DCH5|Q08EB6|Q8BRT1|Q8BRT1-5	CLIP-associating protein 2 OS=Mus musculus GN=Clasp2 PE=1 SV=1|CLIP-associating protein 2 OS=Mus musculus GN=Clasp2 PE=1 SV=1|CLIP associating protein 2 OS=Mus musculus GN=Clasp2 PE=1 SV=1|CLIP-associating protein 2 OS=Mus musculus GN=Clasp2 PE=1 SV=1|Isoform 2 of CLIP-associating protein 2 OS=Mus musculus GN=Clasp2	1	1	3	1	6	696433	37499600	49463500	40971400	427389439312653	423757740214678	419614852809398	1	0.991502599821335	0.981809128190537
Gtdc1	A0A0A0MQK2|Q8BW56|Q8BW56-2	Glycosyltransferase-like domain-containing protein 1 (Fragment) OS=Mus musculus GN=Gtdc1 PE=1 SV=1|Glycosyltransferase-like domain-containing protein 1 OS=Mus musculus GN=Gtdc1 PE=2 SV=2|Isoform 2 of Glycosyltransferase-like domain-containing protein 1 OS=Mus musculus GN=Gtdc1	1	1	3	1	2	599287	5002140	7063330	5284870	570102563750928	60512110125456	541258035401964	1	106142497811838	0.949404668242176
Tlr3	Q99MB1	Toll-like receptor 3 OS=Mus musculus GN=Tlr3 PE=1 SV=2	1	1	3	1	3	614153	15897700	18895500	17361800	181188841730599	161879251978255	177813527277716	1	0.893428372476409	0.981371289640995
Grsf1	E9Q179|Q8C5Q4	G-rich sequence factor 1 OS=Mus musculus GN=Grsf1 PE=1 SV=1|G-rich sequence factor 1 OS=Mus musculus GN=Grsf1 PE=1 SV=2	1	1	3	1	7	670755	25937500	36023300	26165900	295614182075861	308614477404054	267982062539367	1	104397723829385	0.906526407689728
Gm20431	E9PY39	Protein Gm20431 OS=Mus musculus GN=Gm20431 PE=4 SV=1	1	1	3	1	5	694577	28283400	51261000	43643500	322350810884795	439157065738263	446981573209285	1	136235756483086	138663083236056
Pltp	P55065|Q3UFS5	Phospholipid transfer protein OS=Mus musculus GN=Pltp PE=1 SV=1|Phospholipid transfer protein OS=Mus musculus GN=Pltp PE=1 SV=1	1	1	3	1	3	613972	14344800	17712900	14102000	163490171336552	151747823681068	144427787537602	1	0.928177042329281	0.883403487542325
Zyg11b	Q3UFS0	Protein zyg-11 homolog B OS=Mus musculus GN=Zyg11b PE=1 SV=2	1	1	3	1	10	713449	52602400	65315800	7.6e+07	599518667999119	559565655651416	778365611463464	1	0.933358184689986	129831755541699
Eif6	O55135|Q545K4	Eukaryotic translation initiation factor 6 OS=Mus musculus GN=Eif6 PE=1 SV=2|Eukaryotic translation initiation factor 6 OS=Mus musculus GN=Eif6 PE=1 SV=1	1	1	3	1	4	701737	26653000	35180300	24155100	303768859561172	30139242932818	247388147124489	1	0.992176847105312	0.814396009788065
Gmpr2	Q99L27	GMP reductase 2 OS=Mus musculus GN=Gmpr2 PE=1 SV=2	1	1	3	1	7	742738	73161200	93477000	79362800	833830874127744	800824896783437	812806241440167	1	0.960416460497659	0.974785495068685
Gstt3	Q99L20	Glutathione S-transferase theta 3 OS=Mus musculus GN=Gstt3 PE=1 SV=1	1	1	3	1	4	699352	21910800	39249500	32052900	249721184409745	336253589506525	328274672469438	1	134651607672498	131456477449187
Sdf4	Q61112|Q61112-2	45 kDa calcium-binding protein OS=Mus musculus GN=Sdf4 PE=1 SV=1|Isoform 2 of 45 kDa calcium-binding protein OS=Mus musculus GN=Sdf4	1	1	3	1	2	636001	6929440	9415680	8272980	789760284469889	806648797473793	847289886358553	1	102138435337406	107284438458092
Yeats4	Q9CR11	YEATS domain-containing protein 4 OS=Mus musculus GN=Yeats4 PE=2 SV=1	1	1	3	1	3	64139	15069400	21713500	17416900	171748563098756	186021282201045	178377842346026	1	108310240764042	103859874649116
Hsd17b11	Q9EQ06	Estradiol 17-beta-dehydrogenase 11 OS=Mus musculus GN=Hsd17b11 PE=1 SV=1	1	1	3	1	9	795402	97535400	114368000	95583500	111162785520739	979799756039752	978933018727871	1	0.881409863426778	0.880630162461368
Mprip	Q5SWZ5	Myosin phosphatase Rho-interacting protein OS=Mus musculus GN=Mprip PE=1 SV=1	1	1	3	1	3	604896	31870400	37409700	32524500	363232471457562	320491876517211	333104635921624	1	0.88233267040019	0.917056326448343
Srrt	Q99MR6|Q99MR6-2|Q99MR6-3|Q99MR6-4	Serrate RNA effector molecule homolog OS=Mus musculus GN=Srrt PE=1 SV=1|Isoform B of Serrate RNA effector molecule homolog OS=Mus musculus GN=Srrt|Isoform C of Serrate RNA effector molecule homolog OS=Mus musculus GN=Srrt|Isoform D of Serrate RNA effector molecule homolog OS=Mus musculus GN=Srrt	1	1	3	1	4	674015	23194800	37920600	29189400	264355154907495	324868797468532	298947699726996	1	122891039360368	113085632785033
Wdr43	Q6ZQL4	WD repeat-containing protein 43 OS=Mus musculus GN=Wdr43 PE=2 SV=2	1	1	3	1	3	614935	20341400	27364600	19529800	231834460656498	234434705548102	200017430509989	1	101121595505794	0.862759703383136
Ppm1b	Q99NF7	Ppm1b protein OS=Mus musculus GN=Ppm1b PE=1 SV=1	1	1	3	1	3	661062	17712900	26284300	25999600	201876990677263	225179689490728	266278875681651	1	111543018714163	131901547961623
Ranbp17	Q99NF8	Ran-binding protein 17 OS=Mus musculus GN=Ranbp17 PE=1 SV=1	1	1	3	1	2	626752	6683350	8673820	7927370	761712980733193	74309306099019	811893710177254	1	0.975555202269127	106587878992919
Nln	Q91YP2	Neurolysin, mitochondrial OS=Mus musculus GN=Nln PE=1 SV=1	1	1	3	1	16	760094	235669000	281643000	230720000	268596043086788	24128579907868	236295412995856	1	0.898322239991886	0.879742718024722
Csnk2a2	O54833|Q545V8	Casein kinase II subunit alpha' OS=Mus musculus GN=Csnk2a2 PE=1 SV=1|Casein kinase II subunit alpha' OS=Mus musculus GN=Csnk2a2 PE=1 SV=1	1	1	3	1	9	717524	60935200	80730500	66437300	694489033547139	691624617069175	680427758401074	1	0.99587550509857	0.979753063811178
S100a4	A0A0G2JGD2|P07091|Q545V2	Protein S100-A4 (Fragment) OS=Mus musculus GN=S100a4 PE=1 SV=1|Protein S100-A4 OS=Mus musculus GN=S100a4 PE=1 SV=1|Protein S100 OS=Mus musculus GN=S100a4 PE=1 SV=1	1	1	3	1	4	769429	119364000	147417000	114089000	136041219197313	126293316868453	116845992429283	1	0.928345964654132	0.858901391201232
Fhl2	O70433|Q543D7	Four and a half LIM domains protein 2 OS=Mus musculus GN=Fhl2 PE=1 SV=1|Four and a half LIM domains 2, isoform CRA_a OS=Mus musculus GN=Fhl2 PE=1 SV=1	1	1	3	1	9	744073	59965600	115015000	81214200	683438334330145	985342656520289	831767637401529	1	144174332492784	121703392335574
Rasa4	Q6PFQ7	Ras GTPase-activating protein 4 OS=Mus musculus GN=Rasa4 PE=1 SV=1	1	1	3	1	14	704191	86771000	116253000	94637600	988944123099927	995948701025544	969245439360986	1	100708288543508	0.980081095302742
Ppic	P30412|Q3UC73	Peptidyl-prolyl cis-trans isomerase C OS=Mus musculus GN=Ppic PE=1 SV=1|Peptidyl-prolyl cis-trans isomerase OS=Mus musculus GN=Ppic PE=1 SV=1	1	1	3	1	6	762305	93870400	118360000	81126600	106985721511841	101399953767544	83087046861779	1	0.947789595981944	0.776618091532739
Sumo2	D3Z794|H7BWX9|P61957	Small ubiquitin-related modifier 2 OS=Mus musculus GN=Sumo2 PE=1 SV=1|Small ubiquitin-related modifier 2 OS=Mus musculus GN=Sumo2 PE=1 SV=1|Small ubiquitin-related modifier 2 OS=Mus musculus GN=Sumo2 PE=1 SV=1	1	1	3	1	2	785942	20542200	37008400	35797500	234123013052096	317053907486548	366625565478465	1	135421931980688	156595270451643
Hspe1	Q4KL76|Q64433	10 kDa heat shock protein, mitochondrial OS=Mus musculus GN=Hspe1 PE=1 SV=1|10 kDa heat shock protein, mitochondrial OS=Mus musculus GN=Hspe1 PE=1 SV=2	1	1	3	1	6	752775	91057500	110452000	95881000	103779810638545	946251072451233	981979910430638	1	0.911787241303545	0.946214783384775
Atp7a	A2AG68|Q64430	Copper-transporting ATPase 1 OS=Mus musculus GN=Atp7a PE=1 SV=1|Copper-transporting ATPase 1 OS=Mus musculus GN=Atp7a PE=1 SV=3	1	1	3	1	18	70753	114728000	138676000	121185000	130757489662455	118804832618013	124113469243684	1	0.908589121163943	0.949188222900869
Ugt1a6	Q64435	UDP-glucuronosyltransferase 1-6 OS=Mus musculus GN=Ugt1a6 PE=1 SV=1	1	1	3	1	9	801426	67735500	90017100	85234100	771993231036119	77118365818591	872938057421553	1	0.998951321310003	113075869363511
9530068E07Rik|Kct2	A0A0A0MQD4|Q3U339|Q8K201	Protein 9530068E07Rik OS=Mus musculus GN=9530068E07Rik PE=1 SV=1|Protein 9530068E07Rik OS=Mus musculus GN=9530068E07Rik PE=1 SV=1|Keratinocyte-associated transmembrane protein 2 OS=Mus musculus GN=Kct2 PE=1 SV=2	1	1	3	1	3	656607	36451500	52633600	48314000	415444061992799	450916239153381	49481521252955	1	108538376259473	119105135395611
Arhgap42	B2RQE8	Rho GTPase-activating protein 42 OS=Mus musculus GN=Arhgap42 PE=1 SV=1	1	1	3	1	2	630132	6368950	7170560	6076730	725880267925619	614307580675388	622357587124789	1	0.846293263255279	0.857383255372581
St3gal5	A0A0R4J1J3|O88829|O88829-2	Lactosylceramide alpha-2,3-sialyltransferase OS=Mus musculus GN=St3gal5 PE=1 SV=1|Lactosylceramide alpha-2,3-sialyltransferase OS=Mus musculus GN=St3gal5 PE=2 SV=2|Isoform 2 of Lactosylceramide alpha-2,3-sialyltransferase OS=Mus musculus GN=St3gal5	1	1	3	1	3	626001	11103700	14580600	11544400	126550793003017	124913160350038	1182337363813	1	0.987059483278467	0.93427890553386
Mndal	A0A087WRA4	Myeloid cell nuclear differentiation antigen-like protein OS=Mus musculus GN=Mndal PE=1 SV=1	1	1	3	1	8	709074	65539000	82723100	67497000	746959339915944	708695379816489	6912808378546	1	0.948773704196857	0.925459795351633
Wdr26	E0CYH4|Q8C6G8	WD repeat-containing protein 26 OS=Mus musculus GN=Wdr26 PE=1 SV=1|WD repeat-containing protein 26 OS=Mus musculus GN=Wdr26 PE=1 SV=3	1	1	3	1	9	731128	112794000	139108000	115400000	128553276349164	119174930455353	118188673109058	1	0.92704700992343	0.919375036292696
Akap10	O88845	A-kinase anchor protein 10, mitochondrial OS=Mus musculus GN=Akap10 PE=1 SV=3	1	1	3	1	3	599587	15182400	21972800	17308700	173036443679944	188242725933043	17726969551497	1	108787907292654	102446451016328
Idh1	O88844	Isocitrate dehydrogenase [NADP] cytoplasmic OS=Mus musculus GN=Idh1 PE=1 SV=2	1	1	3	1	24	855579	683949000	1052340000	844403000	779508527100153	901548051265106	864808233442872	1	115655957558149	110942754745742
Dennd4c	A6H8H2|A6H8H2-2	DENN domain-containing protein 4C OS=Mus musculus GN=Dennd4c PE=1 SV=1|Isoform 2 of DENN domain-containing protein 4C OS=Mus musculus GN=Dennd4c	1	1	3	1	11	702795	68810400	91553600	79280500	78424405260001	784346975942232	811963353416175	1	100013123891967	103534524836276
Gbas	O55126|Q7TMG8	Protein NipSnap homolog 2 OS=Mus musculus GN=Gbas PE=1 SV=1|Glioblastoma amplified sequence OS=Mus musculus GN=Gbas PE=1 SV=1	1	1	3	1	7	741223	86285100	135188000	98310300	983406236600819	115816635264674	100685995753496	1	117770897676019	102384947345383
Tceb1	A0A087WNT1|A0A087WQE6|P83940	Transcription elongation factor B polypeptide 1 OS=Mus musculus GN=Tceb1 PE=1 SV=1|Transcription elongation factor B polypeptide 1 (Fragment) OS=Mus musculus GN=Tceb1 PE=1 SV=1|Transcription elongation factor B polypeptide 1 OS=Mus musculus GN=Tceb1 PE=1 SV=1	1	1	3	1	5	772424	70745100	90670100	88523300	806294163754214	776777961143852	906624901753469	1	0.963392761677785	112443440931298
Ivd	Q9JHI5	Isovaleryl-CoA dehydrogenase, mitochondrial OS=Mus musculus GN=Ivd PE=1 SV=1	1	1	3	1	15	766255	264457000	315892000	262786000	301406225539221	270627189891324	269136296807945	1	0.897881884845502	0.892935427350432
Exosc9	D3YTN9|Q9JHI7	Exosome complex component RRP45 (Fragment) OS=Mus musculus GN=Exosc9 PE=1 SV=1|Exosome complex component RRP45 OS=Mus musculus GN=Exosc9 PE=1 SV=1	1	1	3	1	6	722545	76878900	98059200	75536200	87620214524884	840080968780199	77361553290298	1	0.958775293276208	0.882919012579311
Lars2	Q8VDC0	Probable leucine--tRNA ligase, mitochondrial OS=Mus musculus GN=Lars2 PE=1 SV=1	1	1	3	1	6	636285	28660000	39888200	33570200	326642986343871	341725383226644	343814332236194	1	10461739498882	105256915534762
Fyco1	Q8VDC1	FYVE and coiled-coil domain-containing protein 1 OS=Mus musculus GN=Fyco1 PE=1 SV=1	1	1	3	1	6	664337	22329700	29748300	25652500	254495460298769	254856053114484	262723998000875	1	100141689291939	103233274846021
Rps28	G3UYV7|P62858|Q059I1	40S ribosomal protein S28 (Fragment) OS=Mus musculus GN=Rps28 PE=1 SV=1|40S ribosomal protein S28 OS=Mus musculus GN=Rps28 PE=1 SV=1|40S ribosomal protein S28 OS=Mus musculus GN=Rps28 PE=1 SV=1	1	1	3	1	3	677201	23116500	36232000	25882600	263462756239292	310402426909908	265080602306109	1	117816434983312	100614070121299
Cab39	Q06138	Calcium-binding protein 39 OS=Mus musculus GN=Cab39 PE=1 SV=2	1	1	3	1	10	782629	112942000	147260000	118541000	12872195451378	126158813719235	121405576248014	1	0.980087772872725	0.943161379941736
Alg10b	Q3UGP8	Putative Dol-P-Glc:Glc(2)Man(9)GlcNAc(2)-PP-Dol alpha-1,2-glucosyltransferase OS=Mus musculus GN=Alg10b PE=1 SV=1	1	1	3	1	3	716254	23611100	28201100	27085000	269099798145979	241601067606783	277395165611683	1	0.897812147282701	103082636078829
Lrrc58	Q3UGP9	Leucine-rich repeat-containing protein 58 OS=Mus musculus GN=Lrrc58 PE=2 SV=1	1	1	3	1	6	734445	68003700	96260500	83794000	775049952911119	824671362761128	858189053249601	1	106402349895465	110726934441607
St3gal2	Q11204	CMP-N-acetylneuraminate-beta-galactosamide-alpha-2,3-sialyltransferase 2 OS=Mus musculus GN=St3gal2 PE=2 SV=2	1	1	3	1	2	604755	9532250	12349100	9446820	108640705044535	105795722293914	967510503379642	1	0.973812920769847	0.890559853218026
Paip1	D3Z3J6|F6Y616|Q8VE62	Polyadenylate-binding protein-interacting protein 1 OS=Mus musculus GN=Paip1 PE=1 SV=1|Polyadenylate-binding protein-interacting protein 1 OS=Mus musculus GN=Paip1 PE=1 SV=2|Polyadenylate-binding protein-interacting protein 1 OS=Mus musculus GN=Paip1 PE=1 SV=1	1	1	3	1	6	722769	52930100	100288000	90133200	603253521684568	859175275721486	92311293856788	1	142423582264761	153022387004077
Gbp4	A4UUI3|Q61107	Guanylate binding protein 4.1 OS=Mus musculus GN=Gbp4 PE=1 SV=1|Guanylate-binding protein 4 OS=Mus musculus GN=Gbp4 PE=1 SV=1	1	1	3	1	11	713186	89685600	115277000	103941000	102216232435596	98758723136712	10645276318569	1	0.966174557440643	104144675115827
Abcb7	Q61102	ATP-binding cassette sub-family B member 7, mitochondrial OS=Mus musculus GN=Abcb7 PE=1 SV=3	1	1	3	1	8	705346	66969600	77806800	65003800	763264136017252	666577046536042	665746349137484	1	0.873324207284613	0.872235858757073
Nsmce4a	G3XA30	MCG1618, isoform CRA_c OS=Mus musculus GN=Nsmce4a PE=1 SV=1	1	1	3	1	2	602973	4566830	6395880	5265100	520489528724637	547940128677552	539233260646881	1	105273996581675	103601173681279
Xpr1	Q9Z0U0|Q9Z0U0-2	Xenotropic and polytropic retrovirus receptor 1 OS=Mus musculus GN=Xpr1 PE=1 SV=1|Isoform 2 of Xenotropic and polytropic retrovirus receptor 1 OS=Mus musculus GN=Xpr1	1	1	3	1	3	636912	22804500	28893000	23995800	259906838174417	247528629959923	24575665183625	1	0.952374441929122	0.945556698555691
Prpf31	Q8CCF0|Q8CCF0-2	U4/U6 small nuclear ribonucleoprotein Prp31 OS=Mus musculus GN=Prpf31 PE=1 SV=3|Isoform 2 of U4/U6 small nuclear ribonucleoprotein Prp31 OS=Mus musculus GN=Prpf31	1	1	3	1	5	681474	44914100	65842300	47771500	511893780633189	564076223044	48925911589509	1	110193998127163	0.955782497083474
Zfp871	G5E905|Q80XN4	Protein Zfp871 OS=Mus musculus GN=Zfp871 PE=1 SV=1|Protein Zfp871 OS=Mus musculus GN=Zfp871 PE=1 SV=1	1	1	3	1	2	600838	5626810	7735580	8655460	641297286109416	662713293650835	886462159920732	1	103339482016421	13822951993118
Sec61a1	P61620	Protein transport protein Sec61 subunit alpha isoform 1 OS=Mus musculus GN=Sec61a1 PE=1 SV=2	1	1	3	1	4	777235	51065500	61168500	52360800	58200235237763	524035406558808	536261133009423	1	0.900400839305869	0.921407157236835
Crk	Q5ND50|Q64010|Q64010-2|Q8JZR2	Adapter molecule crk OS=Mus musculus GN=Crk PE=1 SV=2|Adapter molecule crk OS=Mus musculus GN=Crk PE=1 SV=1|Isoform Crk-I of Adapter molecule crk OS=Mus musculus GN=Crk|Adapter molecule crk OS=Mus musculus GN=Crk PE=1 SV=1	1	1	3	1	3	660544	31614900	51629900	39828600	360320493683281	442317461390921	407910692009654	1	122756676110606	11320774120836
Acsl5	Q3UC67|Q8JZR0	Acyl-CoA synthetase long-chain family member 5, isoform CRA_b OS=Mus musculus GN=Acsl5 PE=1 SV=1|Long-chain-fatty-acid--CoA ligase 5 OS=Mus musculus GN=Acsl5 PE=1 SV=1	1	1	3	1	15	723341	183959000	253104000	201162000	209661260030816	216836210699397	206023135701596	1	103422163287355	0.982647608200557
Rasa2	P58069	Ras GTPase-activating protein 2 OS=Mus musculus GN=Rasa2 PE=1 SV=2	1	1	3	1	4	636516	20853500	28033300	24920700	23767095309567	240163511655263	255229156494705	1	101048743452714	107387610126664
Psmc5	P62196	26S protease regulatory subunit 8 OS=Mus musculus GN=Psmc5 PE=1 SV=1	1	1	3	1	23	79806	305249000	438101000	376923000	347897574802791	375324612584616	386031449170584	1	107883653054314	110961236044663
Cct8	P42932|Q3UL22	T-complex protein 1 subunit theta OS=Mus musculus GN=Cct8 PE=1 SV=3|Chaperonin subunit 8 (Theta), isoform CRA_a OS=Mus musculus GN=Cct8 PE=1 SV=1	1	1	3	1	31	798291	710169000	1030710000	811195000	809391915453035	883017458159395	830797752883036	1	109096402039691	10264468139863
Mvk	Q3UEB4|Q9R008	Mevalonate kinase OS=Mus musculus GN=Mvk PE=1 SV=1|Mevalonate kinase OS=Mus musculus GN=Mvk PE=1 SV=1	1	1	3	1	6	658428	43143600	66396200	53017800	491715085332359	568821528416748	542989898887469	1	115681122134431	110427748727793
Ube2n	A2RTT4|P61089	MCG4297 OS=Mus musculus GN=Ube2n PE=1 SV=1|Ubiquitin-conjugating enzyme E2 N OS=Mus musculus GN=Ube2n PE=1 SV=1	1	1	3	1	5	731319	71228400	113055000	88343100	811802417602781	968551180566892	90477935592208	1	119308733204686	111453148734622
Eif4e	A0A0G2JH04|P63073|Q3TK95	Eukaryotic translation initiation factor 4E OS=Mus musculus GN=Eif4e PE=1 SV=1|Eukaryotic translation initiation factor 4E OS=Mus musculus GN=Eif4e PE=1 SV=1|Eukaryotic translation initiation factor 4E OS=Mus musculus GN=Eif4e PE=1 SV=1	1	1	3	1	4	709042	20336700	32411000	26700600	231780893942059	277667615880355	273458274282123	1	119797456622877	117981370091049
Ube2m	P61082	NEDD8-conjugating enzyme Ubc12 OS=Mus musculus GN=Ube2m PE=1 SV=1	1	1	3	1	8	779754	94714500	125907000	99369600	107947756908815	107865528717558	101770894032737	1	0.999238259380172	0.942779145644536
Sdad1	A0A0J9YV20|A0A0R4J0B7|Q80UZ2|Q80UZ2-2	Protein SDA1 homolog OS=Mus musculus GN=Sdad1 PE=1 SV=1|Protein SDA1 homolog OS=Mus musculus GN=Sdad1 PE=1 SV=1|Protein SDA1 homolog OS=Mus musculus GN=Sdad1 PE=1 SV=1|Isoform 2 of Protein SDA1 homolog OS=Mus musculus GN=Sdad1	1	1	3	1	2	61851	5667230	8394200	7996250	645904023551153	719137793101985	818948160613782	1	111338181352114	126790998469284
Nsfl1c	A2AT02|Q9CZ44|Q9CZ44-3	NSFL1 cofactor p47 OS=Mus musculus GN=Nsfl1c PE=1 SV=1|NSFL1 cofactor p47 OS=Mus musculus GN=Nsfl1c PE=1 SV=1|Isoform 3 of NSFL1 cofactor p47 OS=Mus musculus GN=Nsfl1c	1	1	3	1	7	703205	56454600	88276000	64240700	64342285892703	756267515949961	657930943899225	1	117538179667895	102254828962152
Q8BGX2	Q8BGX2	Uncharacterized protein C19orf52 homolog OS=Mus musculus PE=1 SV=1	1	1	3	1	2	654323	7366960	9453330	7771470	839625197025773	809874302931167	795926973489471	1	0.964566458700865	0.94795508318343
Slc27a3	G3X8Y7|O88561	Long-chain fatty acid transport protein 3 OS=Mus musculus GN=Slc27a3 PE=1 SV=1|Long-chain fatty acid transport protein 3 OS=Mus musculus GN=Slc27a3 PE=1 SV=2	1	1	3	1	3	676235	20074000	27468800	21636800	228786856520128	235327395239094	221596592922535	1	102858791286548	0.968572217360048
Atp1b3	P97370|Q544Q7	Sodium/potassium-transporting ATPase subunit beta-3 OS=Mus musculus GN=Atp1b3 PE=1 SV=1|Sodium/potassium-transporting ATPase subunit beta OS=Mus musculus GN=Atp1b3 PE=1 SV=1	1	1	3	1	4	771961	63487400	71390200	60872300	72357689920474	611605523779634	623432960666942	1	0.845252970972167	0.861598762138671
Bgn	P28653|Q3TNY9	Biglycan OS=Mus musculus GN=Bgn PE=1 SV=1|Biglycan OS=Mus musculus GN=Bgn PE=1 SV=1	1	1	3	1	9	787284	142040000	202686000	171414000	161885449338043	173642708933158	175556267004472	1	107262703129398	10844474764244
Anxa2	P07356|Q542G9	Annexin A2 OS=Mus musculus GN=Anxa2 PE=1 SV=2|Annexin OS=Mus musculus GN=Anxa2 PE=1 SV=1	1	1	3	1	29	908015	1166940000	1556760000	1480810000	132998173930257	133368867883713	151659418567265	1	100278721085036	114031203651558
Ttk	P35761|P35761-2|Q3TPW2	Dual specificity protein kinase TTK OS=Mus musculus GN=Ttk PE=1 SV=1|Isoform 2 of Dual specificity protein kinase TTK OS=Mus musculus GN=Ttk|Dual-specificity protein kinase TTK OS=Mus musculus GN=Ttk PE=1 SV=1	1	1	3	1	2	62601	8998320	11792700	8819960	102555412312554	101028999222247	903309678747803	1	0.985116211266787	0.88080156705413
Pola1	P33609	DNA polymerase alpha catalytic subunit OS=Mus musculus GN=Pola1 PE=1 SV=2	1	1	3	1	17	688471	110553000	143356000	120098000	125999169816029	122814225855865	123000201586236	1	0.974722500435402	0.976198508020555
F2r	P30558	Proteinase-activated receptor 1 OS=Mus musculus GN=F2r PE=1 SV=2	1	1	3	1	2	572147	3468510	4307030	5327770	395312095102448	368986687120154	54565170444562	1	0.933406014365761	13803061206721
Top3a	B0QZI1|O70157|Q3V3P1|Q5NCT0|Q5NCT2	DNA topoisomerase OS=Mus musculus GN=Top3a PE=1 SV=1|DNA topoisomerase 3-alpha OS=Mus musculus GN=Top3a PE=2 SV=1|DNA topoisomerase OS=Mus musculus GN=Top3a PE=1 SV=1|DNA topoisomerase OS=Mus musculus GN=Top3a PE=1 SV=2|DNA topoisomerase OS=Mus musculus GN=Top3a PE=1 SV=1	1	1	3	1	2	622348	7886740	8910010	8251350	89886542432578	763327646221988	84507461686172	1	0.849212379922772	0.94015699568775
Mrpl38	Q8K2M0|Q8K2M0-2	39S ribosomal protein L38, mitochondrial OS=Mus musculus GN=Mrpl38 PE=1 SV=2|Isoform 2 of 39S ribosomal protein L38, mitochondrial OS=Mus musculus GN=Mrpl38	1	1	3	1	4	666723	21205900	29215300	25530300	241687316961253	250289799704708	261472468030865	1	103559343887637	108186259551544
Tsfm	Q9CZR8	Elongation factor Ts, mitochondrial OS=Mus musculus GN=Tsfm PE=1 SV=1	1	1	3	1	5	701774	41014800	60604200	50115200	467452782843565	519201003558552	513262477521235	1	111070256208594	109799854949842
Naalad2	G3UWC2|Q3UZV6|Q9CZR2	N-acetylated alpha-linked acidic dipeptidase 2, isoform CRA_a OS=Mus musculus GN=Naalad2 PE=1 SV=1|N-acetylated alpha-linked acidic dipeptidase 2 OS=Mus musculus GN=Naalad2 PE=1 SV=1|N-acetylated-alpha-linked acidic dipeptidase 2 OS=Mus musculus GN=Naalad2 PE=1 SV=2	1	1	3	1	12	694956	98126000	120048000	103165000	111835902574943	102846076798633	105658010929774	1	0.919615923247139	0.944759316973113
Ndufs1	A0A087WSU3|Q91VD9	NADH-ubiquinone oxidoreductase 75 kDa subunit, mitochondrial (Fragment) OS=Mus musculus GN=Ndufs1 PE=1 SV=1|NADH-ubiquinone oxidoreductase 75 kDa subunit, mitochondrial OS=Mus musculus GN=Ndufs1 PE=1 SV=2	1	1	3	1	21	754804	236410000	319040000	263348000	269440573627196	27332410653935	269711877694317	1	10144133188995	100100691615768
Cyr61	P18406|Q3TX21	Protein CYR61 OS=Mus musculus GN=Cyr61 PE=1 SV=1|Cysteine rich protein 61 OS=Mus musculus GN=Cyr61 PE=1 SV=1	1	1	3	1	3	660405	20706900	32235200	19853500	236000127492111	27616152329229	203332653515656	1	117017531400072	0.861578574877903
Ddx3x	Q3TQX5|Q62167	ATP-dependent RNA helicase DDX3X OS=Mus musculus GN=Ddx3x PE=1 SV=1|ATP-dependent RNA helicase DDX3X OS=Mus musculus GN=Ddx3x PE=1 SV=3	1	1	3	1	7	768651	83849500	137469000	108402000	955647281348232	117770786114148	111021564491925	1	123236667348644	116174206382186
Dag1	Q544G5|Q62165	Dystroglycan OS=Mus musculus GN=Dag1 PE=1 SV=1|Dystroglycan OS=Mus musculus GN=Dag1 PE=1 SV=4	1	1	3	1	7	67657	35767100	51911200	40296200	407643836596646	444727380873415	412699688850711	1	109097045250671	101240262160291
Tep1	P97499	Telomerase protein component 1 OS=Mus musculus GN=Tep1 PE=1 SV=1	1	1	3	1	7	662115	31711400	43089100	39846800	361420320905269	369147748216045	408097090090294	1	102138072173535	112914815931797
Edem3	A0A087WQK5|A0A087WR24|B7ZNP0|Q2HXL6	alpha-1,2-Mannosidase OS=Mus musculus GN=Edem3 PE=1 SV=1|alpha-1,2-Mannosidase OS=Mus musculus GN=Edem3 PE=1 SV=1|alpha-1,2-Mannosidase OS=Mus musculus GN=Edem3 PE=1 SV=1|ER degradation-enhancing alpha-mannosidase-like protein 3 OS=Mus musculus GN=Edem3 PE=1 SV=2	1	1	3	1	6	693762	36031200	48979100	39479300	410653830061174	419607846871911	404333282692758	1	102180429392173	0.984608575628104
Rbm14	E9QL13|Q8C2Q3|Q8C2Q3-2	MCG8382, isoform CRA_c OS=Mus musculus GN=Rbm14 PE=1 SV=2|RNA-binding protein 14 OS=Mus musculus GN=Rbm14 PE=1 SV=1|Isoform 2 of RNA-binding protein 14 OS=Mus musculus GN=Rbm14	1	1	3	1	4	709229	43632200	70278100	50816600	497283744199338	602078074591997	520445972782819	1	121073347282121	104657748992132
Arfrp1	Q8BXL7	ADP-ribosylation factor-related protein 1 OS=Mus musculus GN=Arfrp1 PE=1 SV=2	1	1	3	1	4	658572	33525900	48449500	39700300	382100491830634	415070721532666	406596687957671	1	108628680257404	106410930279015
Thumpd2	Q9CZB3	THUMP domain-containing protein 2 OS=Mus musculus GN=Thumpd2 PE=2 SV=3	1	1	3	1	2	589518	5235400	7312860	7123470	596687610155173	626498534900738	729561063459427	1	104996069004653	122268512206865
Myo9a	D3Z3A8|Q8C170|Q8C170-2	Unconventional myosin-IXa OS=Mus musculus GN=Myo9a PE=1 SV=1|Unconventional myosin-IXa OS=Mus musculus GN=Myo9a PE=1 SV=2|Isoform 2 of Unconventional myosin-IXa OS=Mus musculus GN=Myo9a	1	1	3	1	13	669019	66509800	87315400	76128100	758023715740876	748037979316886	779677567184893	1	0.986826617404404	102856619257994
Slc25a16	Q8C0K5	Graves disease carrier protein homolog OS=Mus musculus GN=Slc25a16 PE=1 SV=1	1	1	3	1	6	655576	40661900	48343700	43836300	463430720391342	414164324514365	448956163865736	1	0.893691993842415	0.968766514845232
Far1	Q922J9|Q922J9-4	Fatty acyl-CoA reductase 1 OS=Mus musculus GN=Far1 PE=1 SV=1|Isoform 4 of Fatty acyl-CoA reductase 1 OS=Mus musculus GN=Far1	1	1	3	1	10	738198	95175100	117261000	99307600	108472710710315	100458431723015	101707395785486	1	0.926117094937331	0.937631180409083
Sbf1	Q6ZPE2|Q6ZPE2-2	Myotubularin-related protein 5 OS=Mus musculus GN=Sbf1 PE=1 SV=2|Isoform 2 of Myotubularin-related protein 5 OS=Mus musculus GN=Sbf1	1	1	3	1	12	672118	56605400	76430500	64012700	645141552658385	654786174926522	655595847064832	1	101494962187507	101620465208506
Hbs1l	Q69ZS7|Q69ZS7-2	HBS1-like protein OS=Mus musculus GN=Hbs1l PE=1 SV=2|Isoform 2 of HBS1-like protein OS=Mus musculus GN=Hbs1l	1	1	3	1	12	726398	101839000	138389000	114793000	116067673015608	11855895743441	117567004785165	1	102146406793618	101291773782141
Agps	A2AL50|Q8C0I1	Alkyldihydroxyacetonephosphate synthase, peroxisomal OS=Mus musculus GN=Agps PE=1 SV=1|Alkyldihydroxyacetonephosphate synthase, peroxisomal OS=Mus musculus GN=Agps PE=1 SV=1	1	1	3	1	6	701303	58102100	75263400	57329100	662199701913824	64478753636264	587144736528291	1	0.973705567216565	0.886658110584138
Sorcs1	E9PYT6|E9QQ02|E9QQ63|Q9JLC4|Q9JLC4-2|Q9JLC4-3|Q9JLC4-4	VPS10 domain-containing receptor SorCS1 OS=Mus musculus GN=Sorcs1 PE=1 SV=2|VPS10 domain-containing receptor SorCS1 OS=Mus musculus GN=Sorcs1 PE=1 SV=2|VPS10 domain-containing receptor SorCS1 OS=Mus musculus GN=Sorcs1 PE=1 SV=2|VPS10 domain-containing receptor SorCS1 OS=Mus musculus GN=Sorcs1 PE=1 SV=1|Isoform 2 of VPS10 domain-containing receptor SorCS1 OS=Mus musculus GN=Sorcs1|Isoform 3 of VPS…	1	1	3	1	9	728019	49596400	60219200	52708600	565258765104854	515902677924848	539823179847147	1	0.912684083420005	0.955001873782552
Rcl1	Q9JJT0	RNA 3'-terminal phosphate cyclase-like protein OS=Mus musculus GN=Rcl1 PE=2 SV=1	1	1	3	1	2	673479	14015800	20456900	16574700	159740501325836	175255890015822	169752322372678	1	109712870913268	106267553290333
Psmb4	P99026	Proteasome subunit beta type-4 OS=Mus musculus GN=Psmb4 PE=1 SV=1	1	1	3	1	6	788366	194735000	234100000	211358000	221942853962573	200555332688257	216465524878546	1	0.903635008325512	0.975320993732242
Tubb5	P99024	Tubulin beta-5 chain OS=Mus musculus GN=Tubb5 PE=1 SV=1	1	1	3	1	3	723068	33562800	73034500	73736400	382521047524845	625692372713394	755182606225194	1	163570704608811	197422497693057
Prdx5	P99029	Peroxiredoxin-5, mitochondrial OS=Mus musculus GN=Prdx5 PE=1 SV=2	1	1	3	1	10	869684	250180000	323325000	288316000	285134481240438	276995100134263	295283236361448	1	0.971454237766103	103559287209621
Lrpprc	Q6PB66	Leucine-rich PPR motif-containing protein, mitochondrial OS=Mus musculus GN=Lrpprc PE=1 SV=2	1	1	3	1	46	788501	687960000	916063000	762410000	784079933304705	78479846103547	780833849784026	1	100091639602067	0.995860009441897
Slc12a2	E9QM38|P55012	Solute carrier family 12 member 2 OS=Mus musculus GN=Slc12a2 PE=1 SV=1|Solute carrier family 12 member 2 OS=Mus musculus GN=Slc12a2 PE=1 SV=2	1	1	3	1	15	693295	84807100	115706000	95578000	966561214485808	99126250850182	978876689637565	1	102555585062365	101274153666336
Bhlhb9	Q6PB60	Protein BHLHb9 OS=Mus musculus GN=Bhlhb9 PE=2 SV=1	1	1	3	1	3	654078	21055600	25157500	19960500	239974321816539	21552630423344	204428510363375	1	0.898122359934036	0.851876604196265
Llgl1	A0A0R4J0S4|Q80Y17	Lethal(2) giant larvae protein homolog 1 OS=Mus musculus GN=Llgl1 PE=1 SV=1|Lethal(2) giant larvae protein homolog 1 OS=Mus musculus GN=Llgl1 PE=1 SV=1	1	1	3	1	12	711043	52482200	70480600	58978600	598148727770282	603812908204528	604038342792882	1	100946951848474	100984640566662
Zswim8	Q3UHH1|Q3UHH1-2|Q3UHH1-3	Zinc finger SWIM domain-containing protein 8 OS=Mus musculus GN=Zswim8 PE=1 SV=1|Isoform 2 of Zinc finger SWIM domain-containing protein 8 OS=Mus musculus GN=Zswim8|Isoform 3 of Zinc finger SWIM domain-containing protein 8 OS=Mus musculus GN=Zswim8	1	1	3	1	7	609968	17488000	22495400	20899900	199313766405499	19271988171531	214049518987174	1	0.966917063436682	107393243752012
Pspc1	Q8R326|Q8R326-2	Paraspeckle component 1 OS=Mus musculus GN=Pspc1 PE=1 SV=1|Isoform 2 of Paraspeckle component 1 OS=Mus musculus GN=Pspc1	1	1	3	1	2	668853	17953100	29967500	24378800	204614591700285	256733956955803	249679204851915	1	125471968945334	122024144405908
Slc11a2	P49282-2|P49282-3	Isoform 1 of Natural resistance-associated macrophage protein 2 OS=Mus musculus GN=Slc11a2|Isoform 3 of Natural resistance-associated macrophage protein 2 OS=Mus musculus GN=Slc11a2	1	1	3	1	2	610867	9403430	13415500	11014500	107172521181981	114931655945292	112806684571899	1	107239854654661	105257096994435
Crat	H7BX88|P47934	Carnitine O-acetyltransferase OS=Mus musculus GN=Crat PE=1 SV=1|Carnitine O-acetyltransferase OS=Mus musculus GN=Crat PE=1 SV=3	1	1	3	1	12	715261	112436000	134947000	134536000	128145257545566	115610168647084	137787099873485	1	0.90218062581032	107524150727537
Zdhhc6	Q9CPV7	Palmitoyltransferase ZDHHC6 OS=Mus musculus GN=Zdhhc6 PE=2 SV=1	1	1	3	1	3	669773	20290700	24928300	20766900	231256623970956	21356272959644	212687379167114	1	0.92348805378765	0.919702863057561
Carm1	D3YUP1|Q9WVG6|Q9WVG6-2	Histone-arginine methyltransferase CARM1 OS=Mus musculus GN=Carm1 PE=1 SV=1|Histone-arginine methyltransferase CARM1 OS=Mus musculus GN=Carm1 PE=1 SV=2|Isoform 2 of Histone-arginine methyltransferase CARM1 OS=Mus musculus GN=Carm1	1	1	3	1	13	765084	165148000	207088000	196388000	18822203736468	177413937359017	201133770663272	1	0.942577924684118	1068598414295
Prkag1	O54950|Q3TWR3	5'-AMP-activated protein kinase subunit gamma-1 OS=Mus musculus GN=Prkag1 PE=1 SV=2|5'-AMP-activated protein kinase subunit gamma-1 OS=Mus musculus GN=Prkag1 PE=1 SV=1	1	1	3	1	7	760051	92107100	121575000	100247000	104976057946523	104154269848676	102669496647866	1	0.992171661672933	0.97802773943148
Ank1	A0A0R4J1N7|B7ZW98|D3YTV8|D3Z5M4|E9QNT8|G5E8J2|G8JL84|Q02357|Q02357-2|Q02357-3|Q02357-4|Q02357-5|Q02357-6|Q0VGY9	Ankyrin-1 OS=Mus musculus GN=Ank1 PE=1 SV=1|Ank1 protein OS=Mus musculus GN=Ank1 PE=1 SV=1|Ankyrin-1 OS=Mus musculus GN=Ank1 PE=1 SV=1|Ankyrin-1 OS=Mus musculus GN=Ank1 PE=1 SV=1|Ankyrin-1 OS=Mus musculus GN=Ank1 PE=1 SV=1|Ankyrin 1, erythroid OS=Mus musculus GN=Ank1 PE=1 SV=1|Ankyrin-1 OS=Mus musculus GN=Ank1 PE=1 SV=1|Ankyrin-1 OS=Mus musculus GN=Ank1 PE=1 SV=2|Isoform Br2 of Ankyrin-1 OS=Mus m…	1	1	3	1	5	59349	7804560	10895900	8897600	889499227320292	933460422656112	91126129796807	1	104942240980721	102446553069342
Atxn3	E9Q717|F6T5L3|Q546X9|Q5M8S1|Q9CVD2	Ataxin-3 OS=Mus musculus GN=Atxn3 PE=1 SV=1|Ataxin-3 (Fragment) OS=Mus musculus GN=Atxn3 PE=1 SV=1|Ataxin 3 OS=Mus musculus GN=Atxn3 PE=1 SV=1|Ataxin-3 OS=Mus musculus GN=Atxn3 PE=1 SV=1|Ataxin-3 OS=Mus musculus GN=Atxn3 PE=1 SV=2	1	1	3	1	2	562547	2024880	2902060	1987170	230779082410333	248621789312798	203519051596298	1	107731509596151	0.881878242476212
Lasp1	Q543N3|Q61792	LIM and SH3 domain protein 1 OS=Mus musculus GN=Lasp1 PE=1 SV=1|LIM and SH3 domain protein 1 OS=Mus musculus GN=Lasp1 PE=1 SV=1	1	1	3	1	3	660559	22699000	35601000	22174300	258704436392865	304996599702463	227101481293083	1	117893842082901	0.877841464412343
March5	A0A0R4J1H0|A2RTC8|Q3KNM2	E3 ubiquitin-protein ligase MARCH5 OS=Mus musculus GN=March5 PE=1 SV=1|E3 ubiquitin-protein ligase MARCH5 OS=Mus musculus GN=March5 PE=1 SV=1|E3 ubiquitin-protein ligase MARCH5 OS=Mus musculus GN=March5 PE=1 SV=1	1	1	3	1	2	642447	6175170	6752090	6391570	703794825534231	578456922806934	654602406744941	1	0.821911304005174	0.930104034578615
Ptcd2	Q8R3K3	Pentatricopeptide repeat-containing protein 2, mitochondrial OS=Mus musculus GN=Ptcd2 PE=1 SV=1	1	1	3	1	4	687809	34360400	42755100	34906800	391611432936843	366286343640312	357503325345169	1	0.935331077781339	0.912903187386831
Uggt2	E9Q4X2	Protein Uggt2 OS=Mus musculus GN=Uggt2 PE=1 SV=1	1	1	3	1	25	723864	271479000	309987000	273534000	309409320619844	265568329406386	280144025218483	1	0.85830746428184	0.905415598525819
Gale	Q8R059	UDP-glucose 4-epimerase OS=Mus musculus GN=Gale PE=1 SV=1	1	1	3	1	8	708911	48450200	64574100	55524100	552195325085758	553211452735788	568658553256033	1	100184015982003	102981413898736
Gvin1	L7N451|Q80SU7	Interferon-induced very large GTPase 1 OS=Mus musculus GN=Gvin1 PE=1 SV=1|Interferon-induced very large GTPase 1 OS=Mus musculus GN=Gvin1 PE=1 SV=1	1	1	3	1	3	611768	5454400	7321660	7328570	621647419649001	627252437902725	75056669331616	1	100901639430417	120738326838057
Ist1	Q9CX00	IST1 homolog OS=Mus musculus GN=Ist1 PE=1 SV=1	1	1	3	1	7	71536	107257000	146584000	115565000	122242661501341	125579679140433	118357660379968	1	102729830648407	0.968218941949894
Hps6	Q8BLY7	Hermansky-Pudlak syndrome 6 protein homolog OS=Mus musculus GN=Hps6 PE=1 SV=3	1	1	3	1	3	623585	9364310	11798800	10140900	106726663763077	101081258407612	103859576701182	1	0.947104077309135	0.973136168968426
Tarsl2	Q8BLY2	Probable threonine--tRNA ligase 2, cytoplasmic OS=Mus musculus GN=Tarsl2 PE=1 SV=1	1	1	3	1	8	657728	27808700	36258800	31525700	316940572726476	310632024642332	32287527312255	1	0.980095485945916	101872496267998
Smarce1	O54941	SWI/SNF-related matrix-associated actin-dependent regulator of chromatin subfamily E member 1 OS=Mus musculus GN=Smarce1 PE=1 SV=1	1	1	3	1	3	612995	19510500	30484700	24440200	222364549374114	261164850508403	250308042332755	1	117448959936959	112566523322757
Gm4951	Q3UED7	Interferon-gamma-inducible GTPase Ifgga2 protein OS=Mus musculus GN=Gm4951 PE=1 SV=1	1	1	3	1	6	685276	34271800	46414600	47688400	390601643383805	397637571319623	488408034548871	1	101801305256902	125039933349426
Acaa1a	Q921H8	3-ketoacyl-CoA thiolase A, peroxisomal OS=Mus musculus GN=Acaa1a PE=1 SV=1	1	1	3	1	6	726057	69989900	105872000	87425800	797687018489493	907013848029527	895384687824773	1	113705479342895	112247619313184
Timm17b	Q545H3|Q9Z0V7	Mitochondrial import inner membrane translocase subunit Tim17-B OS=Mus musculus GN=Timm17b PE=1 SV=1|Mitochondrial import inner membrane translocase subunit Tim17-B OS=Mus musculus GN=Timm17b PE=1 SV=1	1	1	3	1	3	655767	21224400	34681200	31484000	241898164667022	297116599915762	322448196201523	1	122827141051173	133299149518303
St5	Q924W7|Q924W7-2|Q924W7-3	Suppression of tumorigenicity 5 protein OS=Mus musculus GN=St5 PE=1 SV=1|Isoform 2 of Suppression of tumorigenicity 5 protein OS=Mus musculus GN=St5|Isoform 3 of Suppression of tumorigenicity 5 protein OS=Mus musculus GN=St5	1	1	3	1	3	593714	7448650	9415970	8453350	848935547882173	806673642004541	865762755482193	1	0.950217768612633	101982153726746
Sfpq	Q8VIJ6	Splicing factor, proline- and glutamine-rich OS=Mus musculus GN=Sfpq PE=1 SV=1	1	1	3	1	8	766294	93444800	175371000	125564000	106500657816838	150241731093005	128598288997103	1	141071176622584	120748821306127
Gga1	Q8R0H9	ADP-ribosylation factor-binding protein GGA1 OS=Mus musculus GN=Gga1 PE=1 SV=1	1	1	3	1	6	696766	54639300	71833000	55246500	622733570263037	615399026612371	565815470443636	1	0.988222019815685	0.908599596139712
Mapk1	P63085	Mitogen-activated protein kinase 1 OS=Mus musculus GN=Mapk1 PE=1 SV=3	1	1	3	1	12	810367	220413000	290293000	234734000	251208515523418	248696322905051	240406412422717	1	0.989999572215405	0.95699945490226
Pld3	O35405	Phospholipase D3 OS=Mus musculus GN=Pld3 PE=1 SV=1	1	1	3	1	5	725541	71813200	81555100	68148700	818467484539765	698689030880995	697955322972897	1	0.853655208152682	0.852758767033203
Plgrkt	Q9D3P8	Plasminogen receptor (KT) OS=Mus musculus GN=Plgrkt PE=1 SV=1	1	1	3	1	4	729501	50219100	49655600	49456900	572355784909332	425403476199702	506520397494573	1	0.74325006825447	0.884974714765592
Atp5a1	Q03265	ATP synthase subunit alpha, mitochondrial OS=Mus musculus GN=Atp5a1 PE=1 SV=1	1	1	3	1	26	833505	711606000	854206000	641442000	811029689254069	731805076951329	656942624405722	1	0.902316014626289	0.810010574347696
Cul9	E9QP09|Q80TT8|S4R1Y1	Cullin-9 OS=Mus musculus GN=Cul9 PE=1 SV=1|Cullin-9 OS=Mus musculus GN=Cul9 PE=1 SV=2|Cullin-9 OS=Mus musculus GN=Cul9 PE=1 SV=1	1	1	3	1	4	58746	6881890	10461000	7753060	784340928572942	896202193614625	794041485212229	1	114261816636957	101236778075184
Kdm4b	B0V2M9|Q91VY5|Q91VY5-2	Lysine-specific demethylase 4B OS=Mus musculus GN=Kdm4b PE=1 SV=1|Lysine-specific demethylase 4B OS=Mus musculus GN=Kdm4b PE=2 SV=1|Isoform 2 of Lysine-specific demethylase 4B OS=Mus musculus GN=Kdm4b	1	1	3	1	3	620561	9032580	10896600	9267950	102945879469294	933520392213089	94919125904774	1	0.906806952376892	0.922029384702923
Eif1	P48024|Q4V9T8	Eukaryotic translation initiation factor 1 OS=Mus musculus GN=Eif1 PE=1 SV=2|Eukaryotic translation initiation factor 1 OS=Mus musculus GN=Eif1 PE=1 SV=1	1	1	3	1	5	737612	42736300	58197900	50417000	487073016653439	498586039993932	516353408330967	1	102363716105564	106011499441851
Lrrk2	Q5S006	Leucine-rich repeat serine/threonine-protein kinase 2 OS=Mus musculus GN=Lrrk2 PE=1 SV=2	1	1	3	1	21	676027	99629200	127959000	111882000	113549125663122	109623493444924	114585659660204	1	0.96542789567712	100912850707594
Matn2	A0A0A0MQM7|O08746|O08746-2	Matrilin-2 OS=Mus musculus GN=Matn2 PE=1 SV=1|Matrilin-2 OS=Mus musculus GN=Matn2 PE=2 SV=2|Isoform 2 of Matrilin-2 OS=Mus musculus GN=Matn2	1	1	3	1	4	60449	13376000	19360200	17857400	152448589858187	165860373853532	18288929039668	1	108797578257576	119967846581467
Dnm2	G3X9G4|P39054|Q3T9X3|Q3TCR7	Dynamin-2 OS=Mus musculus GN=Dnm2 PE=1 SV=1|Dynamin-2 OS=Mus musculus GN=Dnm2 PE=1 SV=2|Dynamin-2 OS=Mus musculus GN=Dnm2 PE=1 SV=1|Dynamin-2 OS=Mus musculus GN=Dnm2 PE=1 SV=1	1	1	3	1	13	756573	110198000	167954000	143173000	125594570164416	143887528177376	146632815381656	1	114565086682499	116750919398584
Ears2	Q9CXJ1	Probable glutamate--tRNA ligase, mitochondrial OS=Mus musculus GN=Ears2 PE=1 SV=1	1	1	3	1	3	623556	14475300	20592200	17229700	164977502450225	17641501588138	176460604945159	1	106932771596906	106960405100325
Abcb8	Q9CXJ4	ATP-binding cassette sub-family B member 8, mitochondrial OS=Mus musculus GN=Abcb8 PE=1 SV=1	1	1	3	1	6	650872	34032900	41357500	34720800	387878858686054	354312993235993	355598377927641	1	0.913463018933885	0.916776900737091
Fam76a	Q922G2|Q922G2-2	Protein FAM76A OS=Mus musculus GN=Fam76a PE=2 SV=1|Isoform 2 of Protein FAM76A OS=Mus musculus GN=Fam76a	1	1	3	1	3	620431	12717700	20636000	14825500	144945830684768	176790253966462	151837623325679	1	121969878768676	10475473672361
Rbm12|Gm28036	Q8R4X3|V9GXJ1	RNA-binding protein 12 OS=Mus musculus GN=Rbm12 PE=1 SV=3|Protein Gm28036 OS=Mus musculus GN=Gm28036 PE=4 SV=1	1	1	3	1	7	675945	41249800	75251500	58164300	470131118565505	644685588115781	595698564932164	1	137128890783254	126709026781677
Zc3h7b	F8VPP8	Protein Zc3h7b OS=Mus musculus GN=Zc3h7b PE=1 SV=1	1	1	3	1	2	611186	5563230	7342810	7118280	634050963334907	629064375231371	72902952168002	1	0.992135351270018	11497964104424
Cnot6l	Q8VEG6|Q8VEG6-2|Q8VEG6-3	CCR4-NOT transcription complex subunit 6-like OS=Mus musculus GN=Cnot6l PE=1 SV=2|Isoform 2 of CCR4-NOT transcription complex subunit 6-like OS=Mus musculus GN=Cnot6l|Isoform 3 of CCR4-NOT transcription complex subunit 6-like OS=Mus musculus GN=Cnot6l	1	1	3	1	3	605313	30191500	39305000	30550500	344097757229622	336729062422552	31288761332914	1	0.978585461101532	0.909298612836772
Rabl3	Q9D4V7	Rab-like protein 3 OS=Mus musculus GN=Rabl3 PE=1 SV=1	1	1	3	1	2	562465	5882820	7471160	6159530	670475189435966	640060221856975	630837675628627	1	0.954636699376486	0.940881460743263
Etnk1	A0A0N4SV10|A0A0N4SVC4|Q9D4V0	Ethanolamine kinase 1 OS=Mus musculus GN=Etnk1 PE=1 SV=1|Ethanolamine kinase 1 OS=Mus musculus GN=Etnk1 PE=1 SV=1|Ethanolamine kinase 1 OS=Mus musculus GN=Etnk1 PE=1 SV=2	1	1	3	1	2	679327	19727700	23796500	25710600	224840015411584	203866508941311	263319038027534	1	0.906718088273215	117113956581755
Pogz	B9EIG6|D3YUW8|D3YUX1|Q0VGT3|Q8BZH4	Pogo transposable element with ZNF domain OS=Mus musculus GN=Pogz PE=1 SV=1|Pogo transposable element with ZNF domain OS=Mus musculus GN=Pogz PE=1 SV=1|Pogo transposable element with ZNF domain OS=Mus musculus GN=Pogz PE=1 SV=1|Pogo transposable element with ZNF domain OS=Mus musculus GN=Pogz PE=1 SV=1|Pogo transposable element with ZNF domain OS=Mus musculus GN=Pogz PE=1 SV=2	1	1	3	1	9	65936	58024700	74486400	62325400	661317560701574	638130915538258	638315106325067	1	0.964938712441391	0.965217233378614
Snx18	Q8C788	Sorting nexin OS=Mus musculus GN=Snx18 PE=1 SV=1	1	1	3	1	8	742239	87650100	123784000	108641000	998963378134642	10604673772526	111266339993424	1	10615678216681	11138180080354
Arhgap17	E9QAJ9|Q3UIA2	Rho GTPase-activating protein 17 OS=Mus musculus GN=Arhgap17 PE=1 SV=1|Rho GTPase-activating protein 17 OS=Mus musculus GN=Arhgap17 PE=1 SV=1	1	1	3	1	7	66837	61888600	86375600	71443000	705355098556916	739986637938825	731694399734005	1	104909802091565	103734190229996
Mto1	G5E889|Q923Z3	Mitochondrial translation optimization 1 homolog (S. cerevisiae), isoform CRA_b OS=Mus musculus GN=Mto1 PE=1 SV=1|Protein MTO1 homolog, mitochondrial OS=Mus musculus GN=Mto1 PE=2 SV=1	1	1	3	1	2	56864	3522780	4787180	4012920	401497341044137	410121519666189	410989332836049	1	102148003919434	102364148107987
Trim16	Q5SVT2|Q99PP9|Q99PP9-3	Tripartite motif-containing protein 16 OS=Mus musculus GN=Trim16 PE=1 SV=1|Tripartite motif-containing protein 16 OS=Mus musculus GN=Trim16 PE=1 SV=2|Isoform 3 of Tripartite motif-containing protein 16 OS=Mus musculus GN=Trim16	1	1	3	1	8	702465	63021600	90902000	72408300	718268095888655	778764666895685	741580667164869	1	108422561346287	103245664315268
Hdac7	E9PX62|E9PXW1|E9PXW8|Q8C2B3|Q8C2B3-2|Q8C2B3-3|Q8C2B3-4|Q8C2B3-5|Q8C2B3-6	Histone deacetylase 7 OS=Mus musculus GN=Hdac7 PE=1 SV=1|Histone deacetylase 7 OS=Mus musculus GN=Hdac7 PE=1 SV=1|Histone deacetylase 7 OS=Mus musculus GN=Hdac7 PE=1 SV=1|Histone deacetylase 7 OS=Mus musculus GN=Hdac7 PE=1 SV=2|Isoform 2 of Histone deacetylase 7 OS=Mus musculus GN=Hdac7|Isoform 3 of Histone deacetylase 7 OS=Mus musculus GN=Hdac7|Isoform 4 of Histone deacetylase 7 OS=Mus musculus …	1	1	3	1	3	61302	9674000	13723900	12212200	110256254357663	117573743284082	125073112109397	1	106636801666308	1134385644044
Glud1	P26443	Glutamate dehydrogenase 1, mitochondrial OS=Mus musculus GN=Glud1 PE=1 SV=1	1	1	3	1	26	807674	598208000	733766000	600346000	681788023638497	628623170633628	614853528131113	1	0.922021433111799	0.901825064115713
Cdk6	Q0VBK8|Q64261	Cyclin-dependent kinase 6 OS=Mus musculus GN=Cdk6 PE=1 SV=1|Cyclin-dependent kinase 6 OS=Mus musculus GN=Cdk6 PE=1 SV=2	1	1	3	1	4	672092	14450100	19849000	16005100	164690293683447	170047962346399	163918676947815	1	103253178158301	0.99531474066641
Gar1	D3YZ09|Q9CY66|Q9CY66-2|Q9CY66-3	H/ACA ribonucleoprotein complex subunit 1 (Fragment) OS=Mus musculus GN=Gar1 PE=1 SV=1|H/ACA ribonucleoprotein complex subunit 1 OS=Mus musculus GN=Gar1 PE=1 SV=1|Isoform 2 of H/ACA ribonucleoprotein complex subunit 1 OS=Mus musculus GN=Gar1|Isoform 3 of H/ACA ribonucleoprotein complex subunit 1 OS=Mus musculus GN=Gar1	1	1	3	1	6	718586	39238400	62176800	47970900	447206844220354	532673592887282	491301301459904	1	119111234492828	109859969231111
Snrnp40	Q6PE01	U5 small nuclear ribonucleoprotein 40 kDa protein OS=Mus musculus GN=Snrnp40 PE=1 SV=1	1	1	3	1	7	696868	27564900	42667800	30337300	314161941879629	365538437594021	310704092955928	1	116353507177542	0.988993418798557
Nek4	Q6GTE9|Q9Z1J2|Q9Z1J2-2	NIMA (Never in mitosis gene a)-related expressed kinase 4 OS=Mus musculus GN=Nek4 PE=1 SV=1|Serine/threonine-protein kinase Nek4 OS=Mus musculus GN=Nek4 PE=1 SV=1|Isoform 2 of Serine/threonine-protein kinase Nek4 OS=Mus musculus GN=Nek4	1	1	3	1	3	634549	19157700	27056600	24594600	218343626639218	231796045041141	25188935352236	1	106161122542931	115363730739241
H2afx	P27661	Histone H2AX OS=Mus musculus GN=H2afx PE=1 SV=2	1	1	3	1	2	61278	13858700	16750300	12042400	157950005402785	143501152888855	123334079466943	1	0.908522620957913	0.780842515025122
Diaph3	F8WIG5|Q9Z207	Protein diaphanous homolog 3 OS=Mus musculus GN=Diaph3 PE=1 SV=2|Protein diaphanous homolog 3 OS=Mus musculus GN=Diaph3 PE=1 SV=1	1	1	3	1	5	635826	20952600	26585400	22037800	238800412968199	22775923714867	225703495688283	1	0.953764000311846	0.945155382617953
Naip2	A9C471|Q9QUK4	Baculoviral IAP repeat-containing protein 1b OS=Mus musculus GN=Naip2 PE=1 SV=1|Baculoviral IAP repeat-containing protein 1b OS=Mus musculus GN=Naip2 PE=1 SV=2	1	1	3	1	3	607646	10178900	13407500	10123900	116010687149185	114863119308748	103685468603881	1	0.990108085137347	0.893757904136415
Fen1	Q91Z50	Flap endonuclease 1 OS=Mus musculus GN=Fen1 PE=1 SV=1	1	1	3	1	5	688674	48631600	78111400	53202800	554262772319629	669186578972473	544884604652215	1	120734534663384	0.983079925017939
Kif3a	B1AQZ2|P28741|Q3TET1|Q3UI47	Kinesin-like protein OS=Mus musculus GN=Kif3a PE=1 SV=1|Kinesin-like protein KIF3A OS=Mus musculus GN=Kif3a PE=1 SV=2|Kinesin-like protein OS=Mus musculus GN=Kif3a PE=1 SV=1|Kinesin-like protein OS=Mus musculus GN=Kif3a PE=1 SV=1	1	1	3	1	7	679954	29789900	40076800	37438900	339520652438426	34334113443318	38343621435552	1	101125257614615	112934577499688
Babam1	Q3UI43	BRISC and BRCA1-A complex member 1 OS=Mus musculus GN=Babam1 PE=1 SV=1	1	1	3	1	5	696034	22072700	30388900	24868000	251566386764563	260344124285782	254689421393072	1	103489233054587	101241435578368
Spr	Q64105|Q91XH5	Sepiapterin reductase OS=Mus musculus GN=Spr PE=1 SV=1|Sepiapterin reductase OS=Mus musculus GN=Spr PE=1 SV=1	1	1	3	1	12	778287	199320000	270212000	229192000	227168457913678	231492770424432	234730488450703	1	10190357083482	103328820649872
Pld1	D6RH77|Q6NVF2|Q9Z280|Q9Z280-2	Phospholipase D1 OS=Mus musculus GN=Pld1 PE=1 SV=2|Phospholipase D1 OS=Mus musculus GN=Pld1 PE=1 SV=1|Phospholipase D1 OS=Mus musculus GN=Pld1 PE=2 SV=1|Isoform PLD1B of Phospholipase D1 OS=Mus musculus GN=Pld1	1	1	3	1	6	656553	48659300	53379100	46143100	55457847401962	457302996971369	472581608504207	1	0.824595649479159	0.852145603631
Camk2d	A0A0G2JGS4|E9Q1T1|Q6PHZ2	Calcium/calmodulin-dependent protein kinase type II subunit delta OS=Mus musculus GN=Camk2d PE=1 SV=1|Calcium/calmodulin-dependent protein kinase type II subunit delta OS=Mus musculus GN=Camk2d PE=1 SV=1|Calcium/calmodulin-dependent protein kinase type II subunit delta OS=Mus musculus GN=Camk2d PE=1 SV=1	1	1	3	1	7	761721	138490000	207028000	167769000	157839452821921	177362534881609	171823184565282	1	112368949404376	108859465420941
Rbm15b	Q6PHZ5	Putative RNA-binding protein 15B OS=Mus musculus GN=Rbm15b PE=1 SV=2	1	1	3	1	4	654117	13989900	19148000	15292400	159445314537758	16404243956919	156619451009788	1	102883198571723	0.982276910825745
Suz12	E9PW15|Q80U70	Polycomb protein Suz12 OS=Mus musculus GN=Suz12 PE=1 SV=1|Polycomb protein Suz12 OS=Mus musculus GN=Suz12 PE=1 SV=2	1	1	3	1	4	606429	11924100	16417300	14038800	13590103396591	140648315392691	143780515081754	1	103493190072397	105797955236912
Arfip1	A2RSX9|E9Q3G5|G5E8V9	Arfip1 protein OS=Mus musculus GN=Arfip1 PE=1 SV=1|Protein Arfip1 OS=Mus musculus GN=Arfip1 PE=1 SV=1|MCG18094 OS=Mus musculus GN=Arfip1 PE=1 SV=1	1	1	3	1	9	714814	103667000	176301000	144074000	118151076292079	151038469492834	147555588297352	1	127835034798544	124887214681466
Ppp1r12a	Q9DBR7	Protein phosphatase 1 regulatory subunit 12A OS=Mus musculus GN=Ppp1r12a PE=1 SV=2	1	1	3	1	2	631437	14596800	23823200	17087600	166362259004335	204095249965779	175005266084777	1	122681220600918	105195293170561
Akap8	Q059U9|Q9DBR0	A kinase (PRKA) anchor protein 8 OS=Mus musculus GN=Akap8 PE=1 SV=1|A-kinase anchor protein 8 OS=Mus musculus GN=Akap8 PE=1 SV=1	1	1	3	1	2	700915	31051700	44427000	37825300	353901605689252	380609643970149	387393588990645	1	10754674119912	109463642651794
Mrps25	Q9D125	28S ribosomal protein S25, mitochondrial OS=Mus musculus GN=Mrps25 PE=1 SV=1	1	1	3	1	3	636936	17114000	22107300	18139000	195051223596965	189394998134946	185773339820208	1	0.971001333097472	0.952433603821278
Pex1	Q5BL07|Q5BL07-2	Peroxisome biogenesis factor 1 OS=Mus musculus GN=Pex1 PE=1 SV=2|Isoform 2 of Peroxisome biogenesis factor 1 OS=Mus musculus GN=Pex1	1	1	3	1	2	602603	5081090	6618680	6092230	579100632059319	567027581955186	623945043306062	1	0.979152068853386	107743802849476
Ppil2	Q9D787	Peptidyl-prolyl cis-trans isomerase-like 2 OS=Mus musculus GN=Ppil2 PE=1 SV=2	1	1	3	1	7	689242	35823400	50933600	42027900	408285497452582	436352203887682	430435158974019	1	106874284443169	105425042442025
Ugdh	O70475|Q3TS38	UDP-glucose 6-dehydrogenase OS=Mus musculus GN=Ugdh PE=1 SV=1|UDP-glucose 6-dehydrogenase OS=Mus musculus GN=Ugdh PE=1 SV=1	1	1	3	1	22	829031	320692000	469586000	370100000	365498229506589	402298062604648	379043569477143	1	110068402560455	103705993320088
Map3k7	A2AP92|A2AP93|Q543B5|Q62073|Q923A8	Mitogen-activated protein kinase kinase kinase 7 OS=Mus musculus GN=Map3k7 PE=1 SV=1|Mitogen-activated protein kinase kinase kinase 7 OS=Mus musculus GN=Map3k7 PE=1 SV=1|Mitogen activated protein kinase kinase kinase 7, isoform CRA_a OS=Mus musculus GN=Map3k7 PE=1 SV=1|Mitogen-activated protein kinase kinase kinase 7 OS=Mus musculus GN=Map3k7 PE=1 SV=1|Map3k7 protein OS=Mus musculus GN=Map3k7 PE=…	1	1	3	1	3	634106	11774900	17105200	13378900	13420057571181	146541609427559	137022048410639	1	10919596182825	102102429653423
Ankrd50	F7BE84	Protein Ankrd50 (Fragment) OS=Mus musculus GN=Ankrd50 PE=1 SV=1	1	1	3	1	9	653501	38897700	49358700	42116200	443323827282205	422859910275946	431339496914704	1	0.953839798930473	0.972967096217294
Psma7	Q542H2|Q9Z2U0	Proteasome subunit alpha type OS=Mus musculus GN=Psma7 PE=1 SV=1|Proteasome subunit alpha type-7 OS=Mus musculus GN=Psma7 PE=1 SV=1	1	1	3	1	11	827807	207587000	238895000	214115000	236590501068265	204663247341142	219289148550658	1	0.865052681392686	0.926872159112527
Galnt2	Q6PB93	Polypeptide N-acetylgalactosaminyltransferase 2 OS=Mus musculus GN=Galnt2 PE=1 SV=1	1	1	3	1	16	752921	141217000	170270000	147746000	1609474619767	145871663805338	151316323199054	1	0.906330935659338	0.940159734988301
Nup43	P59235	Nucleoporin Nup43 OS=Mus musculus GN=Nup43 PE=1 SV=2	1	1	3	1	3	653776	7923650	11031700	9688070	903072120985219	945094516709537	992218490717217	1	10465327128895	109871456294625
Mettl6	Q8BVH9|Q8BVH9-2	Methyltransferase-like protein 6 OS=Mus musculus GN=Mettl6 PE=2 SV=2|Isoform 2 of Methyltransferase-like protein 6 OS=Mus musculus GN=Mettl6	1	1	3	1	2	641474	18440800	27374600	22058300	210172993111307	234520376343783	225913449570323	1	111584449016045	10748928595725
Rab8a	P55258|Q0PD50	Ras-related protein Rab-8A OS=Mus musculus GN=Rab8a PE=1 SV=2|RAB8A, member RAS oncogene family, isoform CRA_a OS=Mus musculus GN=Rab8a PE=1 SV=1	1	1	3	1	6	752489	99640700	125832000	107836000	113562232412399	107801275620798	11044188694444	1	0.949270486593815	0.972523035152852
Zfc3h1	B2RT41	Protein Zfc3h1 OS=Mus musculus GN=Zfc3h1 PE=1 SV=1	1	1	3	1	5	628698	20054500	26947800	22520200	228564611641074	230863946784135	23064406899052	1	10100598912778	100909789724015
Clint1	Q5SUH6	Clathrin interactor 1 OS=Mus musculus GN=Clint1 PE=1 SV=1	1	1	3	1	10	73543	88352000	128615000	125319000	100696305406328	110185493864589	128347368503934	1	109423571619605	127459858617483
Card19	B2RV71|Q9D1I2	Protein 1110007C09Rik OS=Mus musculus GN=Card19 PE=1 SV=1|Caspase recruitment domain-containing protein 19 OS=Mus musculus GN=Card19 PE=1 SV=1	1	1	3	1	2	604389	4138270	7362660	5829070	471645802895073	630764940525631	596993109843862	1	133736998538702	126576576358652
Cops2	A2AQE4|P61202|P61202-2	COP9 signalosome complex subunit 2 OS=Mus musculus GN=Cops2 PE=1 SV=1|COP9 signalosome complex subunit 2 OS=Mus musculus GN=Cops2 PE=1 SV=1|Isoform 2 of COP9 signalosome complex subunit 2 OS=Mus musculus GN=Cops2	1	1	3	1	11	79537	183765000	254394000	213769000	209440154869091	217941363963677	218934787364386	1	104059015855818	104533339130326
Chmp5	Q9D7S9	Charged multivesicular body protein 5 OS=Mus musculus GN=Chmp5 PE=1 SV=1	1	1	3	1	2	741397	21675600	26760500	20999600	247040569253148	229259332781038	215070611769581	1	0.928023010447773	0.87058822937375
Rab18	P35293|Q0PD38	Ras-related protein Rab-18 OS=Mus musculus GN=Rab18 PE=1 SV=2|RAB18, member RAS oncogene family, isoform CRA_a OS=Mus musculus GN=Rab18 PE=1 SV=1	1	1	3	1	10	789152	175127000	236790000	179870000	199595276585635	202859877092066	184216608597281	1	10163561010174	0.922950741864094
Rab22a	P35285|Q0PD34	Ras-related protein Rab-22A OS=Mus musculus GN=Rab22a PE=1 SV=2|RAB22A, member RAS oncogene family, isoform CRA_a OS=Mus musculus GN=Rab22a PE=1 SV=1	1	1	3	1	5	676367	24812200	30156700	24419500	282788942978416	258354848410079	250096040120159	1	0.913596004458343	0.884391155771771
Rab21	P35282|Q0PD35	Ras-related protein Rab-21 OS=Mus musculus GN=Rab21 PE=1 SV=4|RAB21, member RAS oncogene family OS=Mus musculus GN=Rab21 PE=1 SV=1	1	1	3	1	6	710526	50277600	63555400	64286800	573022519546497	544484168779806	658403084092492	1	0.950196807641563	11490003649657
Rab24	P35290|Q0PD31	Ras-related protein Rab-24 OS=Mus musculus GN=Rab24 PE=1 SV=2|RAB24, member RAS oncogene family OS=Mus musculus GN=Rab24 PE=1 SV=1	1	1	3	1	2	667314	34306000	48015400	33318700	390991426710148	411351752292173	341238556561418	1	105207358573905	0.872752017691647
Cyp39a1	Q544S6|Q9JKJ9	24-hydroxycholesterol 7-alpha-hydroxylase OS=Mus musculus GN=Cyp39a1 PE=1 SV=1|24-hydroxycholesterol 7-alpha-hydroxylase OS=Mus musculus GN=Cyp39a1 PE=1 SV=1	1	1	3	1	2	65126	15414900	18583300	17544700	175686286468672	159204609737107	179686725571619	1	0.906186891061049	102277035495118
Nup93	Q8BJ71	Nuclear pore complex protein Nup93 OS=Mus musculus GN=Nup93 PE=1 SV=1	1	1	3	1	30	774459	385824000	485458000	408265000	439730298545489	415895731295071	418130837321226	1	0.945797305008874	0.950880207036656
Mccc1	Q99MR8	Methylcrotonoyl-CoA carboxylase subunit alpha, mitochondrial OS=Mus musculus GN=Mccc1 PE=1 SV=2	1	1	3	1	15	71215	97384800	126097000	108181000	110991144091069	108028303229352	110795223965433	1	0.973305610227007	0.998234812991249
Slc12a9	Q99MR3	Solute carrier family 12 member 9 OS=Mus musculus GN=Slc12a9 PE=1 SV=2	1	1	3	1	4	684989	45089100	58595700	47649700	513888285958039	501994024246104	488011682586194	1	0.976854382485562	0.949645469494204
Abcb1a	P21447	Multidrug resistance protein 1A OS=Mus musculus GN=Abcb1a PE=1 SV=3	1	1	3	1	5	657249	43137200	55948000	42427600	491642143423336	479310967673756	43452874759115	1	0.974918391528201	0.883831366785398
Ago1	Q8CJG1	Protein argonaute-1 OS=Mus musculus GN=Ago1 PE=1 SV=2	1	1	3	1	4	658379	23836100	28943200	25976300	271664162135072	24795869735424	266040245171821	1	0.912739815975266	0.979298274313951
Ago2	Q8CJG0	Protein argonaute-2 OS=Mus musculus GN=Ago2 PE=1 SV=3	1	1	3	1	18	705593	115435000	152708000	126232000	131563269813693	130826158667913	129282431402969	1	0.994397287732176	0.982663562452084
Nup155	Q99P88	Nuclear pore complex protein Nup155 OS=Mus musculus GN=Nup155 PE=1 SV=1	1	1	3	1	23	759385	213397000	283262000	239868000	243212258746765	242672809260749	245664476961208	1	0.997781980691288	101008262588029
Gbf1	Q6DFZ1	Golgi-specific brefeldin A-resistance factor 1 OS=Mus musculus GN=Gbf1 PE=1 SV=1	1	1	3	1	34	762853	284461000	380783000	325845000	32420513097824	326219825916415	33371913508857	1	100621425987953	102934563090233
Atic	Q9CWJ9	Bifunctional purine biosynthesis protein PURH OS=Mus musculus GN=Atic PE=1 SV=2	1	1	3	1	22	808391	272751000	388047000	324865000	310859041061679	332442952514653	332715453115892	1	106943311469809	107030971973524
Pik3c2a	F8VPL2|Q61194|Q61194-2	Phosphatidylinositol 4-phosphate 3-kinase C2 domain-containing subunit alpha OS=Mus musculus GN=Pik3c2a PE=1 SV=1|Phosphatidylinositol 4-phosphate 3-kinase C2 domain-containing subunit alpha OS=Mus musculus GN=Pik3c2a PE=1 SV=2|Isoform 2 of Phosphatidylinositol 4-phosphate 3-kinase C2 domain-containing subunit alpha OS=Mus musculus GN=Pik3c2a	1	1	3	1	13	685449	70841900	90023800	80030900	807397410128185	771241057619016	819648689664097	1	0.955218641953003	101517379097608
Csnk2a1	Q60737	Casein kinase II subunit alpha OS=Mus musculus GN=Csnk2a1 PE=1 SV=2	1	1	3	1	12	798957	250987000	312532000	282253000	286054233124526	267748651156457	28907372227947	1	0.936006603474734	101055565275844
Ppp1r12b	Q8BG95	Protein phosphatase 1 regulatory subunit 12B OS=Mus musculus GN=Ppp1r12b PE=1 SV=2	1	1	3	1	3	700492	48417500	67090100	52496000	551822637519342	574766224929026	537645804465606	1	104157782926925	0.974309076703583
Commd7	Q56A13|Q8BG94	COMM domain-containing protein 7 OS=Mus musculus GN=Commd7 PE=1 SV=1|COMM domain-containing protein 7 OS=Mus musculus GN=Commd7 PE=1 SV=1	1	1	3	1	4	730228	46463600	59928300	54124100	52955370063807	513410514478501	554320239360654	1	0.969515487966343	10467687010642
Agpat4	Q8K4X7	1-acyl-sn-glycerol-3-phosphate acyltransferase delta OS=Mus musculus GN=Agpat4 PE=1 SV=1	1	1	3	1	10	739752	86902000	133153000	112094000	990437152800244	114073234572574	114802782699192	1	115174631979482	115911224023263
Fam50a	Q9WV03	Protein FAM50A OS=Mus musculus GN=Fam50a PE=1 SV=1	1	1	3	1	4	703304	34687500	44948300	35213200	395339448318318	385075662548979	360641367757702	1	0.974038042970417	0.912232182474544
Atp5e	P56382|Q545F5	ATP synthase subunit epsilon, mitochondrial OS=Mus musculus GN=Atp5e PE=1 SV=2|ATP synthase subunit epsilon, mitochondrial OS=Mus musculus GN=Atp5e PE=1 SV=1	1	1	3	1	3	766454	89483500	117094000	77173500	101985895563509	100315361494228	790384191003628	1	0.983619949993571	0.774993626948577
Mif	P34884|Q545F0	Macrophage migration inhibitory factor OS=Mus musculus GN=Mif PE=1 SV=2|MCG3124, isoform CRA_b OS=Mus musculus GN=Mif PE=1 SV=1	1	1	3	1	2	663545	12187900	17979000	9901890	138907608278454	154027523554129	101411719269658	1	110884871939747	0.730065980737123
Papd5	E9QJT6|F8WI26|Q68ED3	Non-canonical poly(A) RNA polymerase PAPD5 OS=Mus musculus GN=Papd5 PE=1 SV=1|Non-canonical poly(A) RNA polymerase PAPD5 OS=Mus musculus GN=Papd5 PE=1 SV=1|Non-canonical poly(A) RNA polymerase PAPD5 OS=Mus musculus GN=Papd5 PE=1 SV=2	1	1	3	1	2	603211	4998480	6272070	5465160	569685427208703	537333227464337	55972271120338	1	0.943210413678856	0.982511899498399
Def8	A0A0R4IZW6|G3X9U5|Q99J78	Differentially-expressed in FDCP 8 OS=Mus musculus GN=Def8 PE=1 SV=1|Differentially expressed in FDCP 8, isoform CRA_c OS=Mus musculus GN=Def8 PE=1 SV=1|Differentially expressed in FDCP 8 OS=Mus musculus GN=Def8 PE=1 SV=1	1	1	3	1	3	597937	9903200	13151000	11126900	112868486474552	112665663399541	113957846344643	1	0.998203014133124	100965158570047
Acot13	Q4VA32|Q9CQR4	Acyl-coenzyme A thioesterase 13 OS=Mus musculus GN=Acot13 PE=1 SV=1|Acyl-coenzyme A thioesterase 13 OS=Mus musculus GN=Acot13 PE=1 SV=1	1	1	3	1	2	724571	23742400	29808700	26330300	27059624699828	255373504720395	269665790256795	1	0.943743705070745	0.996561457330594
Nans	Q99J77	N-acetylneuraminic acid synthase (Sialic acid synthase) OS=Mus musculus GN=Nans PE=1 SV=1	1	1	3	1	13	793457	203816000	297593000	253116000	232292627022548	254950290989734	259232618567351	1	1097539316067	111597437202425
Lyplal1	E9QLB2|Q3UFF7	Lysophospholipase-like protein 1 OS=Mus musculus GN=Lyplal1 PE=1 SV=1|Lysophospholipase-like protein 1 OS=Mus musculus GN=Lyplal1 PE=1 SV=3	1	1	3	1	3	687347	13097000	15796100	14879300	149268778511713	135326445565013	152388624245373	1	0.906595785899017	10209008592739
Fis1	G3X9U9|Q9CQ92	Fission 1 (Mitochondrial outer membrane) homolog (Yeast), isoform CRA_c OS=Mus musculus GN=Fis1 PE=1 SV=1|Mitochondrial fission 1 protein OS=Mus musculus GN=Fis1 PE=1 SV=1	1	1	3	1	3	71416	29755400	32923900	28087400	339127449960099	282061670990811	287661398360775	1	0.831727632263323	0.8482397941972
Ptgs1	P22437|Q543T1	Prostaglandin G/H synthase 1 OS=Mus musculus GN=Ptgs1 PE=1 SV=1|Prostaglandin G/H synthase 1 OS=Mus musculus GN=Ptgs1 PE=1 SV=1	1	1	3	1	12	791226	176797000	221901000	196977000	201498604524205	190104352323183	201737004012157	1	0.943452451058273	100118313220339
Rap1a	P62835	Ras-related protein Rap-1A OS=Mus musculus GN=Rap1a PE=1 SV=1	1	1	3	1	3	684324	39429800	52387900	43159300	449388263187074	448811307703509	44202256493204	1	0.998716131392768	0.983609500161851
Nolc1	E9Q5C9	Protein Nolc1 OS=Mus musculus GN=Nolc1 PE=1 SV=1	1	1	3	1	2	662044	16170500	25043200	12850100	184297990602707	21454708703881	131606262419298	1	11641314500347	0.714094939336606
Inf2	E9QLA5|Q0GNC1	Inverted formin-2 OS=Mus musculus GN=Inf2 PE=1 SV=1|Inverted formin-2 OS=Mus musculus GN=Inf2 PE=1 SV=1	1	1	3	1	23	789905	277345000	406822000	311430000	316094902468738	348527644403684	318955792602719	1	110260444468304	100905073163672
Nudcd3	Q8R1N4	NudC domain-containing protein 3 OS=Mus musculus GN=Nudcd3 PE=1 SV=3	1	1	3	1	7	70214	51869100	75027800	54065100	591161120829339	642769132416405	553715981846491	1	108729940073641	0.936658319257673
Isoc2a	P85094	Isochorismatase domain-containing protein 2A OS=Mus musculus GN=Isoc2a PE=1 SV=1	1	1	3	1	2	691183	17146000	23516700	19037500	195415933142081	201469440078169	194975464845207	1	103097755049322	0.997745995990238
Mad1l1	Q9WTX8	Mitotic spindle assembly checkpoint protein MAD1 OS=Mus musculus GN=Mad1l1 PE=1 SV=1	1	1	3	1	2	644304	7565850	11795700	11445600	862293034972017	10105470046095	117221861086398	1	117192991665797	135942024732001
Prkra	Q9WTX2	Interferon-inducible double-stranded RNA-dependent protein kinase activator A OS=Mus musculus GN=Prkra PE=1 SV=1	1	1	3	1	7	684813	72668000	101194000	87121600	828209788263655	866937049810148	892269177048361	1	104676020749246	107734681440919
Cul1	Q9WTX6	Cullin-1 OS=Mus musculus GN=Cul1 PE=1 SV=1	1	1	3	1	25	762219	351976000	444327000	358676000	40115314641092	380658476323689	367343505338512	1	0.948910608652594	0.915718868529639
Sbf2	E9PXF8|E9Q0D4|E9Q305	Protein Sbf2 OS=Mus musculus GN=Sbf2 PE=1 SV=1|Protein Sbf2 OS=Mus musculus GN=Sbf2 PE=1 SV=1|Protein Sbf2 OS=Mus musculus GN=Sbf2 PE=1 SV=1	1	1	3	1	6	655612	23661900	33529400	27478600	26967877454885	287249037669271	281426280146842	1	106515256215405	10435611056808
Rictor	Q6QI06	Rapamycin-insensitive companion of mTOR OS=Mus musculus GN=Rictor PE=1 SV=2	1	1	3	1	8	661051	36437100	43720900	37590500	415279942697497	374560429087144	384988848917334	1	0.901946832910216	0.92705861597022
Chsy1	Q6ZQ11	Chondroitin sulfate synthase 1 OS=Mus musculus GN=Chsy1 PE=2 SV=2	1	1	3	1	4	634988	29071200	35036900	28606800	331329503998601	300163910118119	292980912815962	1	0.905937764357341	0.884258447497626
Dnase2a|Dnase2	D3Z512|P56542|Q3UM14	Deoxyribonuclease-2-alpha OS=Mus musculus GN=Dnase2a PE=1 SV=1|Deoxyribonuclease-2-alpha OS=Mus musculus GN=Dnase2 PE=1 SV=1|Deoxyribonuclease II alpha OS=Mus musculus GN=Dnase2a PE=1 SV=1	1	1	3	1	3	636893	25570700	32161000	26908500	291433698914976	27552584598834	275587513895587	1	0.94541519053609	0.945626792377185
Camkk1	B1AUD3|Q8VBY2	Calcium/calmodulin-dependent protein kinase kinase 1 (Fragment) OS=Mus musculus GN=Camkk1 PE=1 SV=1|Calcium/calmodulin-dependent protein kinase kinase 1 OS=Mus musculus GN=Camkk1 PE=1 SV=1	1	1	3	1	3	60087	6721890	8833030	7493010	766105451317177	756732708370498	76740806715156	1	0.987765727380526	100170030879188
Ssr4	Q3TVJ8|Q62186|Q9D8L3	Signal sequence receptor, delta, isoform CRA_b OS=Mus musculus GN=Ssr4 PE=1 SV=1|Translocon-associated protein subunit delta OS=Mus musculus GN=Ssr4 PE=1 SV=1|Signal sequence receptor, delta OS=Mus musculus GN=Ssr4 PE=1 SV=1	1	1	3	1	5	790128	81100300	121096000	106602000	924314172553515	103743906737365	10917806699109	1	112238792629093	118117919461814
Polrmt	E9PWD9|Q3U3J3|Q8BKF1	DNA-directed RNA polymerase OS=Mus musculus GN=Polrmt PE=1 SV=1|DNA-directed RNA polymerase OS=Mus musculus GN=Polrmt PE=1 SV=1|DNA-directed RNA polymerase, mitochondrial OS=Mus musculus GN=Polrmt PE=1 SV=1	1	1	3	1	6	634549	18577400	21884900	20246000	211729846982018	187489679639009	207352502232754	1	0.885513697343448	0.979325802140517
Sh3kbp1	Q8R550|Q8R550-2|Q8R550-3	SH3 domain-containing kinase-binding protein 1 OS=Mus musculus GN=Sh3kbp1 PE=1 SV=1|Isoform 2 of SH3 domain-containing kinase-binding protein 1 OS=Mus musculus GN=Sh3kbp1|Isoform 3 of SH3 domain-containing kinase-binding protein 1 OS=Mus musculus GN=Sh3kbp1	1	1	3	1	12	701397	141381000	172230000	135121000	161134375618572	147550811400678	138386236561257	1	0.915700394991768	0.858825039846474
Rprd1a	Q8VDS4	Regulation of nuclear pre-mRNA domain-containing protein 1A OS=Mus musculus GN=Rprd1a PE=1 SV=1	1	1	3	1	4	635639	17572900	26635900	21262600	200281386417384	228191874666858	217764166451356	1	113935637629005	10872910875379
Sos1	Q62245	Son of sevenless homolog 1 OS=Mus musculus GN=Sos1 PE=1 SV=2	1	1	3	1	7	665814	27395300	39591100	34123600	312228981290518	339180103886975	349482062885983	1	108631845283888	111931333677447
Snrpc	Q569X3|Q62241	U1 small nuclear ribonucleoprotein C OS=Mus musculus GN=Snrpc PE=1 SV=1|U1 small nuclear ribonucleoprotein C OS=Mus musculus GN=Snrpc PE=1 SV=1	1	1	3	1	2	678579	7839670	11235200	10470400	893500774860601	962528523630537	107234201292988	1	107725538769757	120015789924432
Ankrd44	B2RXR6|E9QNQ2	Serine/threonine-protein phosphatase 6 regulatory ankyrin repeat subunit B OS=Mus musculus GN=Ankrd44 PE=1 SV=1|Serine/threonine-protein phosphatase 6 regulatory ankyrin repeat subunit B OS=Mus musculus GN=Ankrd44 PE=1 SV=1	1	1	3	1	16	716886	96602600	121928000	107881000	110099657196728	104456687757428	110487974381961	1	0.94874671199732	10035269608927
Ighmbp2	A0A0B4J1E3|D3Z5P5	DNA-binding protein SMUBP-2 OS=Mus musculus GN=Ighmbp2 PE=1 SV=1|DNA-binding protein SMUBP-2 OS=Mus musculus GN=Ighmbp2 PE=1 SV=1	1	1	3	1	5	676908	26444000	32323600	28590600	301386850344638	276918853126106	292814998040886	1	0.918815312643691	0.971558638693261
Ube2g1	P62254|Q5F239	Ubiquitin-conjugating enzyme E2 G1 OS=Mus musculus GN=Ube2g1 PE=1 SV=3|Ubiquitin-conjugating enzyme E2 G1 OS=Mus musculus GN=Ube2g1 PE=1 SV=1	1	1	3	1	3	640053	21013800	27036900	20718500	239497919973232	231627273573649	212191683172444	1	0.96713689037273	0.885985494972816
Plxnb2	B2RXS4	Plexin-B2 OS=Mus musculus GN=Plxnb2 PE=1 SV=1	1	1	3	1	24	740439	200335000	259051000	201312000	22832527100209	221931052918522	206176760493333	1	0.971995136344282	0.902995798881349
Tiprl	Q8BH58	TIP41-like protein OS=Mus musculus GN=Tiprl PE=1 SV=1	1	1	3	1	7	743646	73284400	94245600	78084300	835235005876436	807409554139447	799712288357849	1	0.966685481880886	0.957469793209503
Slc25a12	Q8BH59	Calcium-binding mitochondrial carrier protein Aralar1 OS=Mus musculus GN=Slc25a12 PE=1 SV=1	1	1	3	1	10	756822	142349000	177061000	151538000	162237621992546	151689567540007	155199957934146	1	0.934983918507981	0.956621257314019
Phf10	E9Q5L7|K4DI61|Q9D8M7|Q9D8M7-2	PHD finger protein 10 OS=Mus musculus GN=Phf10 PE=1 SV=2|PHD finger protein 10 OS=Mus musculus GN=Phf10 PE=1 SV=1|PHD finger protein 10 OS=Mus musculus GN=Phf10 PE=1 SV=4|Isoform 2 of PHD finger protein 10 OS=Mus musculus GN=Phf10	1	1	3	1	3	628326	12369500	17398900	14629900	140977334946983	149057760696698	149834356041439	1	10573171974967	1062825851388
Renbp	D6RHA2|P82343|P82343-2	N-acylglucosamine 2-epimerase OS=Mus musculus GN=Renbp PE=1 SV=2|N-acylglucosamine 2-epimerase OS=Mus musculus GN=Renbp PE=1 SV=3|Isoform 2 of N-acylglucosamine 2-epimerase OS=Mus musculus GN=Renbp	1	1	3	1	3	615675	9565120	10553900	10526200	109015330130409	904161010533353	107805685518247	1	0.829388866182177	0.988903903600393
Gpr107	Q148Z6|Q8BUV8	Expressed sequence AI790205 OS=Mus musculus GN=Gpr107 PE=1 SV=1|Protein GPR107 OS=Mus musculus GN=Gpr107 PE=1 SV=2	1	1	3	1	6	690391	33156000	39607600	34955700	377884677432567	339321460699847	358004142166229	1	0.897949774003204	0.947389940758089
Slc26a11	Q80ZD3|Q80ZD3-2	Sodium-independent sulfate anion transporter OS=Mus musculus GN=Slc26a11 PE=2 SV=2|Isoform 2 of Sodium-independent sulfate anion transporter OS=Mus musculus GN=Slc26a11	1	1	3	1	2	621225	9137660	12572400	10799500	104143494438066	107708751161462	11060472922368	1	103423408003192	106204165531873
Dcaf8	Q8N7N5	DDB1- and CUL4-associated factor 8 OS=Mus musculus GN=Dcaf8 PE=1 SV=1	1	1	3	1	10	728874	95829400	119087000	95243500	109218427758343	102022780452142	975450856781851	1	0.934116911826253	0.893119299373302
Rad23a	P54726|Q3TN85|Q8CAP3	UV excision repair protein RAD23 homolog A OS=Mus musculus GN=Rad23a PE=1 SV=2|UV excision repair protein RAD23 homolog A (Fragment) OS=Mus musculus GN=Rad23a PE=1 SV=1|Rad23a protein OS=Mus musculus GN=Rad23a PE=1 SV=1	1	1	3	1	2	634609	16962700	21211800	20829500	193326831278967	181723178381749	213328506631293	1	0.939979087121779	110346042098763
Ppp1cc	P63087-2	Isoform Gamma-2 of Serine/threonine-protein phosphatase PP1-gamma catalytic subunit OS=Mus musculus GN=Ppp1cc	1	1	3	1	3	692818	31016600	36951100	36236800	353501564906954	316563013827299	37112472354578	1	0.895506683006119	10498531276473
Plcd3	Q8K2J0	1-phosphatidylinositol 4,5-bisphosphate phosphodiesterase delta-3 OS=Mus musculus GN=Plcd3 PE=1 SV=2	1	1	3	1	4	632066	9753350	14004100	11406200	111160620057817	119974238979052	116818339966771	1	107928724144082	105089680055771
Sdc4	O35988|Q3U5S6	Syndecan-4 OS=Mus musculus GN=Sdc4 PE=1 SV=1|Syndecan OS=Mus musculus GN=Sdc4 PE=1 SV=1	1	1	3	1	5	69112	52584800	76650600	54948900	599318077749308	656671789139452	562767554575589	1	109569828363184	0.939013147557668
Abhd1	Q9QZC8	Protein ABHD1 OS=Mus musculus GN=Abhd1 PE=1 SV=2	1	1	3	1	3	66504	22940300	30378500	27655200	2614545743065	260255026658275	283234956028216	1	0.995412022714054	108330464968719
Vps11	Q91W86	Vacuolar protein sorting-associated protein 11 homolog OS=Mus musculus GN=Vps11 PE=1 SV=3	1	1	3	1	9	681173	51010200	69333300	58673400	581372088694979	593983897816094	600912590363689	1	1021693179577	103361100756071
Man2c1	E9PZ88|F8WIE1|Q3ZCX9|Q91W89	Alpha-mannosidase OS=Mus musculus GN=Man2c1 PE=1 SV=1|Alpha-mannosidase OS=Mus musculus GN=Man2c1 PE=1 SV=1|Alpha-mannosidase OS=Mus musculus GN=Man2c1 PE=1 SV=1|Alpha-mannosidase 2C1 OS=Mus musculus GN=Man2c1 PE=1 SV=1	1	1	3	1	8	684574	46238200	57355900	53931800	526984777779663	491372558997626	552350769530596	1	0.932422680343669	104813420201207
Gpsm1	Q6IR34|Q6IR34-2|Q6IR34-3|Q6IR34-5	G-protein-signaling modulator 1 OS=Mus musculus GN=Gpsm1 PE=1 SV=3|Isoform 2 of G-protein-signaling modulator 1 OS=Mus musculus GN=Gpsm1|Isoform 3 of G-protein-signaling modulator 1 OS=Mus musculus GN=Gpsm1|Isoform 5 of G-protein-signaling modulator 1 OS=Mus musculus GN=Gpsm1	1	1	3	1	4	677794	26870100	42294800	32834300	306243185881313	362342916915135	336277499953616	1	118318687115397	109807341177525
Ascc3	E9PZJ8	Activating signal cointegrator 1 complex subunit 3 OS=Mus musculus GN=Ascc3 PE=1 SV=1	1	1	3	1	53	776833	408321000	545576000	506212000	465370519284422	467399300242329	518444753829136	1	100435949608717	111404726415916
Rb1cc1	Q9ESK9	RB1-inducible coiled-coil protein 1 OS=Mus musculus GN=Rb1cc1 PE=1 SV=3	1	1	3	1	12	667586	60107900	79199600	72093900	68506015208858	678509274958432	738360691530077	1	0.990437515435431	107780417424513
Mapkbp1	A0A0A0MQA2|Q6NS57|Q6NS57-2	Mitogen-activated protein kinase-binding protein 1 OS=Mus musculus GN=Mapkbp1 PE=1 SV=1|Mitogen-activated protein kinase-binding protein 1 OS=Mus musculus GN=Mapkbp1 PE=1 SV=1|Isoform 2 of Mitogen-activated protein kinase-binding protein 1 OS=Mus musculus GN=Mapkbp1	1	1	3	1	2	602115	3272830	4406280	3434530	373010106418648	377489513591452	351752637307844	1	101200880913338	0.943011010305052
Trpc4ap	Q9JLV2|Q9JLV2-2	Short transient receptor potential channel 4-associated protein OS=Mus musculus GN=Trpc4ap PE=1 SV=2|Isoform 2 of Short transient receptor potential channel 4-associated protein OS=Mus musculus GN=Trpc4ap	1	1	3	1	4	607042	17573000	24299300	21975000	200282526134712	208174036548132	225060319893548	1	103940189174622	112371420631159
Nfx1	B1AY10	Transcriptional repressor NF-X1 OS=Mus musculus GN=Nfx1 PE=1 SV=1	1	1	3	1	2	598906	6022790	8058280	6763790	686427812882776	690359259416963	69272388673164	1	100572739982326	100917223010301
Fastkd2	Q922E6	FAST kinase domain-containing protein 2, mitochondrial OS=Mus musculus GN=Fastkd2 PE=2 SV=2	1	1	3	1	3	656347	22736200	26580900	23533000	259128411239062	227720685290614	241016814928548	1	0.878794741964932	0.930105710045803
Dcakd	Q8BHC4	Dephospho-CoA kinase domain-containing protein OS=Mus musculus GN=Dcakd PE=1 SV=1	1	1	3	1	9	761868	134024000	180042000	148161000	152749475232906	154243413959245	151741351789524	1	100978031986075	0.993400151183208
Rab39b	Q0PD14|Q8BHC1	RAB39B, member RAS oncogene family OS=Mus musculus GN=Rab39b PE=1 SV=1|Ras-related protein Rab-39B OS=Mus musculus GN=Rab39b PE=1 SV=1	1	1	3	1	2	593132	4496860	6308370	5363900	512514926577226	540443077347543	549352013595904	1	105449236563085	107187514959748
Rap2b	P61226|Q6ZWR0	Ras-related protein Rap-2b OS=Mus musculus GN=Rap2b PE=1 SV=1|MCG5466 OS=Mus musculus GN=Rap2b PE=1 SV=1	1	1	3	1	2	644867	14987800	18991300	14038700	170818553758712	162699978200875	143779490916476	1	0.952472519060753	0.841708864480669
Iap	P03975	IgE-binding protein OS=Mus musculus GN=Iap PE=2 SV=1	1	1	3	1	2	584672	6237710	7798150	6695030	710922617706579	66807371533657	685681726278454	1	0.93972775474743	0.964495585314824
Cnp	P16330|P16330-2	2',3'-cyclic-nucleotide 3'-phosphodiesterase OS=Mus musculus GN=Cnp PE=1 SV=3|Isoform CNPI of 2',3'-cyclic-nucleotide 3'-phosphodiesterase OS=Mus musculus GN=Cnp	1	1	3	1	3	668768	20209500	28053300	23326600	230331173500226	240334853246625	238902937794259	1	104343172308975	103721495516118
Pde4d	A6XDB0|A6XDB1|B1PSD9|B2KF57|B2KF84|E9PVU7|F6QFD1|Q01063|Q01063-2|Q01063-3	Phosphodiesterase OS=Mus musculus GN=Pde4d PE=1 SV=1|Phosphodiesterase OS=Mus musculus GN=Pde4d PE=1 SV=1|Phosphodiesterase OS=Mus musculus GN=Pde4d PE=1 SV=1|Phosphodiesterase (Fragment) OS=Mus musculus GN=Pde4d PE=1 SV=1|Phosphodiesterase OS=Mus musculus GN=Pde4d PE=1 SV=1|Phosphodiesterase OS=Mus musculus GN=Pde4d PE=1 SV=1|Phosphodiesterase (Fragment) OS=Mus musculus GN=Pde4d PE=1 SV=1|cAMP-s…	1	1	3	1	2	66109	20699800	27402600	21114900	235919207561789	234760254571688	216251474335394	1	0.995087500496132	0.916633607625002
Gys1	Q9Z1E4	Glycogen [starch] synthase, muscle OS=Mus musculus GN=Gys1 PE=1 SV=2	1	1	3	1	11	782188	149454000	200364000	163979000	170335313611433	171653433057454	167941598160747	1	100773838036326	0.985947039401664
Capn5	O08688|Q3TPL4	Calpain-5 OS=Mus musculus GN=Capn5 PE=1 SV=1|Calpain-5 OS=Mus musculus GN=Capn5 PE=1 SV=1	1	1	3	1	8	657942	44188600	55543100	50183700	503625131415028	475842157156649	51396403073683	1	0.944834019342287	10205289583003
Alg6	Q3TAE8	Dolichyl pyrophosphate Man9GlcNAc2 alpha-1,3-glucosyltransferase OS=Mus musculus GN=Alg6 PE=2 SV=1	1	1	3	1	2	663657	13039100	14042100	13383500	14860888217852	120299788002638	137069160013438	1	0.809506041894084	0.922348368442609
Srp9	P49962|Q5EAT0	Signal recognition particle 9 kDa protein OS=Mus musculus GN=Srp9 PE=1 SV=2|Signal recognition particle 9 kDa protein OS=Mus musculus GN=Srp9 PE=1 SV=1	1	1	3	1	6	757038	77203600	96775100	77153400	879902807414433	829079981906851	790178333782703	1	0.94224040987331	0.898029108583728
Gm10020|Rpl15	E9QAZ2|Q5M8Q0|Q9CZM2	Ribosomal protein L15 OS=Mus musculus GN=Gm10020 PE=3 SV=1|Ribosomal protein L15 OS=Mus musculus GN=Rpl15 PE=2 SV=1|60S ribosomal protein L15 OS=Mus musculus GN=Rpl15 PE=2 SV=4	1	1	3	1	9	779247	135018000	208175000	173953000	153882354257421	178345178908065	178156622645927	1	115897095393876	115774562655767
Trim41	F6X2H0|Q5NCC2|Q5NCC3	E3 ubiquitin-protein ligase TRIM41 (Fragment) OS=Mus musculus GN=Trim41 PE=1 SV=1|E3 ubiquitin-protein ligase TRIM41 (Fragment) OS=Mus musculus GN=Trim41 PE=1 SV=1|E3 ubiquitin-protein ligase TRIM41 OS=Mus musculus GN=Trim41 PE=1 SV=1	1	1	3	1	2	607565	11009400	12811700	12366800	125476039562255	109758853302098	126656471629558	1	0.874739541389823	100940762930852
Dhtkd1	A2ATU0	Probable 2-oxoglutarate dehydrogenase E1 component DHKTD1, mitochondrial OS=Mus musculus GN=Dhtkd1 PE=1 SV=1	1	1	3	1	2	643615	7303780	8900860	8078940	832424462944407	762543758441513	827416983299558	1	0.916051596735017	0.993984463614708
Prpsap1	B1AT82|Q9D0M1	MCG6846, isoform CRA_c OS=Mus musculus GN=Prpsap1 PE=1 SV=1|Phosphoribosyl pyrophosphate synthase-associated protein 1 OS=Mus musculus GN=Prpsap1 PE=1 SV=1	1	1	3	1	5	643491	16441600	23049100	19207000	187387764280231	197463473672144	196711424991826	1	105376930255086	104975597391541
Dynll2	Q9D0M5	Dynein light chain 2, cytoplasmic OS=Mus musculus GN=Dynll2 PE=1 SV=1	1	1	3	1	2	621075	8558990	11650000	9931860	975482921733201	998064769678846	101718661603546	1	102314940368769	104275184462293
Mapk3	D3Z3G6|Q63844	Mitogen-activated protein kinase OS=Mus musculus GN=Mapk3 PE=1 SV=1|Mitogen-activated protein kinase 3 OS=Mus musculus GN=Mapk3 PE=1 SV=5	1	1	3	1	10	778457	129418000	176857000	146957000	147499937217903	151514799116818	150508256794521	1	102721941429022	102039539564125
Gpx1	P11352	Glutathione peroxidase 1 OS=Mus musculus GN=Gpx1 PE=1 SV=2	1	1	3	1	4	664129	23083100	29660800	23301700	263082090651578	254106433652279	238647920639977	1	0.965882675718941	0.907123400338334
Mrrf	Q9D6S7	Ribosome-recycling factor, mitochondrial OS=Mus musculus GN=Mrrf PE=1 SV=1	1	1	3	1	5	697041	68069400	88097900	73818900	775798747195933	754741719078892	756027542579742	1	0.972857615208649	0.974515034101754
Prkar2a	P12367|Q8K1M3	cAMP-dependent protein kinase type II-alpha regulatory subunit OS=Mus musculus GN=Prkar2a PE=1 SV=2|Protein kinase, cAMP dependent regulatory, type II alpha OS=Mus musculus GN=Prkar2a PE=1 SV=1	1	1	3	1	5	734885	37984700	45620700	37574300	432918208073134	390836166850542	384822934142259	1	0.902794476097706	0.888904478873871
Pxdn	Q3UQ28	Peroxidasin homolog OS=Mus musculus GN=Pxdn PE=1 SV=2	1	1	3	1	8	677674	33112100	39341100	34497000	377384341525362	337038333994959	353306296034936	1	0.893090403890827	0.936197550239884
Srp68	Q8BMA6	Signal recognition particle subunit SRP68 OS=Mus musculus GN=Srp68 PE=1 SV=2	1	1	3	1	12	744357	100075000	158426000	151548000	11405721164816	135724814764929	155210199586928	1	118997135563517	136081004737968
Pabpc1	P29341	Polyadenylate-binding protein 1 OS=Mus musculus GN=Pabpc1 PE=1 SV=2	1	1	3	1	15	823272	279768000	359775000	308803000	318856437555659	308222105159837	316265310416779	1	0.966648525344684	0.991873687234471
Ipo11	Q8K2V6|Q8K2V6-2	Importin-11 OS=Mus musculus GN=Ipo11 PE=1 SV=1|Isoform 2 of Importin-11 OS=Mus musculus GN=Ipo11	1	1	3	1	9	758612	84945500	106083000	93402800	968138583268432	908821501818388	956599046505257	1	0.938730794872579	0.988080697368534
2008-09-01	B1AQY9|B1AQZ0|B7ZC46|Q8CHH9|Q8CHH9-2	Septin-8 OS=Mus musculus GN=Sept8 PE=1 SV=1|Septin-8 OS=Mus musculus GN=Sept8 PE=1 SV=1|Septin-8 OS=Mus musculus GN=Sept8 PE=1 SV=1|Septin-8 OS=Mus musculus GN=Sept8 PE=1 SV=4|Isoform 2 of Septin-8 OS=Mus musculus GN=Sept8	1	1	3	1	9	789186	83666200	113237000	123194000	953558179485116	970110389048279	126171017287671	1	101735836356844	13231601385434
Ngly1	Q9JI78	Peptide-N(4)-(N-acetyl-beta-glucosaminyl)asparagine amidase OS=Mus musculus GN=Ngly1 PE=1 SV=2	1	1	3	1	11	699369	62327900	83730200	69283200	710361876780951	717323285649481	709574478054546	1	100979980640301	0.99889155266894
Polr2b	Q8CFI7	DNA-directed RNA polymerase II subunit RPB2 OS=Mus musculus GN=Polr2b PE=1 SV=2	1	1	3	1	21	731337	192728000	242017000	198136000	219655441284304	20733788958229	202924011569638	1	0.943923302650761	0.923828749168068
Nqo2	Q9JI75	Ribosyldihydronicotinamide dehydrogenase [quinone] OS=Mus musculus GN=Nqo2 PE=1 SV=3	1	1	3	1	4	70694	33682200	49681900	36018600	383881870015057	425628790392342	368889994908658	1	11087493930767	0.960946644586756
Cdc34	Q8CFI2	Ubiquitin-conjugating enzyme E2 R1 OS=Mus musculus GN=Cdc34 PE=1 SV=1	1	1	3	1	3	627407	17198700	27201400	21586800	196016564174192	233036558162595	221084510283415	1	118886155945221	112788687637105
Wls	Q6DID7	Protein wntless homolog OS=Mus musculus GN=Wls PE=1 SV=1	1	1	3	1	13	756379	157374000	184378000	155450000	179361874853036	157958099659956	159206492502626	1	0.880667085964516	0.887627276605327
Eri3	Q8C460|Q8C460-2	ERI1 exoribonuclease 3 OS=Mus musculus GN=Eri3 PE=1 SV=1|Isoform 2 of ERI1 exoribonuclease 3 OS=Mus musculus GN=Eri3	1	1	3	1	3	673758	25099500	31523900	27569700	286063350863154	27006775959553	28235929471532	1	0.944083745018859	0.987051622877739
Dirc2	Q8BFQ6	Disrupted in renal carcinoma protein 2 homolog OS=Mus musculus GN=Dirc2 PE=2 SV=1	1	1	3	1	3	681524	16068700	18345600	17405400	183137758362309	157168214923779	178260063339029	1	0.85819667298126	0.973365978338395
Mpst	Q3UW66|Q99J99	Sulfurtransferase OS=Mus musculus GN=Mpst PE=1 SV=1|3-mercaptopyruvate sulfurtransferase OS=Mus musculus GN=Mpst PE=1 SV=3	1	1	3	1	5	712397	27088100	37144700	25811200	308727769657412	318221600431674	264349348297444	1	10307514636108	0.85625387243521
Setdb1	D3YYC3|G5E8N3|O88974|O88974-4	Histone-lysine N-methyltransferase SETDB1 OS=Mus musculus GN=Setdb1 PE=1 SV=1|Histone-lysine N-methyltransferase SETDB1 OS=Mus musculus GN=Setdb1 PE=1 SV=1|Histone-lysine N-methyltransferase SETDB1 OS=Mus musculus GN=Setdb1 PE=1 SV=1|Isoform 4 of Histone-lysine N-methyltransferase SETDB1 OS=Mus musculus GN=Setdb1	1	1	3	1	3	643249	27807400	34257100	29563600	316925756401205	293483301470948	302780126198175	1	0.926031714189299	0.955366107306461
Stxbp1	O08599|O08599-2	Syntaxin-binding protein 1 OS=Mus musculus GN=Stxbp1 PE=1 SV=2|Isoform 2 of Syntaxin-binding protein 1 OS=Mus musculus GN=Stxbp1	1	1	3	1	8	708901	46157400	63990300	50687400	526063886178245	548209991683954	519122751243333	1	104209774912815	0.986805528535064
Cdk9	Q99J95	Cyclin-dependent kinase 9 OS=Mus musculus GN=Cdk9 PE=1 SV=1	1	1	3	1	5	674092	49872500	68441200	55735300	568405524648803	586341206133428	57082159032368	1	103155437571742	100425060202638
Hdac8	Q8VH37	Histone deacetylase 8 OS=Mus musculus GN=Hdac8 PE=1 SV=2	1	1	3	1	3	65875	20831500	26936200	23748400	237420215283404	230764568661145	243222866937881	1	0.971966807399641	102444042790354
Nagk	Q3U2G9|Q9D997|Q9QZ08	N-acetyl-D-glucosamine kinase OS=Mus musculus GN=Nagk PE=1 SV=1|N-acetyl-D-glucosamine kinase OS=Mus musculus GN=Nagk PE=1 SV=1|N-acetyl-D-glucosamine kinase OS=Mus musculus GN=Nagk PE=1 SV=3	1	1	3	1	7	735146	54218900	83213100	69095400	617942198614083	712893248804839	707651095662008	1	115365684752346	114517360563678
Tollip	Q8C5G6|Q9QZ06	Toll-interacting protein OS=Mus musculus GN=Tollip PE=1 SV=1|Toll-interacting protein OS=Mus musculus GN=Tollip PE=1 SV=1	1	1	3	1	4	706182	36426600	48690300	42770000	415160272378005	417133674292655	438035489503848	1	100475334960001	105509972569103
Stk36	Q69ZM6|Q69ZM6-2|Q69ZM6-3	Serine/threonine-protein kinase 36 OS=Mus musculus GN=Stk36 PE=1 SV=3|Isoform 2 of Serine/threonine-protein kinase 36 OS=Mus musculus GN=Stk36|Isoform 3 of Serine/threonine-protein kinase 36 OS=Mus musculus GN=Stk36	1	1	3	1	2	637212	21361500	26854400	22521800	243460717124376	230063781552479	230660455634972	1	0.944972906799362	0.947423709087063
Pon3	Q62087	Serum paraoxonase/lactonase 3 OS=Mus musculus GN=Pon3 PE=1 SV=2	1	1	3	1	13	792964	168958000	203708000	173328000	192564360386209	174518264465013	177516519347025	1	0.906285379677723	0.921855523997258
Pon2	Q62086	Serum paraoxonase/arylesterase 2 OS=Mus musculus GN=Pon2 PE=1 SV=2	1	1	3	1	6	741216	61726800	81592000	68998800	703511035919428	699005156117057	70666175200323	1	0.993595154059691	100447855957182
Chek1	G3UYB1|G3UYC5|O35280|O35280-2	Serine/threonine-protein kinase Chk1 OS=Mus musculus GN=Chek1 PE=1 SV=1|Serine/threonine-protein kinase Chk1 OS=Mus musculus GN=Chek1 PE=1 SV=1|Serine/threonine-protein kinase Chk1 OS=Mus musculus GN=Chek1 PE=1 SV=2|Isoform 2 of Serine/threonine-protein kinase Chk1 OS=Mus musculus GN=Chek1	1	1	3	1	3	63142	14867800	19377000	14774000	16945089296453	166004300790275	151310178207385	1	0.979660230088158	0.892944118264738
Gna11	P21278|Q3UPA1	Guanine nucleotide-binding protein subunit alpha-11 OS=Mus musculus GN=Gna11 PE=1 SV=1|Guanine nucleotide binding protein, alpha 11 OS=Mus musculus GN=Gna11 PE=1 SV=1	1	1	3	1	9	745072	116239000	156386000	131771000	132479602545796	133977130533045	134955282879148	1	10113038381643	101868725664765
Srgap3	E9QN14|F8VPQ4|Q812A2	SLIT-ROBO Rho GTPase-activating protein 3 OS=Mus musculus GN=Srgap3 PE=1 SV=1|SLIT-ROBO Rho GTPase-activating protein 3 OS=Mus musculus GN=Srgap3 PE=1 SV=1|SLIT-ROBO Rho GTPase-activating protein 3 OS=Mus musculus GN=Srgap3 PE=1 SV=1	1	1	3	1	6	662223	26063000	46602300	39067800	297044527323109	399245612154548	400118842572795	1	134405981403681	134699954306032
Htt	G3X9H5|P42859	Huntingtin OS=Mus musculus GN=Htt PE=1 SV=1|Huntingtin OS=Mus musculus GN=Htt PE=1 SV=2	1	1	3	1	21	686948	95065200	122454000	107466000	108347455775915	104907316142708	110062945791491	1	0.968249004016097	101583322841584
Hist1h2bm|Hist1h2bh|Hist2h2bb|Hist1h2bc	B2RTK3|P10854|Q64478|Q64525|Q6ZWY9	Histone H2B OS=Mus musculus GN=Hist1h2bm PE=1 SV=1|Histone H2B type 1-M OS=Mus musculus GN=Hist1h2bm PE=1 SV=2|Histone H2B type 1-H OS=Mus musculus GN=Hist1h2bh PE=1 SV=3|Histone H2B type 2-B OS=Mus musculus GN=Hist2h2bb PE=1 SV=3|Histone H2B type 1-C/E/G OS=Mus musculus GN=Hist1h2bc PE=1 SV=3	1	1	3	1	2	683821	45031900	53480000	32689300	513236367646146	458167415299786	334792460300167	1	0.892702552239385	0.652316323248144
Arhgap18	Q8K0Q5	Rho GTPase-activating protein 18 OS=Mus musculus GN=Arhgap18 PE=1 SV=1	1	1	3	1	10	679598	67206700	94195900	81624700	765966405803089	806983770284913	83597183586871	1	105354982172987	109139490914386
Nqo1	Q542Y0|Q64669	NAD(P)H dehydrogenase [quinone] 1 OS=Mus musculus GN=Nqo1 PE=1 SV=1|NAD(P)H dehydrogenase [quinone] 1 OS=Mus musculus GN=Nqo1 PE=1 SV=3	1	1	3	1	9	815584	148469000	192615000	167890000	169212692042875	165014803100166	171947108563949	1	0.975191642588808	10161596419752
Hnrnpa2b1	O88569|O88569-2|O88569-3	Heterogeneous nuclear ribonucleoproteins A2/B1 OS=Mus musculus GN=Hnrnpa2b1 PE=1 SV=2|Isoform 2 of Heterogeneous nuclear ribonucleoproteins A2/B1 OS=Mus musculus GN=Hnrnpa2b1|Isoform 3 of Heterogeneous nuclear ribonucleoproteins A2/B1 OS=Mus musculus GN=Hnrnpa2b1	1	1	3	1	15	821836	293427000	513331000	375705000	334423836545439	439774752175123	384784015861686	1	131502214889329	115058788822131
Tmem160	Q9D938	Transmembrane protein 160 OS=Mus musculus GN=Tmem160 PE=2 SV=1	1	1	3	1	3	653393	13863600	16589000	12692400	158005851551881	142119282954527	129991153775512	1	0.899455821152691	0.822698352616578
Impact	O55091	Protein IMPACT OS=Mus musculus GN=Impact PE=1 SV=2	1	1	3	1	2	678223	9741210	15722300	11757600	111022258374138	13469419509289	120417256754511	1	121321793544299	108462265601472
Stk10	O55098	Serine/threonine-protein kinase 10 OS=Mus musculus GN=Stk10 PE=1 SV=2	1	1	3	1	11	690862	82886800	108833000	91313700	944675222626903	932380970630548	935203209677518	1	0.98698573678881	0.989973259886031
Ddx51	Q6P9R1	ATP-dependent RNA helicase DDX51 OS=Mus musculus GN=Ddx51 PE=1 SV=1	1	1	3	1	8	656137	34208100	48732600	43330800	38987564344556	417496061758383	443779008384226	1	107084417500084	113825784155761
Oxsr1	Q6P9R2	Serine/threonine-protein kinase OSR1 OS=Mus musculus GN=Oxsr1 PE=1 SV=1	1	1	3	1	3	674761	37114300	54860500	47436500	422998108445998	469994268643491	485828162212982	1	111110253038754	114853507028154
Mtmr4	Q91XS1|Q91XS1-2	Myotubularin-related protein 4 OS=Mus musculus GN=Mtmr4 PE=1 SV=1|Isoform 2 of Myotubularin-related protein 4 OS=Mus musculus GN=Mtmr4	1	1	3	1	2	610942	5774510	7172120	6719440	658130911051141	61444122711665	688181713722642	1	0.933615511441771	104566082851739
Tmem63b	Q3TWI9	CSC1-like protein 2 OS=Mus musculus GN=Tmem63b PE=1 SV=1	1	1	3	1	7	663147	50359800	70059100	53875900	57395936719051	60020188416659	55177826114006	1	104572190729204	0.961354222409464
Sephs2	P97364	Selenide, water dikinase 2 OS=Mus musculus GN=Sephs2 PE=1 SV=3	1	1	3	1	2	657721	10526700	12452900	10238700	119974624017657	106684985153079	104861210343302	1	0.889229585227773	0.874028247238931
Scarb1	D3Z2V4|Q4FK30|Q61009	Scavenger receptor class B member 1 OS=Mus musculus GN=Scarb1 PE=1 SV=1|Scarb1 protein OS=Mus musculus GN=Scarb1 PE=1 SV=1|Scavenger receptor class B member 1 OS=Mus musculus GN=Scarb1 PE=1 SV=1	1	1	3	1	3	702583	29418700	29678600	29937700	335290021715088	25425892766859	306611528504077	1	0.75832536371943	0.914466606956228
B4galt7	D3Z065|Q8R087	Beta-1,4-galactosyltransferase 7 (Fragment) OS=Mus musculus GN=B4galt7 PE=1 SV=1|Beta-1,4-galactosyltransferase 7 OS=Mus musculus GN=B4galt7 PE=2 SV=1	1	1	3	1	2	676572	15928800	21703400	16643000	181543293819758	185934754697408	170451827257717	1	102418960670621	0.938904564698195
Hnrnpl	G5E924|Q8R081	Heterogeneous nuclear ribonucleoprotein L (Fragment) OS=Mus musculus GN=Hnrnpl PE=1 SV=1|Heterogeneous nuclear ribonucleoprotein L OS=Mus musculus GN=Hnrnpl PE=1 SV=2	1	1	3	1	11	720131	80066200	149475000	80867800	912528355659651	12805642184356	828219928877701	1	140331444003173	0.907610074515433
Gorab	Q8BRM2|Q8BRM2-2	RAB6-interacting golgin OS=Mus musculus GN=Gorab PE=1 SV=1|Isoform 2 of RAB6-interacting golgin OS=Mus musculus GN=Gorab	1	1	3	1	3	623206	14570300	22810500	16271400	166060233912286	195419368487205	166646029083772	1	11767981044181	100352760656591
Ndufs2	A0A0A6YXD3|Q91WD5	NADH dehydrogenase [ubiquinone] iron-sulfur protein 2, mitochondrial (Fragment) OS=Mus musculus GN=Ndufs2 PE=1 SV=4|NADH dehydrogenase [ubiquinone] iron-sulfur protein 2, mitochondrial OS=Mus musculus GN=Ndufs2 PE=1 SV=1	1	1	3	1	14	764943	132714000	171126000	150938000	15125644553259	146605005816364	154585458767201	1	0.96924799006186	102200906693853
Frmd6	Q8C0V9-2|Q8C0V9-3	Isoform 2 of FERM domain-containing protein 6 OS=Mus musculus GN=Frmd6|Isoform 3 of FERM domain-containing protein 6 OS=Mus musculus GN=Frmd6	1	1	3	1	6	6712	23870800	31361900	28051400	272059644048056	268679892705504	287292698860608	1	0.987577167667121	105599160017228
Qdpr	Q8BVI4	Dihydropteridine reductase OS=Mus musculus GN=Qdpr PE=1 SV=2	1	1	3	1	7	71883	46158600	70674500	57017300	526077562786189	605474064932773	583951389190735	1	115092166585872	111001006410165
Stx16	F6X4N5|Q8BVI5	Syntaxin-16 OS=Mus musculus GN=Stx16 PE=1 SV=1|Syntaxin-16 OS=Mus musculus GN=Stx16 PE=1 SV=3	1	1	3	1	2	615708	8197310	11307600	8948850	934261625396546	968731089237812	916510145019059	1	103689487281107	0.98099945465495
Gpr180	Q8BPS4	Integral membrane protein GPR180 OS=Mus musculus GN=Gpr180 PE=1 SV=1	1	1	3	1	4	66959	39569000	46355200	36375200	450974749708326	39712868679328	372542168290866	1	0.880600714452702	0.826082100010727
Mrpl37	Q921S7	39S ribosomal protein L37, mitochondrial OS=Mus musculus GN=Mrpl37 PE=1 SV=1	1	1	3	1	10	717277	87893100	124274000	94394600	100173289124286	106466524624095	966756717734858	1	106282348872463	0.965084331548099
Rras	P10833|Q3U1N3	Ras-related protein R-Ras OS=Mus musculus GN=Rras PE=1 SV=1|Harvey rat sarcoma oncogene, subgroup R OS=Mus musculus GN=Rras PE=1 SV=1	1	1	3	1	9	749445	72363100	98325000	80462600	824734790129102	842358098529386	824070011170267	1	102136845518245	0.999193948203967
Itm2b	O89051	Integral membrane protein 2B OS=Mus musculus GN=Itm2b PE=1 SV=1	1	1	3	1	5	720651	44398300	59513900	50104300	506015118652863	509860316705498	513150843505908	1	100759897858956	101410180168538
Mkln1	O89050	Muskelin OS=Mus musculus GN=Mkln1 PE=1 SV=1	1	1	3	1	5	653931	18861900	25310900	23395000	214972342781559	216840494239179	239603466844576	1	100869019443826	111457810685929
Mmaa	Q8C7H1	Methylmalonic aciduria type A homolog, mitochondrial OS=Mus musculus GN=Mmaa PE=1 SV=1	1	1	3	1	3	615496	13931900	19574800	16372500	158784278487236	167698869128837	167681460180074	1	105614277891068	105603313991538
Scrib	Q80U72|Q80U72-2|Q80U72-3|Q80U72-4	Protein scribble homolog OS=Mus musculus GN=Scrib PE=1 SV=2|Isoform 2 of Protein scribble homolog OS=Mus musculus GN=Scrib|Isoform 3 of Protein scribble homolog OS=Mus musculus GN=Scrib|Isoform 4 of Protein scribble homolog OS=Mus musculus GN=Scrib	1	1	3	1	3	604381	9144520	14945300	12214700	1042216790468	128037574268509	125098716241353	1	122851191268004	120031376759127
Cpsf2	O35218	Cleavage and polyadenylation specificity factor subunit 2 OS=Mus musculus GN=Cpsf2 PE=1 SV=1	1	1	3	1	6	684226	38943700	61204600	43595500	443848097253307	524344678131213	446489973875731	1	118136065328667	100595220896242
Gde1	D3Z3E2|Q9JL56	Glycerophosphodiester phosphodiesterase 1 (Fragment) OS=Mus musculus GN=Gde1 PE=1 SV=8|Glycerophosphodiester phosphodiesterase 1 OS=Mus musculus GN=Gde1 PE=1 SV=1	1	1	3	1	2	68406	21967100	24094600	18090000	250362845265682	20642035536055	18527149883387	1	0.824484779846224	0.740011955996354
Ndufs4	E9QPX3|Q9CXZ1	NADH dehydrogenase [ubiquinone] iron-sulfur protein 4, mitochondrial OS=Mus musculus GN=Ndufs4 PE=1 SV=1|NADH dehydrogenase [ubiquinone] iron-sulfur protein 4, mitochondrial OS=Mus musculus GN=Ndufs4 PE=1 SV=3	1	1	3	1	3	648199	9720620	17918900	13990900	110787590576203	153512642072089	143289939913476	1	138564834990701	129337536061782
Zw10	O54692	Centromere/kinetochore protein zw10 homolog OS=Mus musculus GN=Zw10 PE=1 SV=3	1	1	3	1	8	680673	41060400	67232100	53801000	467972493945354	57598275022769	551011161346656	1	123080471113105	117744347899857
Sntb2	Q542S9|Q61235	Beta-2-syntrophin OS=Mus musculus GN=Sntb2 PE=1 SV=1|Beta-2-syntrophin OS=Mus musculus GN=Sntb2 PE=1 SV=2	1	1	3	1	14	727598	147939000	211270000	175498000	168608641858778	180996690034379	179738958000809	1	107347220189329	106601272639011
Fnta	Q541Z2|Q61239	Protein farnesyltransferase/geranylgeranyltransferase type-1 subunit alpha OS=Mus musculus GN=Fnta PE=1 SV=1|Protein farnesyltransferase/geranylgeranyltransferase type-1 subunit alpha OS=Mus musculus GN=Fnta PE=1 SV=1	1	1	3	1	5	711022	48086800	61518300	57054400	548053592314042	527032170991715	584331354508963	1	0.961643493232901	106619382247226
Pik3ca	D3YY41|P42337	Phosphatidylinositol 3-kinase, catalytic, alpha polypeptide, isoform CRA_a OS=Mus musculus GN=Pik3ca PE=1 SV=1|Phosphatidylinositol 4,5-bisphosphate 3-kinase catalytic subunit alpha isoform OS=Mus musculus GN=Pik3ca PE=1 SV=2	1	1	3	1	5	645718	11617500	15459400	13467500	132406660636774	132441909874448	137929458847161	1	100026621952026	104171087907381
Ctnnb1	Q02248	Catenin beta-1 OS=Mus musculus GN=Ctnnb1 PE=1 SV=1	1	1	3	1	20	762948	228548000	281525000	227183000	260480115990645	241184707539777	232672940406717	1	0.925923679903606	0.893246455768136
Taf1	D3YZK4|Q80UV9|Q80UV9-3|S4R1B9	Transcription initiation factor TFIID subunit 1 OS=Mus musculus GN=Taf1 PE=1 SV=1|Transcription initiation factor TFIID subunit 1 OS=Mus musculus GN=Taf1 PE=1 SV=2|Isoform 3 of Transcription initiation factor TFIID subunit 1 OS=Mus musculus GN=Taf1|Transcription initiation factor TFIID subunit 1 OS=Mus musculus GN=Taf1 PE=1 SV=1	1	1	3	1	2	634313	4980130	7269920	5226160	567594045910934	622819830934213	53524516105341	1	109729803443348	0.943007004582637
Phf11	A6H5X4|A6H5X4-2|A6H5X4-3	PHD finger protein 11 OS=Mus musculus GN=Phf11 PE=2 SV=1|Isoform 2 of PHD finger protein 11 OS=Mus musculus GN=Phf11|Isoform 3 of PHD finger protein 11 OS=Mus musculus GN=Phf11	1	1	3	1	3	66206	24669700	32121200	31159700	281164845785325	275184876221531	319126828204186	1	0.978731446503949	11350168166039
Dapk1	Q80YE7|Q80YE7-2	Death-associated protein kinase 1 OS=Mus musculus GN=Dapk1 PE=1 SV=3|Isoform 2 of Death-associated protein kinase 1 OS=Mus musculus GN=Dapk1	1	1	3	1	3	639284	15355000	18872400	17686400	17500359578891	161681352440233	181137967770888	1	0.923874459329702	103505283393935
Tmem260	Q8BMD6|Q8BMD6-2	Transmembrane protein 260 OS=Mus musculus GN=Tmem260 PE=2 SV=2|Isoform 2 of Transmembrane protein 260 OS=Mus musculus GN=Tmem260	1	1	3	1	2	671332	20295900	25383400	21369200	231315889272037	217461607507864	218855926637961	1	0.940106657576471	0.946134428234534
Dis3l2	Q8CI75|Q8CI75-2	DIS3-like exonuclease 2 OS=Mus musculus GN=Dis3l2 PE=1 SV=1|Isoform 2 of DIS3-like exonuclease 2 OS=Mus musculus GN=Dis3l2	1	1	3	1	4	668519	24421300	29657200	27218500	278333787941367	254075592165835	278762426258136	1	0.912844947949176	100154001538922
Galnt13	Q8CF93|Q8CF93-2	Polypeptide N-acetylgalactosaminyltransferase 13 OS=Mus musculus GN=Galnt13 PE=2 SV=1|Isoform 2 of Polypeptide N-acetylgalactosaminyltransferase 13 OS=Mus musculus GN=Galnt13	1	1	3	1	2	641637	17160700	22346400	16685500	195583471589368	191443386859669	170887097500969	1	0.978832133942325	0.873729748798768
Gtf2i	Q3UHU8	General transcription factor II-I OS=Mus musculus GN=Gtf2i PE=1 SV=1	1	1	3	1	12	713872	105586000	181340000	151813000	120338193845443	155355420887179	155481603385662	1	129099013308037	129203869874726
Pnp	Q543K9	Purine nucleoside phosphorylase OS=Mus musculus GN=Pnp PE=1 SV=1	1	1	3	1	13	827838	368710000	452712000	387710000	420225176185793	387841972541506	397079120026974	1	0.922938449480312	0.944919872795567
Cacul1	E9PV69|Q8R0X2|Q8R0X2-2	CDK2-associated and cullin domain-containing protein 1 OS=Mus musculus GN=Cacul1 PE=1 SV=1|CDK2-associated and cullin domain-containing protein 1 OS=Mus musculus GN=Cacul1 PE=2 SV=1|Isoform 2 of CDK2-associated and cullin domain-containing protein 1 OS=Mus musculus GN=Cacul1	1	1	3	1	4	66791	19904000	28001600	23850500	226849337061703	239891935232955	244268539686965	1	105749453950445	107678754035999
Srsf5	O35326|Q9D8S5	Serine/arginine-rich splicing factor 5 OS=Mus musculus GN=Srsf5 PE=1 SV=2|MCG7614, isoform CRA_c OS=Mus musculus GN=Srsf5 PE=1 SV=1	1	1	3	1	5	678512	49846800	76997000	46355300	568112617295381	659639425501826	474754887224636	1	116110680421459	0.83567038078613
Stag1	F8WHU7|Q9D3E6	Cohesin subunit SA-1 OS=Mus musculus GN=Stag1 PE=1 SV=1|Cohesin subunit SA-1 OS=Mus musculus GN=Stag1 PE=1 SV=3	1	1	3	1	8	685357	43272700	63165300	51672400	493186460403434	541142151040308	52921077923401	1	109723642980313	107304401422762
Rpl5	P47962|Q58EU6	60S ribosomal protein L5 OS=Mus musculus GN=Rpl5 PE=1 SV=3|60S ribosomal protein L5 OS=Mus musculus GN=Rpl5 PE=1 SV=1	1	1	3	1	15	859496	492736000	642471000	515623000	561579757568501	550410017717034	528083173262667	1	0.980110145173628	0.940352934993836
Trim56	A0A0R4J0Q6|Q80VI1	E3 ubiquitin-protein ligase TRIM56 OS=Mus musculus GN=Trim56 PE=1 SV=1|E3 ubiquitin-protein ligase TRIM56 OS=Mus musculus GN=Trim56 PE=1 SV=1	1	1	3	1	3	646007	27627600	33701300	28055900	314876544644588	288721718647021	28733878629813	1	0.916936251866302	0.912544269127631
Tmlhe	Q91ZE0	Trimethyllysine dioxygenase, mitochondrial OS=Mus musculus GN=Tmlhe PE=1 SV=2	1	1	3	1	12	739477	98294500	127747000	90217200	112027944944793	109441871358081	923973237401603	1	0.976915816959905	0.824770317671128
Ift74	Q8BKE9	Intraflagellar transport protein 74 homolog OS=Mus musculus GN=Ift74 PE=1 SV=2	1	1	3	1	2	606901	7896170	9680390	8728160	89994017776654	829326713798401	893907841493548	1	0.921535380114502	0.993296958595667
Rfk	Q8CFV9	Riboflavin kinase OS=Mus musculus GN=Rfk PE=1 SV=2	1	1	3	1	2	622117	26950800	43788400	33197400	307162937765401	375138706957986	33999624407891	1	122130198938422	110689214835738
Stard4	D3YW24|D3YW30|Q80SX0|Q99JV5	StAR-related lipid transfer protein 4 OS=Mus musculus GN=Stard4 PE=1 SV=1|StAR-related lipid transfer protein 4 OS=Mus musculus GN=Stard4 PE=1 SV=1|StAR-related lipid transfer protein 4 OS=Mus musculus GN=Stard4 PE=1 SV=1|StAR-related lipid transfer protein 4 OS=Mus musculus GN=Stard4 PE=1 SV=1	1	1	3	1	3	631967	25536400	35574100	30853400	291042775871306	304766145262082	315989809956933	1	104715241376355	108571603954416
Dnaja1	P63037|Q5NTY0	DnaJ homolog subfamily A member 1 OS=Mus musculus GN=Dnaja1 PE=1 SV=1|DnaJ (Hsp40) homolog, subfamily A, member 1 OS=Mus musculus GN=Dnaja1 PE=1 SV=1	1	1	3	1	14	761508	126202000	168713000	144584000	143834606289494	144537769516592	148077912589255	1	100488869295948	102950128907935
Abcd4	O89016	ATP-binding cassette sub-family D member 4 OS=Mus musculus GN=Abcd4 PE=1 SV=2	1	1	3	1	4	674405	23957700	31073200	26727300	273050058406509	266206576834205	273731726411414	1	0.974936897606827	100249649463136
Tubb4b	P68372	Tubulin beta-4B chain OS=Mus musculus GN=Tubb4b PE=1 SV=1	1	1	3	1	3	767892	36748300	78294800	70020700	418826743023742	670757781365253	717127696981576	1	160151612221006	17122299588709
Wdhd1	A0A0R4J1F8|E9QPB3|P59328|P59328-3	WD repeat and HMG-box DNA-binding protein 1 OS=Mus musculus GN=Wdhd1 PE=1 SV=1|WD repeat and HMG-box DNA-binding protein 1 OS=Mus musculus GN=Wdhd1 PE=1 SV=1|WD repeat and HMG-box DNA-binding protein 1 OS=Mus musculus GN=Wdhd1 PE=1 SV=2|Isoform 3 of WD repeat and HMG-box DNA-binding protein 1 OS=Mus musculus GN=Wdhd1	1	1	3	1	7	688611	43272300	61657900	48327100	493181901534119	528228135299415	494949378181	1	107106147580898	10035838230101
Itch	Q8C863	E3 ubiquitin-protein ligase Itchy OS=Mus musculus GN=Itch PE=1 SV=2	1	1	3	1	9	705378	61728400	79035100	70804000	703529271396683	677099990369486	72514998360604	1	0.962433288703498	103073178770008
Eif2b2	Q99LD9	Translation initiation factor eIF-2B subunit beta OS=Mus musculus GN=Eif2b2 PE=1 SV=1	1	1	3	1	9	714716	68671500	89551700	81448900	782660985230741	767196539354936	83417135330956	1	0.980241194888173	106581440630215
Gps1	G3UXW9|Q3MIA8|Q99LD4	COP9 signalosome complex subunit 1 OS=Mus musculus GN=Gps1 PE=1 SV=1|COP9 signalosome complex subunit 1 OS=Mus musculus GN=Gps1 PE=1 SV=1|COP9 signalosome complex subunit 1 OS=Mus musculus GN=Gps1 PE=1 SV=1	1	1	3	1	8	807674	138149000	183297000	143848000	157450809212907	157031998358648	147324126944469	1	0.997340052703744	0.935683517162842
Psmc3	O88685	26S protease regulatory subunit 6A OS=Mus musculus GN=Psmc3 PE=1 SV=2	1	1	3	1	19	797831	303241000	421114000	316773000	345609022407192	360771714522354	324427907684363	1	104387238507129	0.938713652278806
Plekha2	F8WIK5|Q9ERS5	Pleckstrin homology domain-containing family A member 2 (Fragment) OS=Mus musculus GN=Plekha2 PE=1 SV=7|Pleckstrin homology domain-containing family A member 2 OS=Mus musculus GN=Plekha2 PE=1 SV=1	1	1	3	1	5	681593	45935600	56716400	47703600	523535993143667	485893911613852	488563707671165	1	0.928100298694295	0.933199845033567
Gtf2h4	O70422|Q542U3	General transcription factor IIH subunit 4 OS=Mus musculus GN=Gtf2h4 PE=1 SV=1|General transcription factor IIH subunit 4 OS=Mus musculus GN=Gtf2h4 PE=1 SV=1	1	1	3	1	2	628719	6186260	8448180	7470740	705058772051524	723762302652823	765127251076917	1	102652761917546	108519641398207
GAPDH|Gapdh	D2KHZ9|P16858|S4R1W8|S4R257	Glyceraldehyde-3-phosphate dehydrogenase OS=Mus musculus GN=GAPDH PE=1 SV=1|Glyceraldehyde-3-phosphate dehydrogenase OS=Mus musculus GN=Gapdh PE=1 SV=2|Glyceraldehyde-3-phosphate dehydrogenase (Fragment) OS=Mus musculus GN=Gapdh PE=1 SV=1|Glyceraldehyde-3-phosphate dehydrogenase (Fragment) OS=Mus musculus GN=Gapdh PE=1 SV=1	1	1	3	1	12	872436	332823000	458816000	313992000	379324140418443	393071317909849	321579704045574	1	103624124074002	0.847770204371468
Cyp1b1	Q64429	Cytochrome P450 1B1 OS=Mus musculus GN=Cyp1b1 PE=1 SV=3	1	1	3	1	14	778603	166917000	235472000	202106000	190238197318771	201730736004995	206989947724257	1	106041130986416	10880567133288
Bscl2	A0A0R4J225|Q9Z2E9	Bernardinelli-Seip congenital lipodystrophy 2 homolog (Human), isoform CRA_a OS=Mus musculus GN=Bscl2 PE=1 SV=1|Seipin OS=Mus musculus GN=Bscl2 PE=1 SV=2	1	1	3	1	2	632748	8641280	10836500	9944780	984861655629304	928371577392685	101850983757495	1	0.942641610713818	103416538937558
Sbno1	B2RRI2|F7CVW0|Q689Z5|Q689Z5-2	Protein strawberry notch homolog 1 OS=Mus musculus GN=Sbno1 PE=1 SV=1|Protein strawberry notch homolog 1 (Fragment) OS=Mus musculus GN=Sbno1 PE=1 SV=1|Protein strawberry notch homolog 1 OS=Mus musculus GN=Sbno1 PE=1 SV=2|Isoform 2 of Protein strawberry notch homolog 1 OS=Mus musculus GN=Sbno1	1	1	3	1	7	652461	35808700	45503900	38357000	408117959005296	389835531956992	392839075775055	1	0.955203081254097	0.962562580515985
Clybl	Q8R4N0	Citrate lyase subunit beta-like protein, mitochondrial OS=Mus musculus GN=Clybl PE=1 SV=2	1	1	3	1	8	722474	94839900	124935000	97142500	108090677461807	107032808583543	994899755415655	1	0.990213134905758	0.920430677999215
Eps15l1	Q60902|Q60902-2|Q60902-3|Q60902-4	Epidermal growth factor receptor substrate 15-like 1 OS=Mus musculus GN=Eps15l1 PE=1 SV=3|Isoform 2 of Epidermal growth factor receptor substrate 15-like 1 OS=Mus musculus GN=Eps15l1|Isoform 3 of Epidermal growth factor receptor substrate 15-like 1 OS=Mus musculus GN=Eps15l1|Isoform 4 of Epidermal growth factor receptor substrate 15-like 1 OS=Mus musculus GN=Eps15l1	1	1	3	1	4	659772	24477800	37859400	31565800	278977728231961	324344492198967	323285963399124	1	116261787008777	115882355716339
Birc2	Q62210	Baculoviral IAP repeat-containing protein 2 OS=Mus musculus GN=Birc2 PE=1 SV=1	1	1	3	1	2	599831	5039500	6907810	5234170	574360547690149	591797579110316	53606551744128	1	10303590340428	0.933325799616851
Eif5	P59325|Q3TQR3	Eukaryotic translation initiation factor 5 OS=Mus musculus GN=Eif5 PE=1 SV=1|Eukaryotic translation initiation factor 5 OS=Mus musculus GN=Eif5 PE=1 SV=1	1	1	3	1	12	708976	95733500	151934000	124900000	109109128866542	130163066709346	127918243252351	1	119296220271868	117238809054022
Cers6	H3BL08|Q8C172	Ceramide synthase 6 OS=Mus musculus GN=Cers6 PE=1 SV=1|Ceramide synthase 6 OS=Mus musculus GN=Cers6 PE=1 SV=1	1	1	3	1	2	669757	11705500	12714100	12150200	133409611885841	108922706336256	124438129636886	1	0.81645321350205	0.932752354780618
Parp12	Q8BZ20	Poly [ADP-ribose] polymerase 12 OS=Mus musculus GN=Parp12 PE=1 SV=3	1	1	3	1	16	734884	125891000	152999000	134780000	143480154200335	131075460683344	138036996201376	1	0.913544186050488	0.962063338799042
Ankrd28	Q505D1	Serine/threonine-protein phosphatase 6 regulatory ankyrin repeat subunit A OS=Mus musculus GN=Ankrd28 PE=1 SV=1	1	1	3	1	8	698573	42637200	53972300	45117700	48594355678091	462384988571141	46207981774112	1	0.951519949424104	0.950891952971096
Adss	B9EIE9|P46664	Adenylosuccinate synthetase isozyme 2 OS=Mus musculus GN=Adss PE=1 SV=1|Adenylosuccinate synthetase isozyme 2 OS=Mus musculus GN=Adss PE=1 SV=2	1	1	3	1	14	808485	281626000	353985000	280954000	320974032351984	303261766089931	287743331583035	1	0.944817136351301	0.896469192459445
Armcx2	Q6A058	Armadillo repeat-containing X-linked protein 2 OS=Mus musculus GN=Armcx2 PE=2 SV=2	1	1	3	1	4	659534	40883900	56050300	44339100	465960892860577	480187379913569	454105666884732	1	103053150440513	0.974557465749829
Mrps31	Q61733	28S ribosomal protein S31, mitochondrial OS=Mus musculus GN=Mrps31 PE=1 SV=1	1	1	3	1	3	618409	16273000	19087900	14625500	185466200864404	163527558087149	149789292769196	1	0.881710831003139	0.80763660478875
Itpr2	Q9Z329|Q9Z329-3	Inositol 1,4,5-trisphosphate receptor type 2 OS=Mus musculus GN=Itpr2 PE=1 SV=4|Isoform 3 of Inositol 1,4,5-trisphosphate receptor type 2 OS=Mus musculus GN=Itpr2	1	1	3	1	18	690911	80418600	103986000	92169700	916544719525233	890856335964168	943970064459263	1	0.971972580263873	102992253880229
Ap2m1	P84091|Q3TWV4|Q5FWI9	AP-2 complex subunit mu OS=Mus musculus GN=Ap2m1 PE=1 SV=1|AP-2 complex subunit mu OS=Mus musculus GN=Ap2m1 PE=1 SV=1|AP-2 complex subunit mu OS=Mus musculus GN=Ap2m1 PE=1 SV=1	1	1	3	1	19	818052	354955000	439300000	377022000	404548364332478	376351805424825	38613284153313	1	0.930301142227634	0.95447881038962
Tmem2	Q5FWI3	Transmembrane protein 2 OS=Mus musculus GN=Tmem2 PE=1 SV=1	1	1	3	1	26	720603	179012000	212326000	176724000	204023078406799	181901373636766	180994584631934	1	0.891572537073845	0.887127995741003
Capn1	O35350|Q3TI07	Calpain-1 catalytic subunit OS=Mus musculus GN=Capn1 PE=1 SV=1|Calpain-1 catalytic subunit OS=Mus musculus GN=Capn1 PE=1 SV=1	1	1	3	1	26	764415	227798000	318008000	261995000	259625327994281	272439983927926	268326182072856	1	104935826574642	10335131173287
Slc5a3	Q9JKZ2	Sodium/myo-inositol cotransporter OS=Mus musculus GN=Slc5a3 PE=1 SV=2	1	1	3	1	8	691467	63340400	71686300	63766700	721901514731864	614142236039736	653076400480358	1	0.850728559930848	0.904661352210808
Rab34	A0A140LIX7|Q0PD20|Q64008	Ras-related protein Rab-34 OS=Mus musculus GN=Rab34 PE=4 SV=1|Rab34 OS=Mus musculus GN=Rab34 PE=1 SV=1|Ras-related protein Rab-34 OS=Mus musculus GN=Rab34 PE=1 SV=2	1	1	3	1	9	727403	91406300	128300000	107234000	10417734404272	109915630858195	109825339446938	1	105508190737827	105421519867028
Atad2	G3X963	ATPase family AAA domain-containing protein 2 OS=Mus musculus GN=Atad2 PE=1 SV=1	1	1	3	1	2	604608	5276250	7400140	6636370	601343355442038	63397588194774	679673972756289	1	105426604652797	113025938776138
Klhdc4	G3X961	Kelch domain containing 4, isoform CRA_a OS=Mus musculus GN=Klhdc4 PE=1 SV=1	1	1	3	1	12	737835	92393000	124125000	98570500	105301903130737	106338875138531	100952483558894	1	100984760936852	0.958695717337197
Sfxn5	Q8BRQ9|Q925N0	Sideroflexin OS=Mus musculus GN=Sfxn5 PE=1 SV=1|Sideroflexin-5 OS=Mus musculus GN=Sfxn5 PE=1 SV=2	1	1	3	1	2	610501	2675860	3059310	3020170	304972401060064	262093521933571	309315324838634	1	0.859400788473156	10142403829444
Anapc1	P53995	Anaphase-promoting complex subunit 1 OS=Mus musculus GN=Anapc1 PE=1 SV=2	1	1	3	1	25	734584	220268000	299098000	252632000	251043256510787	256239636464727	258736922572681	1	102069914175813	103064677445962
Prpf4b	Q61136	Serine/threonine-protein kinase PRP4 homolog OS=Mus musculus GN=Prpf4b PE=1 SV=3	1	1	3	1	4	67718	34338600	47145500	30197200	391362974559234	403899249775919	309269237401113	1	103203234856543	0.790236321536094
Ndufa12	A0A0R4J275|Q7TMF3	MCG11204, isoform CRA_b OS=Mus musculus GN=Ndufa12 PE=1 SV=1|NADH dehydrogenase [ubiquinone] 1 alpha subcomplex subunit 12 OS=Mus musculus GN=Ndufa12 PE=1 SV=2	1	1	3	1	2	763138	47774300	52987000	48043900	544491975662525	453943845072733	492048942113022	1	0.833701625300143	0.903684469388752
Rab5a	Q9CQD1	Ras-related protein Rab-5A OS=Mus musculus GN=Rab5a PE=1 SV=1	1	1	3	1	2	696172	30858400	41271800	36623400	351698532093291	353578794517011	375084146511462	1	100534623335653	106649335235772
Ndfip1	Q8R0W6	NEDD4 family-interacting protein 1 OS=Mus musculus GN=Ndfip1 PE=1 SV=1	1	1	3	1	3	66168	16184800	19708500	18917500	184460970180681	168844287667086	193746466511317	1	0.915338824802356	105033854219427
Napg	D3Z4B2|Q9CWZ7	Gamma-soluble NSF attachment protein (Fragment) OS=Mus musculus GN=Napg PE=1 SV=1|Gamma-soluble NSF attachment protein OS=Mus musculus GN=Napg PE=1 SV=1	1	1	3	1	3	644478	19580800	32946700	27287000	223165770656039	282257000404964	279463979473731	1	126478625989647	12522708059224
Usp30	A0A0G2JDF7|Q3UN04	Ubiquitin carboxyl-terminal hydrolase 30 (Fragment) OS=Mus musculus GN=Usp30 PE=1 SV=1|Ubiquitin carboxyl-terminal hydrolase 30 OS=Mus musculus GN=Usp30 PE=1 SV=1	1	1	3	1	2	580474	3003280	5880030	3434340	342289025829328	503746848725719	351733178167559	1	147170026121987	102759116309776
Lclat1	B0V2Q7|Q3UN02	Lclat1 protein OS=Mus musculus GN=Lclat1 PE=1 SV=1|Lysocardiolipin acyltransferase 1 OS=Mus musculus GN=Lclat1 PE=1 SV=2	1	1	3	1	8	723051	93057700	119669000	101070000	106059473238981	102521384483003	103512384671858	1	0.966640521134728	0.975984337001341
Ehd4	Q3TM70|Q9EQP2	EH domain-containing protein 4 OS=Mus musculus GN=Ehd4 PE=1 SV=1|EH domain-containing protein 4 OS=Mus musculus GN=Ehd4 PE=1 SV=1	1	1	3	1	12	743563	130401000	171045000	145189000	148620279351804	146535612471862	148697532582591	1	0.985973200366506	100051980275588
Masp1	P98064-2	Isoform 2 of Mannan-binding lectin serine protease 1 OS=Mus musculus GN=Masp1	1	1	3	1	3	598589	6812580	10250000	8868360	77644154776921	878125655726022	908266638694492	1	113096170374829	116978108822748
Casp8	A0A087WQT6|O89110|Q3U607	Caspase-8 OS=Mus musculus GN=Casp8 PE=1 SV=1|Caspase-8 OS=Mus musculus GN=Casp8 PE=1 SV=1|Caspase 8, isoform CRA_a OS=Mus musculus GN=Casp8 PE=1 SV=1	1	1	3	1	11	723562	135921000	186312000	148232000	154911519005042	159614972848418	151814067524279	1	103036219561712	0.980005028027243
Ralgapb	A2ACC6|E9Q0J2	Ral GTPase-activating protein subunit beta OS=Mus musculus GN=Ralgapb PE=1 SV=1|Ral GTPase-activating protein subunit beta OS=Mus musculus GN=Ralgapb PE=1 SV=1	1	1	3	1	11	693985	41585200	52716400	50206200	473953730485244	451625593341617	514194467924435	1	0.952889626755828	108490435848662
Nampt	Q99KQ4	Nicotinamide phosphoribosyltransferase OS=Mus musculus GN=Nampt PE=1 SV=1	1	1	3	1	9	730967	72292900	114940000	96056100	823934708564505	984700125552684	983773223832838	1	119511912208222	119399415221482
Wdr44	Q6NVE8|Q6NVE8-2	WD repeat-containing protein 44 OS=Mus musculus GN=Wdr44 PE=1 SV=1|Isoform 2 of WD repeat-containing protein 44 OS=Mus musculus GN=Wdr44	1	1	3	1	11	683869	90326300	1.13e+08	97971000	102946449327957	96807999119065	100338496474588	1	0.940372395075654	0.974666898466212
Pomgnt2	Q8BW41|Q8BW41-2	Protein O-linked-mannose beta-1,4-N-acetylglucosaminyltransferase 2 OS=Mus musculus GN=Pomgnt2 PE=1 SV=1|Isoform 2 of Protein O-linked-mannose beta-1,4-N-acetylglucosaminyltransferase 2 OS=Mus musculus GN=Pomgnt2	1	1	3	1	2	610737	6543850	8043150	8054890	745813924000827	689063060278314	824953865805387	1	0.923907476253487	110611218060937
Pusl1	A2ADA5|A2ADA5-2	tRNA pseudouridine synthase-like 1 OS=Mus musculus GN=Pusl1 PE=1 SV=1|Isoform 2 of tRNA pseudouridine synthase-like 1 OS=Mus musculus GN=Pusl1	1	1	3	1	2	648417	6064730	7953440	6983940	691207787358442	681377533197809	715270885332125	1	0.985778149001763	103481311758023
Ccnd1	P25322|Q790L7	G1/S-specific cyclin-D1 OS=Mus musculus GN=Ccnd1 PE=1 SV=1|Cyclin D1 OS=Mus musculus GN=Ccnd1 PE=1 SV=1	1	1	3	1	5	74851	76192400	100472000	82317000	868377985788789	860751618362008	843062132089974	1	0.991217686823493	0.970846965131411
Stag2	A2AFF6|O35638	Cohesin subunit SA-2 OS=Mus musculus GN=Stag2 PE=1 SV=1|Cohesin subunit SA-2 OS=Mus musculus GN=Stag2 PE=1 SV=3	1	1	3	1	10	676933	80241700	122100000	96511700	914528559571143	104604041525998	988439320840504	1	114380289638031	108081842879136
Anxa3	A0A0G2JGL7|O35639	Annexin A3 (Fragment) OS=Mus musculus GN=Anxa3 PE=1 SV=1|Annexin A3 OS=Mus musculus GN=Anxa3 PE=1 SV=4	1	1	3	1	17	840506	334125000	524313000	423060000	380808052380131	449183118956764	433283362612807	1	117955257550168	113779989657439
Qki	Q9QYS9|Q9QYS9-2|Q9QYS9-3|Q9QYS9-4|Q9QYS9-6|Q9QYS9-7|Q9QYS9-8	Protein quaking OS=Mus musculus GN=Qki PE=1 SV=1|Isoform 2 of Protein quaking OS=Mus musculus GN=Qki|Isoform 3 of Protein quaking OS=Mus musculus GN=Qki|Isoform 4 of Protein quaking OS=Mus musculus GN=Qki|Isoform 6 of Protein quaking OS=Mus musculus GN=Qki|Isoform 7 of Protein quaking OS=Mus musculus GN=Qki|Isoform 8 of Protein quaking OS=Mus musculus GN=Qki	1	1	3	1	6	706064	49877800	60050000	53164300	568465929667213	514453128061934	544490301020094	1	0.904984980125548	0.957823983116888
Vps33a	Q9D2N9	Vacuolar protein sorting-associated protein 33A OS=Mus musculus GN=Vps33a PE=1 SV=2	1	1	3	1	12	73014	72771000	98210200	79252000	829383697111993	841374597794973	811671466311877	1	101445760354916	0.978644105422145
Igsf3	A0A0A6YX40|Q6ZQA6	Immunoglobulin superfamily member 3 OS=Mus musculus GN=Igsf3 PE=1 SV=1|Immunoglobulin superfamily member 3 OS=Mus musculus GN=Igsf3 PE=1 SV=2	1	1	3	1	5	627862	22154400	28115000	22603100	252497535821935	240863442055974	231493102006182	1	0.953923931462974	0.916813311673008
Stambp	Q9CQ26	STAM-binding protein OS=Mus musculus GN=Stambp PE=1 SV=1	1	1	3	1	7	70116	66741400	87456800	73847400	760663301073647	749249364367806	756319429684039	1	0.984994758272509	0.994289363791474
Erlin2	Q8BFZ9	Erlin-2 OS=Mus musculus GN=Erlin2 PE=1 SV=1	1	1	3	1	11	748604	179623000	201641000	172048000	204719445694504	172747449118295	176205587790876	1	0.84382530703058	0.860717393958861
Osmr	A0A0R4J268|G3X8V6|O70458|O70458-2	Oncostatin-M-specific receptor subunit beta OS=Mus musculus GN=Osmr PE=1 SV=1|Oncostatin M receptor, isoform CRA_b OS=Mus musculus GN=Osmr PE=1 SV=1|Oncostatin-M-specific receptor subunit beta OS=Mus musculus GN=Osmr PE=1 SV=1|Isoform 2 of Oncostatin-M-specific receptor subunit beta OS=Mus musculus GN=Osmr	1	1	3	1	4	648323	25774200	30372100	24577000	293753023678444	26020019734904	251709100433389	1	0.885778788217232	0.856873223912485
Nub1	A0A0G2JGQ4|P54729|Q3UYM1	NEDD8 ultimate buster 1 OS=Mus musculus GN=Nub1 PE=1 SV=1|NEDD8 ultimate buster 1 OS=Mus musculus GN=Nub1 PE=1 SV=2|NEDD8 ultimate buster 1 OS=Mus musculus GN=Nub1 PE=1 SV=1	1	1	3	1	18	725197	179631000	242071000	207885000	204728563433133	207384151811958	212908598867214	1	101297126465547	103995551620599
Hnrnph3	D3YWT1|D3Z3N4	MCG11326, isoform CRA_b OS=Mus musculus GN=Hnrnph3 PE=1 SV=1|MCG11326, isoform CRA_a OS=Mus musculus GN=Hnrnph3 PE=1 SV=1	1	1	3	1	3	651517	24511700	45987000	29913600	279364092406318	393974288096322	30636470467202	1	141025385439769	109665026035784
Ubap2l	A0A0G2JDV6|A0A0H2UH17|Q80X50|Q80X50-2|Q80X50-3|Q80X50-4|Q80X50-5	Ubiquitin associated protein 2-like, isoform CRA_g OS=Mus musculus GN=Ubap2l PE=1 SV=1|Ubiquitin associated protein 2-like, isoform CRA_b OS=Mus musculus GN=Ubap2l PE=1 SV=1|Ubiquitin-associated protein 2-like OS=Mus musculus GN=Ubap2l PE=1 SV=1|Isoform 2 of Ubiquitin-associated protein 2-like OS=Mus musculus GN=Ubap2l|Isoform 3 of Ubiquitin-associated protein 2-like OS=Mus musculus GN=Ubap2l|Iso…	1	1	3	1	2	701001	7893840	11990200	8591620	899674623629005	102720997436938	879923888784439	1	114175719464659	0.978046802337385
Rspry1	Q8BVR6|Q8BVR6-3	RING finger and SPRY domain-containing protein 1 OS=Mus musculus GN=Rspry1 PE=1 SV=1|Isoform 3 of RING finger and SPRY domain-containing protein 1 OS=Mus musculus GN=Rspry1	1	1	3	1	4	626969	21527500	26465400	22344100	245352647889661	226731187600503	228840513935537	1	0.924103283786314	0.932700404515097
Coq6	D3YW66|Q8R1S0	Ubiquinone biosynthesis monooxygenase COQ6, mitochondrial OS=Mus musculus GN=Coq6 PE=1 SV=1|Ubiquinone biosynthesis monooxygenase COQ6, mitochondrial OS=Mus musculus GN=Coq6 PE=1 SV=3	1	1	3	1	2	668685	7743690	11394000	9017410	882561767941799	976133045984613	92353182216668	1	110602235610209	104642174147247
Ppp2r3a	B2RXC8	3222402P14Rik protein OS=Mus musculus GN=Ppp2r3a PE=1 SV=1	1	1	3	1	3	654732	17047200	22135900	17332600	194289892421537	189640016610593	177514471016469	1	0.976067330353679	0.91365777603772
Trappc11	B2RXC1	Trafficking protein particle complex subunit 11 OS=Mus musculus GN=Trappc11 PE=1 SV=1	1	1	3	1	9	710561	56031700	72442500	61256900	638602994344865	620620661609103	627371900327058	1	0.971841139338519	0.982413026375912
Polr3a	B2RXC6	DNA-directed RNA polymerase subunit OS=Mus musculus GN=Polr3a PE=1 SV=1	1	1	3	1	11	65821	38526900	51764200	46088500	439097755428182	443468020176912	472022414262288	1	100995282871457	107498252593434
Flvcr1	B2RXV4|B2RXV4-2	Feline leukemia virus subgroup C receptor-related protein 1 OS=Mus musculus GN=Flvcr1 PE=2 SV=1|Isoform 2 of Feline leukemia virus subgroup C receptor-related protein 1 OS=Mus musculus GN=Flvcr1	1	1	3	1	2	608626	7206360	8011130	6745760	821321336730302	686319881400621	690877316734973	1	0.835628944126638	0.841177850663628
Cyfip1	Q7TMB8	Cytoplasmic FMR1-interacting protein 1 OS=Mus musculus GN=Cyfip1 PE=1 SV=1	1	1	3	1	30	789843	371720000	466479000	419580000	423655725344534	399636270982852	429719267444528	1	0.943304308369378	101431242808076
Szt2	A2A9C3|A2A9C3-2	Protein SZT2 OS=Mus musculus GN=Szt2 PE=1 SV=1|Isoform 2 of Protein SZT2 OS=Mus musculus GN=Szt2	1	1	3	1	2	629217	9628510	12097500	10795400	109737796944935	103640245074591	110562738447272	1	0.944435262597771	100751738712917
Wdr48	Q8BH57|Q8BH57-2	WD repeat-containing protein 48 OS=Mus musculus GN=Wdr48 PE=1 SV=1|Isoform 2 of WD repeat-containing protein 48 OS=Mus musculus GN=Wdr48	1	1	3	1	9	677033	53944700	72441300	57913600	614817093699378	620610381113622	593130982579611	1	100942278195192	0.964727540366061
Gdpd1	Q9CRY7	Glycerophosphodiester phosphodiesterase domain-containing protein 1 OS=Mus musculus GN=Gdpd1 PE=1 SV=1	1	1	3	1	5	652464	27229100	28984700	27286000	310334771090575	248314231156314	279453737820949	1	0.800149561983307	0.900491223844804
Vwa8	Q8CC88	von Willebrand factor A domain-containing protein 8 OS=Mus musculus GN=Vwa8 PE=1 SV=2	1	1	3	1	37	701698	240091000	320558000	280798000	27363587311335	274624589217781	287583561799629	1	100361325469933	105097171115609
Tmx1	F6V084|Q8VBT0	Thioredoxin-related transmembrane protein 1 (Fragment) OS=Mus musculus GN=Tmx1 PE=1 SV=1|Thioredoxin-related transmembrane protein 1 OS=Mus musculus GN=Tmx1 PE=1 SV=1	1	1	3	1	3	731982	65906600	77271200	60975800	751148940815455	661988518719389	624492971729921	1	0.881301274286199	0.831383681446671
Serpinb6a|Serpinb6	F8WIV2|Q4FJQ6|Q60854	Serpin B6 OS=Mus musculus GN=Serpinb6a PE=1 SV=1|Serine (Or cysteine) peptidase inhibitor, clade B, member 6a, isoform CRA_a OS=Mus musculus GN=Serpinb6a PE=1 SV=1|Serpin B6 OS=Mus musculus GN=Serpinb6 PE=1 SV=1	1	1	3	1	8	715864	106329000	135302000	126197000	121185003820507	11591429997175	12924658561823	1	0.956506963051598	106652293224056
Ripk1	Q60855	Receptor-interacting serine/threonine-protein kinase 1 OS=Mus musculus GN=Ripk1 PE=1 SV=1	1	1	3	1	14	745621	159994000	205318000	175413000	182347934253667	175897564275471	179651903952159	1	0.964626032071067	0.98521491174253
Tcirg1	Q9JHF5	V-type proton ATPase subunit a OS=Mus musculus GN=Tcirg1 PE=1 SV=1	1	1	3	1	7	63196	39071800	50816700	41575200	445308075151097	435350712286176	42579876275942	1	0.977639384011749	0.956189178951992
Uhrf1	Q8VDF2	E3 ubiquitin-protein ligase UHRF1 OS=Mus musculus GN=Uhrf1 PE=1 SV=2	1	1	3	1	8	691495	48122000	66754000	57719700	548454772813668	571886829486201	591145126105103	1	104272377201191	107783750895708
Ncbp1	Q3UYV9	Nuclear cap-binding protein subunit 1 OS=Mus musculus GN=Ncbp1 PE=1 SV=2	1	1	3	1	9	765358	92475900	122131000	102435000	105396385697268	104630599472659	104910370276658	1	0.992734226894571	0.995388689873996
FAM120A	Q6A0A9	Constitutive coactivator of PPAR-gamma-like protein 1 OS=Mus musculus GN=FAM120A PE=1 SV=2	1	1	3	1	23	766372	232087000	343536000	311754000	264513575616154	294310024649267	31928762215287	1	111264619958997	120707461387993
Spcs2	A0A140LHG8|A0A140LHR3|A0A140LJ01|Q9CYN2	Signal peptidase complex subunit 2 OS=Mus musculus GN=Spcs2 PE=1 SV=1|Signal peptidase complex subunit 2 OS=Mus musculus GN=Spcs2 PE=1 SV=1|Signal peptidase complex subunit 2 (Fragment) OS=Mus musculus GN=Spcs2 PE=1 SV=1|Signal peptidase complex subunit 2 OS=Mus musculus GN=Spcs2 PE=1 SV=1	1	1	3	1	9	769095	60366100	73793700	62843900	688002902230728	632196499521464	643625403292749	1	0.918886384740062	0.93549809340325
Zfyve1	Q810J8	Zinc finger FYVE domain-containing protein 1 OS=Mus musculus GN=Zfyve1 PE=1 SV=2	1	1	3	1	6	660663	32886600	44937100	41586200	374814278949628	384979711257817	425911420940025	1	102712125145466	113632656187376
Prpf39	E9QJV4|Q8K2Z2	Pre-mRNA-processing factor 39 OS=Mus musculus GN=Prpf39 PE=1 SV=1|Pre-mRNA-processing factor 39 OS=Mus musculus GN=Prpf39 PE=1 SV=3	1	1	3	1	11	686686	62343000	75702000	66937600	710533974097555	648545057461189	685551657288117	1	0.912757279882222	0.964840081234445
Uggt1	Q6P5E4	UDP-glucose:glycoprotein glucosyltransferase 1 OS=Mus musculus GN=Uggt1 PE=1 SV=4	1	1	3	1	40	808609	533193000	619239000	538596000	607689301527032	53050697846452	551611322199707	1	0.872990485650209	0.907719324354717
Gga2	Q6P5E6	ADP-ribosylation factor-binding protein GGA2 OS=Mus musculus GN=Gga2 PE=1 SV=1	1	1	3	1	4	655004	30738900	36372300	29031500	350336569885751	311604388173306	297330542752653	1	0.889442938471777	0.848699702830382
2002-09-01	E9Q3V6|P42208	Septin-2 OS=Mus musculus GN=Sept2 PE=1 SV=1|Septin-2 OS=Mus musculus GN=Sept2 PE=1 SV=2	1	1	3	1	17	849405	311029000	382573000	315271000	354485140961436	327753333159098	322889611436445	1	0.924589764948015	0.91086924140375
Ccna2	A0A0G2JEY1|P51943	Cyclin-A2 OS=Mus musculus GN=Ccna2 PE=1 SV=1|Cyclin-A2 OS=Mus musculus GN=Ccna2 PE=1 SV=2	1	1	3	1	3	544521	3029940	3851070	3835940	34532751222707	329924231121634	392863655741732	1	0.955395152253875	113765524561913
Acot2	Q9QYR9	Acyl-coenzyme A thioesterase 2, mitochondrial OS=Mus musculus GN=Acot2 PE=1 SV=2	1	1	3	1	7	721884	82919800	98816000	79901600	945051329345306	846564534597304	818324443959333	1	0.895786830101355	0.865904759402048
Galc	P54818	Galactocerebrosidase OS=Mus musculus GN=Galc PE=1 SV=2	1	1	3	1	6	659273	26501800	33056600	26401900	302045606960503	283198522449493	270399092596017	1	0.937601858538288	0.895226039925075
Prdx2	Q61171	Peroxiredoxin-2 OS=Mus musculus GN=Prdx2 PE=1 SV=3	1	1	3	1	6	753247	113828000	159951000	121411000	129731744066818	137031294399058	124344930596567	1	105626649348428	0.958477290897462
Dhx8	A2A4N9|A2A4P0	ATP-dependent RNA helicase DHX8 (Fragment) OS=Mus musculus GN=Dhx8 PE=1 SV=7|ATP-dependent RNA helicase DHX8 OS=Mus musculus GN=Dhx8 PE=2 SV=1	1	1	3	1	2	722441	46469200	50547800	40967900	529617524808466	433047024590324	419579007024658	1	0.817659923067943	0.792230217790466
Src	P05480|Q80XU2	Neuronal proto-oncogene tyrosine-protein kinase Src OS=Mus musculus GN=Src PE=1 SV=4|Tyrosine-protein kinase OS=Mus musculus GN=Src PE=1 SV=1	1	1	3	1	6	710885	40866500	54129100	49881500	465762582045422	463728306647414	510869003265984	1	0.995632376931023	10968442355813
Cab39l	Q9DB16|Q9DB16-2	Calcium-binding protein 39-like OS=Mus musculus GN=Cab39l PE=1 SV=3|Isoform 2 of Calcium-binding protein 39-like OS=Mus musculus GN=Cab39l	1	1	3	1	4	701323	26413100	35875800	29449200	301034677690136	307350833167765	301608481119867	1	10209814880003	100190610408785
Commd10	Q3TKN7|Q8JZY2	COMM domain containing 10, isoform CRA_c OS=Mus musculus GN=Commd10 PE=1 SV=1|COMM domain-containing protein 10 OS=Mus musculus GN=Commd10 PE=1 SV=1	1	1	3	1	3	64628	13014300	22098900	18860800	148326232281056	189323034666575	193165764798554	1	127639616914044	130230345521441
Snf8	Q9CZ28	Vacuolar-sorting protein SNF8 OS=Mus musculus GN=Snf8 PE=1 SV=1	1	1	3	1	6	700115	42588000	73785600	57555700	485382815855295	632127106176963	589465495048785	1	130232691708109	121443420696731
Hgf	Q08048|Q08048-2	Hepatocyte growth factor OS=Mus musculus GN=Hgf PE=1 SV=1|Isoform Short of Hepatocyte growth factor OS=Mus musculus GN=Hgf	1	1	3	1	4	631899	15269400	19296400	14506200	174027997755726	16531379417709	148567463592254	1	0.949926427408147	0.85369863187641
Copg2	A0A0M3HEQ7|Q9QXK3|Q9QXK3-4	Coatomer subunit gamma OS=Mus musculus GN=Copg2 PE=1 SV=2|Coatomer subunit gamma-2 OS=Mus musculus GN=Copg2 PE=1 SV=1|Isoform 4 of Coatomer subunit gamma-2 OS=Mus musculus GN=Copg2	1	1	3	1	16	803359	162162000	220818000	190035000	184818841421823	189176537605962	194627248650605	1	102357820312374	105307038586177
Dock4	P59764	Dedicator of cytokinesis protein 4 OS=Mus musculus GN=Dock4 PE=1 SV=1	1	1	3	1	20	716479	137573000	165685000	149353000	1567943320317	141943657823383	152962156801188	1	0.905285643837468	0.975559223469013
Sae1	Q9R1T2	SUMO-activating enzyme subunit 1 OS=Mus musculus GN=Sae1 PE=1 SV=1	1	1	3	1	12	752042	135855000	200370000	147577000	154836297661362	171658573305195	151143239267031	1	11086455559705	0.976148626322698
Alad	P10518	Delta-aminolevulinic acid dehydratase OS=Mus musculus GN=Alad PE=1 SV=1	1	1	3	1	6	691932	58714200	69592000	61570900	669175911681482	596200201300352	630587779300736	1	0.890946895865156	0.942334845431326
Mau2	Q9D2X5|Z4YNA3	MAU2 chromatid cohesion factor homolog OS=Mus musculus GN=Mau2 PE=1 SV=3|MAU2 chromatid cohesion factor homolog OS=Mus musculus GN=Mau2 PE=1 SV=1	1	1	3	1	2	589221	1970500	2352310	1735340	224581299578031	201524269387395	177727497394345	1	0.897333258673101	0.791372646468247
Prpf3	Q922U1	U4/U6 small nuclear ribonucleoprotein Prp3 OS=Mus musculus GN=Prpf3 PE=1 SV=1	1	1	3	1	6	674504	42572600	62025300	44387800	485207299386708	53137568033272	454604435375237	1	109515186808683	0.936928269524896
Armcx3	Q8BHS6	Armadillo repeat-containing X-linked protein 3 OS=Mus musculus GN=Armcx3 PE=1 SV=1	1	1	3	1	8	682396	54546700	73923900	61917100	62167819201686	633311933281225	634133439494007	1	101871344598179	102003487919809
Cyb5a	G5E850|P56395|Q544Z9	Cytochrome b-5, isoform CRA_a OS=Mus musculus GN=Cyb5a PE=1 SV=1|Cytochrome b5 OS=Mus musculus GN=Cyb5a PE=1 SV=2|Cytochrome b-5, isoform CRA_d OS=Mus musculus GN=Cyb5a PE=1 SV=1	1	1	3	1	4	711305	52354800	75716000	60535200	596696727893791	648664996575143	619980499513989	1	108709326907957	103902111496804
Fgd3	O88842|Q3TNB8	FYVE, RhoGEF and PH domain-containing protein 3 OS=Mus musculus GN=Fgd3 PE=1 SV=1|FYVE, RhoGEF and PH domain containing 3, isoform CRA_b OS=Mus musculus GN=Fgd3 PE=1 SV=1	1	1	3	1	2	63293	18263500	26496000	19854800	208152274287903	226993340235287	203345967664274	1	109051578231292	0.976909660775643
Sf1	D3YZC9|D3YZD0|E9Q4Q2|Q64213|Q64213-2|Q64213-3	Splicing factor 1 OS=Mus musculus GN=Sf1 PE=1 SV=1|Splicing factor 1 OS=Mus musculus GN=Sf1 PE=1 SV=1|Splicing factor 1 OS=Mus musculus GN=Sf1 PE=1 SV=1|Splicing factor 1 OS=Mus musculus GN=Sf1 PE=1 SV=6|Isoform CW17E of Splicing factor 1 OS=Mus musculus GN=Sf1|Isoform 3 of Splicing factor 1 OS=Mus musculus GN=Sf1	1	1	3	1	3	610047	10525200	16968600	10181400	11995752825773	145371346358562	10427436363887	1	121185680023542	0.869260688790082
Dad1	P61804	Dolichyl-diphosphooligosaccharide--protein glycosyltransferase subunit DAD1 OS=Mus musculus GN=Dad1 PE=1 SV=3	1	1	3	1	4	776958	59370700	63981900	54586000	676658155942987	548138028215584	55905085878085	1	0.810066387881931	0.826193926535564
Cbr3	Q8K354	Carbonyl reductase [NADPH] 3 OS=Mus musculus GN=Cbr3 PE=1 SV=1	1	1	3	1	8	697674	62797700	120511000	91324400	715716268790176	103242732582634	93531279536229	1	14425092328438	130682064408472
Pigu	Q3TAA8|Q8K358	Phosphatidylinositol glycan anchor biosynthesis class U protein OS=Mus musculus GN=Pigu PE=1 SV=1|Phosphatidylinositol glycan anchor biosynthesis class U protein OS=Mus musculus GN=Pigu PE=1 SV=4	1	1	3	1	3	660343	35261900	42250400	37903000	401885984653139	361962538582313	388189365411838	1	0.900659770195066	0.96591914183541
Mrps7	Q80X85	28S ribosomal protein S7, mitochondrial OS=Mus musculus GN=Mrps7 PE=1 SV=1	1	1	3	1	5	684772	35308400	66203500	53244000	402415953210884	567170652183985	545306560746852	1	140941393515471	135508186590477
Camk1	Q3UY68|Q91YS8	Calcium/calmodulin-dependent protein kinase I OS=Mus musculus GN=Camk1 PE=1 SV=1|Calcium/calmodulin-dependent protein kinase type 1 OS=Mus musculus GN=Camk1 PE=1 SV=1	1	1	3	1	5	70261	22550800	39931500	34801100	257015375312051	342096337771941	356420782646069	1	133103452412756	138676832937845
Map2k2	Q63932|Q91YS7	Dual specificity mitogen-activated protein kinase kinase 2 OS=Mus musculus GN=Map2k2 PE=1 SV=2|Dual-specificity mitogen-activated protein kinase kinase 2 OS=Mus musculus GN=Map2k2 PE=1 SV=1	1	1	3	1	5	718949	68854700	105343000	84696400	784748947376529	902481862938024	86743112072045	1	115002621660734	110536130519236
Anxa1	P10107|Q4FJV4	Annexin A1 OS=Mus musculus GN=Anxa1 PE=1 SV=2|Annexin OS=Mus musculus GN=Anxa1 PE=1 SV=1	1	1	3	1	26	881749	1005170000	1468140000	1079990000	114560966707351	125776721970499	110608825884793	1	109790206547226	0.965501855159325
Bzw2	Q91VK1	Basic leucine zipper and W2 domain-containing protein 2 OS=Mus musculus GN=Bzw2 PE=1 SV=1	1	1	3	1	10	749527	132188000	168835000	145229000	150656954217807	144642287887321	148738499193721	1	0.96007707469122	0.987266070563771
Itm2c	Q91VK4	Integral membrane protein 2C OS=Mus musculus GN=Itm2c PE=1 SV=2	1	1	3	1	5	687594	44814300	66910600	45913900	510756342739361	573228434146558	470234221686478	1	112231290378527	0.920662520145029
Fam20b	Q8VCS3	Glycosaminoglycan xylosylkinase OS=Mus musculus GN=Fam20b PE=1 SV=1	1	1	3	1	8	655994	47838000	61122700	51592700	54521797560077	523643034314589	528394519507251	1	0.960428778485509	0.969143614395728
Gtf3c4	E9Q2B0|Q8BMQ2	General transcription factor 3C polypeptide 4 OS=Mus musculus GN=Gtf3c4 PE=1 SV=1|General transcription factor 3C polypeptide 4 OS=Mus musculus GN=Gtf3c4 PE=1 SV=2	1	1	3	1	6	69099	40952400	50510500	42034200	466741599230591	432727472522436	430499681386546	1	0.927124287262533	0.922351215525276
Mon1b	Q8BMQ8	Vacuolar fusion protein MON1 homolog B OS=Mus musculus GN=Mon1b PE=2 SV=1	1	1	3	1	5	651536	22463500	32285400	25830500	256020402084283	276591590686607	264547012196145	1	10803498019488	103330441653261
Lmcd1	Q3TVW6|Q8VEE1	LIM and cysteine-rich domains 1 OS=Mus musculus GN=Lmcd1 PE=1 SV=1|LIM and cysteine-rich domains protein 1 OS=Mus musculus GN=Lmcd1 PE=1 SV=1	1	1	3	1	3	596242	7352190	14131500	11253400	837941834531601	121065684916022	115253415421618	1	144479819394262	137543455490611
Dhx36	Q8VHK9	ATP-dependent RNA helicase DHX36 OS=Mus musculus GN=Dhx36 PE=1 SV=2	1	1	3	1	15	71927	86887000	111448000	98709400	99026619520097	954783883701021	101094740116042	1	0.964168915719931	102088449152326
Rpa1	Q5SWN2|Q8VEE4	Replication protein A 70 kDa DNA-binding subunit OS=Mus musculus GN=Rpa1 PE=1 SV=2|Replication protein A 70 kDa DNA-binding subunit OS=Mus musculus GN=Rpa1 PE=1 SV=1	1	1	3	1	15	754116	157118000	197963000	162039000	179070107216944	169596477253164	165954717520959	1	0.947095413572837	0.926758352358077
Srp72	F8VQC1	Signal recognition particle subunit SRP72 OS=Mus musculus GN=Srp72 PE=1 SV=1	1	1	3	1	20	774722	215087000	295947000	240609000	245138381031904	253540149692831	246423383432385	1	103427357489088	100524194699774
Ndufa7	Q9Z1P6	NADH dehydrogenase [ubiquinone] 1 alpha subcomplex subunit 7 OS=Mus musculus GN=Ndufa7 PE=1 SV=3	1	1	3	1	3	760323	47366300	58348800	50242800	539841928962305	499878812300751	51456931241627	1	0.925972558785177	0.953185154412488
Ctdnep1	Q3TP92	CTD nuclear envelope phosphatase 1 OS=Mus musculus GN=Ctdnep1 PE=1 SV=2	1	1	3	1	4	672625	25945800	34287600	27885500	295708778614124	293744597397774	285593608664006	1	0.993357717597849	0.965793474250159
Cog5	Q8C0L8	Conserved oligomeric Golgi complex subunit 5 OS=Mus musculus GN=Cog5 PE=1 SV=3	1	1	3	1	7	712559	56435200	77762800	65120700	643201753765304	666200095035044	666943598347748	1	10357560301027	103691197115595
Gpcpd1	Q8C0L9	Glycerophosphocholine phosphodiesterase GPCPD1 OS=Mus musculus GN=Gpcpd1 PE=1 SV=1	1	1	3	1	6	641217	15376900	20755400	17494200	175253193883849	177813163266888	179169522106107	1	101460726236314	102234668673059
Paox	Q8C0L6	Peroxisomal N(1)-acetyl-spermine/spermidine oxidase OS=Mus musculus GN=Paox PE=1 SV=3	1	1	3	1	7	698346	51187000	67071100	63368700	583387108931742	57460345041723	64900022267296	1	0.984943687681759	111246925538236
Tead1	E9PZ73|Q3UFP5|Q3USK5	Transcriptional enhancer factor TEF-1 OS=Mus musculus GN=Tead1 PE=1 SV=1|TEA domain family member 1, isoform CRA_a OS=Mus musculus GN=Tead1 PE=1 SV=1|Transcriptional enhancer factor TEF-1 OS=Mus musculus GN=Tead1 PE=1 SV=1	1	1	3	1	3	659191	20619700	27252400	19588400	235006293981673	233473479220566	200617591363039	1	0.993477558685187	0.853669014408117
Hip1	Q8VD75	Huntingtin-interacting protein 1 OS=Mus musculus GN=Hip1 PE=1 SV=2	1	1	3	1	16	696727	95852000	128864000	105280000	109244185369967	110398814145833	107824120493255	1	101056924697599	0.98700100264464
Dopey1	H7BWZ9|Q8BL99|Q8BL99-5|Q8BL99-6	Protein dopey-1 OS=Mus musculus GN=Dopey1 PE=1 SV=1|Protein dopey-1 OS=Mus musculus GN=Dopey1 PE=1 SV=2|Isoform 5 of Protein dopey-1 OS=Mus musculus GN=Dopey1|Isoform 6 of Protein dopey-1 OS=Mus musculus GN=Dopey1	1	1	3	1	4	643957	19028500	26556800	22154600	216871111850816	227514218673024	226899720733269	1	104907572396977	1046242253276
Mcat	Q8R3F5	Malonyl-CoA-acyl carrier protein transacylase, mitochondrial OS=Mus musculus GN=Mcat PE=1 SV=3	1	1	3	1	5	659176	25796300	35961000	32166100	294004901208039	308080748346964	329434027564408	1	104787623295084	112050522358911
Fmnl2	A2APV2|A2APV2-2|A2APV2-3|E9PXE6|F8VPR2	Formin-like protein 2 OS=Mus musculus GN=Fmnl2 PE=1 SV=2|Isoform 2 of Formin-like protein 2 OS=Mus musculus GN=Fmnl2|Isoform 3 of Formin-like protein 2 OS=Mus musculus GN=Fmnl2|Formin-like protein 2 OS=Mus musculus GN=Fmnl2 PE=1 SV=2|Formin-like protein 2 OS=Mus musculus GN=Fmnl2 PE=1 SV=1	1	1	3	1	3	602433	7457970	8948290	8574650	849997764432319	766607124280642	878185880307264	1	0.901893106498497	103316257648486
Zdhhc17	Q3TRB3|Q80TN5|Q80TN5-2	Palmitoyltransferase ZDHHC17 OS=Mus musculus GN=Zdhhc17 PE=1 SV=1|Palmitoyltransferase ZDHHC17 OS=Mus musculus GN=Zdhhc17 PE=1 SV=2|Isoform 2 of Palmitoyltransferase ZDHHC17 OS=Mus musculus GN=Zdhhc17	1	1	3	1	2	651874	16429200	22040300	18234800	187246439331498	188821003803887	186754490156763	1	100840904894112	0.997372718132897
Aim1	A0A0G2JG52|E9PVP1	Aurora kinase B OS=Mus musculus GN=Aim1 PE=1 SV=1|Aurora kinase B OS=Mus musculus GN=Aim1 PE=1 SV=1	1	1	3	1	9	72852	74213300	92141500	80004500	845821840140736	789383562020295	819378310030641	1	0.933274035450479	0.968736288358675
Pls3	B1AX58|Q99K51	Plastin-3 OS=Mus musculus GN=Pls3 PE=1 SV=1|Plastin-3 OS=Mus musculus GN=Pls3 PE=1 SV=3	1	1	3	1	27	823033	521366000	753492000	624707000	594209864683037	645522591789579	63980321847435	1	10863545527537	107672937879554
Fads3	Q3T9H9|Q9JJE7	Fatty acid desaturase 3 OS=Mus musculus GN=Fads3 PE=1 SV=1|Fatty acid desaturase 3 OS=Mus musculus GN=Fads3 PE=2 SV=2	1	1	3	1	2	621587	14485200	17978400	13948600	165090334465746	154022383306389	14285671800078	1	0.93295821227103	0.865324541640088
Paqr4	Q9JJE4	Progestin and adipoQ receptor family member 4 OS=Mus musculus GN=Paqr4 PE=2 SV=1	1	1	3	1	3	618258	14060700	15312300	13308600	160252234406325	131181692469987	136302060220035	1	0.8185950913943	0.850547018735705
Hmga2	P52927|Q6NSP9	High mobility group protein HMGI-C OS=Mus musculus GN=Hmga2 PE=1 SV=1|High mobility group protein HMGI-C OS=Mus musculus GN=Hmga2 PE=1 SV=1	1	1	3	1	3	636747	18489400	20681700	12667400	210726895732952	177181769502721	129735112455951	1	0.84081231722437	0.615655215745982
Tmx3	Q8BXZ1	Protein disulfide-isomerase TMX3 OS=Mus musculus GN=Tmx3 PE=1 SV=2	1	1	3	1	16	812736	230026000	280803000	234591000	262164618202145	240566164394963	240259956787928	1	0.917614917087978	0.916446919632278
Pdcd10	Q8VE70	Programmed cell death protein 10 OS=Mus musculus GN=Pdcd10 PE=1 SV=1	1	1	3	1	7	754002	93649200	148952000	105048000	10673361603878	127608363582151	107586514148703	1	119557800361402	100799090428655
Trim12c	E9Q987	Protein Trim12c OS=Mus musculus GN=Trim12c PE=1 SV=1	1	1	3	1	6	634629	23256600	39005000	38415300	265059500216499	334158938552134	393436164132268	1	126069406408446	148433149466785
RtcA	Q9D7H3	RNA 3'-terminal phosphate cyclase OS=Mus musculus GN=RtcA PE=1 SV=2	1	1	3	1	4	676897	27554000	38631700	32790700	314037712690825	330960847749378	335830963892303	1	105388886230749	106939692374761
Igf2bp1	O88477	Insulin-like growth factor 2 mRNA-binding protein 1 OS=Mus musculus GN=Igf2bp1 PE=1 SV=1	1	1	3	1	11	708059	92117500	168754000	119974000	104987911006739	14457289454282	122873205091734	1	137704325342315	117035574775696
Bag5	Q8CI32	BAG family molecular chaperone regulator 5 OS=Mus musculus GN=Bag5 PE=1 SV=1	1	1	3	1	9	713317	80452100	110133000	91904800	916926524830274	943518174069024	941257050637203	1	102900085068831	10265348696412
Cwf19l1	Q8CI33	CWF19-like protein 1 OS=Mus musculus GN=Cwf19l1 PE=1 SV=2	1	1	3	1	6	697847	33810400	46874300	38416600	385342987630175	401575857797061	393449478280887	1	104212577025656	102103707842347
Snap47	Q8R570	Synaptosomal-associated protein 47 OS=Mus musculus GN=Snap47 PE=1 SV=1	1	1	3	1	9	695328	48279000	75409200	65938900	550244129019391	646036616563664	675323318654321	1	117409088528575	12273158095441
Wipi2	D3YWK1|Q80W47	WD repeat domain phosphoinositide-interacting protein 2 OS=Mus musculus GN=Wipi2 PE=1 SV=1|WD repeat domain phosphoinositide-interacting protein 2 OS=Mus musculus GN=Wipi2 PE=1 SV=1	1	1	3	1	3	665447	32184400	48311400	36357600	366811183869004	413887607844318	372361915201896	1	112833966368955	101513239393179
Stx2	Q00262|Q3TJ55|Q80W45	Syntaxin-2 OS=Mus musculus GN=Stx2 PE=1 SV=1|Syntaxin-2 OS=Mus musculus GN=Stx2 PE=1 SV=1|Syntaxin 2 OS=Mus musculus GN=Stx2 PE=1 SV=1	1	1	3	1	2	591678	3081360	4212750	3565230	35118793873014	360909644503388	36513847749446	1	102768234526618	103972385502408
Heatr6	Q6P1G0	HEAT repeat-containing protein 6 OS=Mus musculus GN=Heatr6 PE=1 SV=1	1	1	3	1	6	672065	33653700	38934500	35349200	383557050576438	333554959442585	362034232536109	1	0.869635844110529	0.943886266702743
Mrps30	Q9D0G0	28S ribosomal protein S30, mitochondrial OS=Mus musculus GN=Mrps30 PE=1 SV=1	1	1	3	1	5	681914	28364400	40773500	33756700	323273981920868	349309818768246	345724400480115	1	108053799038412	106944703197532
Rdx	P26043	Radixin OS=Mus musculus GN=Rdx PE=1 SV=3	1	1	3	1	14	788448	176419000	218759000	187660000	201067791374037	187412575922899	192194856114781	1	0.932086509938649	0.955870926921606
Rps5	D3YYM6|P97461|Q91V55	40S ribosomal protein S5 (Fragment) OS=Mus musculus GN=Rps5 PE=1 SV=1|40S ribosomal protein S5 OS=Mus musculus GN=Rps5 PE=1 SV=3|40S ribosomal protein S5 OS=Mus musculus GN=Rps5 PE=1 SV=1	1	1	3	1	3	725998	34208000	75564800	54477200	389874503728232	647369654144453	557936566958125	1	166045650062747	143106707831052
Akt1	P31750	RAC-alpha serine/threonine-protein kinase OS=Mus musculus GN=Akt1 PE=1 SV=2	1	1	3	1	7	727583	43697900	63421700	59160300	498032538484153	543338750241556	605899251103448	1	109097038497786	121658567319237
Plxna1	P70206	Plexin-A1 OS=Mus musculus GN=Plxna1 PE=1 SV=1	1	1	3	1	14	674734	74337100	101103000	83594600	8472328101934	866157445569454	856146867684786	1	10223369953906	101052137899304
Rnf123	Q05CH9|Q5XPI3|Q5XPI3-2	E3 ubiquitin-protein ligase RNF123 (Fragment) OS=Mus musculus GN=Rnf123 PE=1 SV=1|E3 ubiquitin-protein ligase RNF123 OS=Mus musculus GN=Rnf123 PE=1 SV=1|Isoform 2 of E3 ubiquitin-protein ligase RNF123 OS=Mus musculus GN=Rnf123	1	1	3	1	4	639688	13464000	16860700	23126100	153451541107254	144446958473169	236849486411384	1	0.941319698915301	154348066303121
Gng5	Q3UKC8|Q80SZ7	Guanine nucleotide-binding protein subunit gamma OS=Mus musculus GN=Gng5 PE=1 SV=1|Guanine nucleotide-binding protein G(I)/G(S)/G(O) subunit gamma-5 OS=Mus musculus GN=Gng5 PE=1 SV=2	1	1	3	1	5	784994	109510000	140085000	126087000	124810444642419	120011934129152	129133927437624	1	0.961553614146522	103464039253759
Prkci	Q62074	Protein kinase C iota type OS=Mus musculus GN=Prkci PE=1 SV=3	1	1	3	1	2	709779	23154500	32130200	29889000	263895848824115	275261979937644	306112760013572	1	104307051878298	115997565470457
Plcg1	A2A4A6|Q62077	Phosphoinositide phospholipase C OS=Mus musculus GN=Plcg1 PE=1 SV=1|1-phosphatidylinositol 4,5-bisphosphate phosphodiesterase gamma-1 OS=Mus musculus GN=Plcg1 PE=1 SV=2	1	1	3	1	18	723073	151106000	235962000	203443000	17221812663809	202150522903831	208359256701265	1	117380514380256	120985671351032
Prmt5	A0A0R4J049	Protein arginine N-methyltransferase 5 OS=Mus musculus GN=Prmt5 PE=1 SV=1	1	1	3	1	12	750319	148738000	193318000	154175000	169519276004238	1656170687938	157900681772868	1	0.976980746364559	0.931461515733
Rps27	A0A0G2JDW7|Q6ZWU9	40S ribosomal protein S27 (Fragment) OS=Mus musculus GN=Rps27 PE=1 SV=1|40S ribosomal protein S27 OS=Mus musculus GN=Rps27 PE=1 SV=3	1	1	3	1	2	756118	20870900	28838800	35883500	237869263910827	247064294247335	367506347617754	1	103865581532196	154499299983341
Usp47	Q8BY87|Q8BY87-2	Ubiquitin carboxyl-terminal hydrolase 47 OS=Mus musculus GN=Usp47 PE=1 SV=2|Isoform 2 of Ubiquitin carboxyl-terminal hydrolase 47 OS=Mus musculus GN=Usp47	1	1	3	1	22	73339	186516000	256692000	214669000	212575517239753	219910078848417	219856536114804	1	103450332241408	103425144611945
Akr1c14	Q91WT7	3-alpha-hydroxysteroid dehydrogenase type 1 OS=Mus musculus GN=Akr1c14 PE=1 SV=1	1	1	3	1	6	721321	53678400	69049800	57740700	611782026453622	591555130758549	591360200813532	1	0.966937741188109	0.966619114722166
Sec31a	Q3UPL0	Protein transport protein Sec31A OS=Mus musculus GN=Sec31a PE=1 SV=2	1	1	3	1	30	79801	422711000	626970000	521841000	481771051641322	537130187678586	534451432962772	1	111490756003015	110934733654497
Kif21a	E9Q0J5|F8WGN6|Q9QXL2|Q9QXL2-2|Q9QXL2-3|Q9QXL2-4	Kinesin-like protein KIF21A OS=Mus musculus GN=Kif21a PE=1 SV=2|Kinesin-like protein KIF21A OS=Mus musculus GN=Kif21a PE=1 SV=1|Kinesin-like protein KIF21A OS=Mus musculus GN=Kif21a PE=1 SV=2|Isoform 2 of Kinesin-like protein KIF21A OS=Mus musculus GN=Kif21a|Isoform 3 of Kinesin-like protein KIF21A OS=Mus musculus GN=Kif21a|Isoform 4 of Kinesin-like protein KIF21A OS=Mus musculus GN=Kif21a	1	1	3	1	3	586526	7002830	9882880	7261470	798124669943643	846674193215762	74369454429916	1	10608294983233	0.931802476863263
Bms1	Q6PGF5	BMS1 homolog, ribosome assembly protein (Yeast) OS=Mus musculus GN=Bms1 PE=1 SV=1	1	1	3	1	4	642252	27830600	35038000	31313700	317190170821415	300173333905645	320704042732678	1	0.946351310724093	101107812358171
Kif1bp	Q6ZPU9	KIF1-binding protein OS=Mus musculus GN=Kif1bp PE=1 SV=2	1	1	3	1	8	68197	55893800	73201000	66535900	637031324148883	627118791461476	681437585365419	1	0.984439489375736	10697081282084
Tyw5	A2RSX7	tRNA wybutosine-synthesizing protein 5 OS=Mus musculus GN=Tyw5 PE=2 SV=2	1	1	3	1	3	61983	12926600	17485100	12471800	147326700183974	149796242955465	127731845171711	1	101676235718581	0.866997258556704
Atr	E9QPK4	Serine/threonine-protein kinase ATR OS=Mus musculus GN=Atr PE=1 SV=1	1	1	3	1	8	627576	24453800	32733500	27629300	278704196073124	280430499041053	282969697221152	1	100619403292901	101530476113431
Bpnt1	D3Z0E6|Q9Z0S1	3'(2'),5'-bisphosphate nucleotidase 1 OS=Mus musculus GN=Bpnt1 PE=1 SV=1|3'(2'),5'-bisphosphate nucleotidase 1 OS=Mus musculus GN=Bpnt1 PE=1 SV=2	1	1	3	1	11	763967	76045800	97182600	80628600	866707160185231	832571066830836	825770125532148	1	0.960614040217345	0.952767166889064
Med1	Q925J9|Q925J9-4	Mediator of RNA polymerase II transcription subunit 1 OS=Mus musculus GN=Med1 PE=1 SV=2|Isoform 4 of Mediator of RNA polymerase II transcription subunit 1 OS=Mus musculus GN=Med1	1	1	3	1	4	604806	12910200	20698600	17437300	147139786542102	177326553147422	178586772062788	1	120515706400513	121372183730664
Ndufv1	D3YUM1|Q91YT0	NADH dehydrogenase [ubiquinone] flavoprotein 1, mitochondrial OS=Mus musculus GN=Ndufv1 PE=1 SV=1|NADH dehydrogenase [ubiquinone] flavoprotein 1, mitochondrial OS=Mus musculus GN=Ndufv1 PE=1 SV=1	1	1	3	1	10	752338	128662000	157369000	131395000	146638310917568	134819274454585	134570196734529	1	0.919400077721662	0.917701492144003
Thada	A8C756	Thyroid adenoma-associated protein homolog OS=Mus musculus GN=Thada PE=1 SV=1	1	1	3	1	15	701401	74902200	98455300	84713300	853673352816673	843474388997105	867604204652475	1	0.988052849739404	101631871463463
Gabarapl2	P60521	Gamma-aminobutyric acid receptor-associated protein-like 2 OS=Mus musculus GN=Gabarapl2 PE=1 SV=1	1	1	3	1	2	696607	14698600	19697600	16262500	167522491244733	168750906499795	166554878374008	1	100733283779351	0.994223982323001
Spryd3	E9Q9B3	Protein Spryd3 OS=Mus musculus GN=Spryd3 PE=1 SV=1	1	1	3	1	2	602208	5072650	6686260	6057970	578138710634077	57281721432728	620436253062806	1	0.990795467923328	107316158155599
Kidins220	E9Q9B7	Protein Kidins220 OS=Mus musculus GN=Kidins220 PE=1 SV=1	1	1	3	1	9	641871	24262800	33136200	28097300	276527335975718	283880461983111	287762790723321	1	102659095521767	104063053913986
Dtymk	P97930	Thymidylate kinase OS=Mus musculus GN=Dtymk PE=1 SV=2	1	1	3	1	9	762915	107232000	164146000	141930000	12221416856813	140625184277859	145359777940802	1	115064550964454	118938564688406
Hmgb1	A0A0J9YUZ4|P63158|Q58EV5	High mobility group protein B1 (Fragment) OS=Mus musculus GN=Hmgb1 PE=1 SV=1|High mobility group protein B1 OS=Mus musculus GN=Hmgb1 PE=1 SV=2|High mobility group box 1 OS=Mus musculus GN=Hmgb1 PE=1 SV=1	1	1	3	1	11	805167	262887000	361737000	294568000	2996168693335	309902966171091	301686317681013	1	10343308334423	100690698208054
Psma3	E0CX62|O70435|Q58EV4	Proteasome subunit alpha type-3 OS=Mus musculus GN=Psma3 PE=1 SV=2|Proteasome subunit alpha type-3 OS=Mus musculus GN=Psma3 PE=1 SV=3|Proteasome subunit alpha type OS=Mus musculus GN=Psma3 PE=1 SV=1	1	1	3	1	11	813111	224799000	276900000	234796000	256207315726154	23722243323955	240469910669968	1	0.92590031071987	0.93857550471741
Slc25a1	Q8JZU2	Tricarboxylate transport protein, mitochondrial OS=Mus musculus GN=Slc25a1 PE=1 SV=1	1	1	3	1	7	792422	111113000	132209000	118014000	12663741151998	113264502261349	120865841146381	1	0.894400011038434	0.954424444527683
Osbpl9	A2A8Z1|E9PXZ2	Oxysterol-binding protein-related protein 9 OS=Mus musculus GN=Osbpl9 PE=1 SV=1|Oxysterol-binding protein OS=Mus musculus GN=Osbpl9 PE=1 SV=2	1	1	3	1	11	722252	65487600	82638300	68470900	746373525209101	707968891469116	701255183499392	1	0.948545021436518	0.939549916783196
Sik3	E9PU87|F6S7W6|F6U6U5|Q6P4S6	Serine/threonine-protein kinase SIK3 OS=Mus musculus GN=Sik3 PE=1 SV=1|Serine/threonine-protein kinase SIK3 (Fragment) OS=Mus musculus GN=Sik3 PE=1 SV=1|Serine/threonine-protein kinase SIK3 (Fragment) OS=Mus musculus GN=Sik3 PE=1 SV=1|Serine/threonine-protein kinase SIK3 OS=Mus musculus GN=Sik3 PE=1 SV=3	1	1	3	1	8	726955	72050300	92350600	86431200	821169754325601	791174938357975	885198339967381	1	0.963473062896404	107797241106909
Nphp3	Q7TNH6	Nephrocystin-3 OS=Mus musculus GN=Nphp3 PE=1 SV=2	1	1	3	1	5	587321	12753500	16146600	14427100	145353849488366	138329206953618	147757348857165	1	0.951672125922536	101653550543903
Fam126a	A0A0R4J0A5|Q6P9N1|Q6P9N1-2|Q6P9N1-3	Hyccin OS=Mus musculus GN=Fam126a PE=1 SV=1|Hyccin OS=Mus musculus GN=Fam126a PE=1 SV=3|Isoform 2 of Hyccin OS=Mus musculus GN=Fam126a|Isoform 3 of Hyccin OS=Mus musculus GN=Fam126a	1	1	3	1	3	646842	22559400	34274600	31418800	2571133910023	293633225363388	321780440440109	1	114203785426626	125151179090952
Actr10	Q9QZB7	Actin-related protein 10 OS=Mus musculus GN=Actr10 PE=1 SV=2	1	1	3	1	12	745665	124311000	184269000	130300000	141679400821329	157864718492664	133448735754855	1	111423903247407	0.941906409691459
Rsbn1l	A0A0G2JEI9|D3Z0K6	Protein Rsbn1l OS=Mus musculus GN=Rsbn1l PE=1 SV=1|MCG120108, isoform CRA_a OS=Mus musculus GN=Rsbn1l PE=1 SV=1	1	1	3	1	2	639017	5891090	7517740	6754720	671417735666622	644050767519776	691794968824276	1	0.959240027939277	103034956045274
Myo18a	B2RRE2|E9Q405|E9QAX2|K3W4L0|Q9JMH9|Q9JMH9-1|Q9JMH9-2|Q9JMH9-5|Q9JMH9-6|Q9JMH9-7	Myo18a protein OS=Mus musculus GN=Myo18a PE=1 SV=1|Unconventional myosin-XVIIIa OS=Mus musculus GN=Myo18a PE=1 SV=1|Unconventional myosin-XVIIIa OS=Mus musculus GN=Myo18a PE=1 SV=1|Unconventional myosin-XVIIIa OS=Mus musculus GN=Myo18a PE=1 SV=1|Unconventional myosin-XVIIIa OS=Mus musculus GN=Myo18a PE=1 SV=2|Isoform 1 of Unconventional myosin-XVIIIa OS=Mus musculus GN=Myo18a|Isoform 2 of Unconve…	1	1	3	1	26	719368	182015000	265755000	237038000	207445649544241	227674423060948	242766089223785	1	109751360687076	117026358353209
Cars	Q9ER72|Q9ER72-2	Cysteine--tRNA ligase, cytoplasmic OS=Mus musculus GN=Cars PE=1 SV=2|Isoform 2 of Cysteine--tRNA ligase, cytoplasmic OS=Mus musculus GN=Cars	1	1	3	1	28	775571	271636000	362440000	316128000	309588256240417	310505231864725	323767321079898	1	100296191992372	104579975032538
Aprt	P08030	Adenine phosphoribosyltransferase OS=Mus musculus GN=Aprt PE=1 SV=2	1	1	3	1	5	745635	61152400	85848400	73315400	696964499584609	735470073590543	750870870403795	1	105524753990897	107734450011631
Ttc39b	Q8BYY4	Tetratricopeptide repeat protein 39B OS=Mus musculus GN=Ttc39b PE=1 SV=1	1	1	3	1	8	710807	63643400	79905400	69110900	725354858237177	684555919717569	707809841280138	1	0.943753132613241	0.975811815750874
Anxa6	F8WIT2|P14824	Annexin OS=Mus musculus GN=Anxa6 PE=1 SV=1|Annexin A6 OS=Mus musculus GN=Anxa6 PE=1 SV=3	1	1	3	1	38	878858	1104920000	1510580000	1275510000	125929647058991	129412590539184	130633305404969	1	102765785151896	10373514772401
Aktip	D3Z2J4|D3Z632|Q64362	AKT-interacting protein (Fragment) OS=Mus musculus GN=Aktip PE=1 SV=1|AKT-interacting protein OS=Mus musculus GN=Aktip PE=1 SV=1|AKT-interacting protein OS=Mus musculus GN=Aktip PE=1 SV=1	1	1	3	1	3	63014	17377900	21363600	17146100	198058937626838	183023661060181	175604402772549	1	0.924086856433691	0.886627005459379
Tanc2	A2A690|A2A690-2	Protein TANC2 OS=Mus musculus GN=Tanc2 PE=1 SV=1|Isoform 2 of Protein TANC2 OS=Mus musculus GN=Tanc2	1	1	3	1	2	62965	8105500	10460700	7778000	923797880603724	896176492375921	796595753416163	1	0.970100182293392	0.862305240293005
Arhgef10l	A2AWP6|A2AWP8|A2AWP8-2|A2AWP8-3|A2AWP8-4|A2AWP8-5	Rho guanine nucleotide exchange factor 10-like protein OS=Mus musculus GN=Arhgef10l PE=1 SV=1|Rho guanine nucleotide exchange factor 10-like protein OS=Mus musculus GN=Arhgef10l PE=1 SV=1|Isoform 2 of Rho guanine nucleotide exchange factor 10-like protein OS=Mus musculus GN=Arhgef10l|Isoform 3 of Rho guanine nucleotide exchange factor 10-like protein OS=Mus musculus GN=Arhgef10l|Isoform 4 of Rho …	1	1	3	1	3	630888	9779930	12852200	11959500	111463556923728	110105820024605	12248504645128	1	0.987819006170316	109887975793823
Plpp1	Q61469	Phospholipid phosphatase 1 OS=Mus musculus GN=Plpp1 PE=1 SV=1	1	1	3	1	3	691298	46662300	54693700	47426100	531818318969769	468565279771539	485721649024044	1	0.881062692009628	0.913322523310175
L3hypdh	Q9CXA2	Trans-L-3-hydroxyproline dehydratase OS=Mus musculus GN=L3hypdh PE=1 SV=1	1	1	3	1	6	678073	29260600	39714200	33290100	333488128618753	340234711381801	340945645291841	1	102023035359906	102236216534596
Tmem65	Q4VAE3	Transmembrane protein 65 OS=Mus musculus GN=Tmem65 PE=1 SV=1	1	1	3	1	4	6565	22697800	26395400	21663300	258690759784924	226131492030739	22186799672127	1	0.87413826538971	0.857657215533062
Prdx3	P20108	Thioredoxin-dependent peroxide reductase, mitochondrial OS=Mus musculus GN=Prdx3 PE=1 SV=1	1	1	3	1	9	821114	179692000	230340000	186048000	20479808619017	197334110770667	190543901686257	1	0.96355446694667	0.93039883931983
Sh3d19	Q91X43	SH3 domain-containing protein 19 OS=Mus musculus GN=Sh3d19 PE=1 SV=2	1	1	3	1	2	575432	3176100	4276240	3211330	361985620700211	366348883321149	328893268297497	1	10120536904546	0.908581030542866
Rfc3	Q3TKD1|Q8R323	MCG17786, isoform CRA_a OS=Mus musculus GN=Rfc3 PE=1 SV=1|Replication factor C subunit 3 OS=Mus musculus GN=Rfc3 PE=1 SV=1	1	1	3	1	6	72645	51127400	71781600	62819700	582707837403964	614958678722571	643377555295414	1	105534650342492	110411687298002
Cd302	Q9DCG2	CD302 antigen OS=Mus musculus GN=Cd302 PE=1 SV=2	1	1	3	1	4	675909	42991600	53191800	49250800	489982714993062	455698382968272	504409592856115	1	0.930029507213791	102944364652385
Trmt112	Q8VCR4|Q9DCG9	0610038D11Rik protein OS=Mus musculus GN=Trmt112 PE=1 SV=1|Multifunctional methyltransferase subunit TRM112-like protein OS=Mus musculus GN=Trmt112 PE=1 SV=1	1	1	3	1	2	624136	5247430	7752980	7224230	598058690101343	664203965495679	739880552802989	1	111059997369677	123713703194851
Mvd	Q3UYC1|Q99JF5	Diphosphomevalonate decarboxylase OS=Mus musculus GN=Mvd PE=1 SV=1|Diphosphomevalonate decarboxylase OS=Mus musculus GN=Mvd PE=1 SV=2	1	1	3	1	6	688664	32443800	43330100	37514900	369767610619095	371212414391946	384214579966984	1	100390732917475	103907040241762
Sgcb	P82349	Beta-sarcoglycan OS=Mus musculus GN=Sgcb PE=1 SV=1	1	1	3	1	7	646831	27899800	35888300	32908400	317978855212726	307457921662366	337036406424793	1	0.966913103252348	105993339148076
Psip1	Q99JF8	PC4 and SFRS1-interacting protein OS=Mus musculus GN=Psip1 PE=1 SV=1	1	1	3	1	7	696131	48721800	68260900	55992300	555290797349923	584796561687307	57345369508876	1	105313569840919	103270880379347
Slc12a4	F8WIJ0|Q3TWZ6|Q9JIS8	Solute carrier family 12 member 4 OS=Mus musculus GN=Slc12a4 PE=1 SV=2|Solute carrier family 12 member 4 OS=Mus musculus GN=Slc12a4 PE=1 SV=1|Solute carrier family 12 member 4 OS=Mus musculus GN=Slc12a4 PE=1 SV=2	1	1	3	1	11	723844	72326400	95550900	78142500	824316513869549	818592163099634	800308352549789	1	0.993055639825723	0.97087506932615
Dhx33	Q80VY9	Putative ATP-dependent RNA helicase DHX33 OS=Mus musculus GN=Dhx33 PE=1 SV=1	1	1	3	1	6	631245	20891600	29206700	26886800	238105185397824	250216122820424	275365270030208	1	105086381215245	115648581768654
Farp1	F8VPU2	FERM, RhoGEF and pleckstrin domain-containing protein 1 OS=Mus musculus GN=Farp1 PE=1 SV=1	1	1	3	1	23	777583	231403000	303290000	267561000	26373400896347	259830956219657	274026686011548	1	0.985200798489535	103902673412705
Eif3l	Q8QZY1	Eukaryotic translation initiation factor 3 subunit L OS=Mus musculus GN=Eif3l PE=1 SV=1	1	1	3	1	21	810027	347019000	459735000	365484000	395503567613619	393858632522154	374316022552781	1	0.995840909599399	0.946428940733254
Tspan14	Q8QZY6	Tetraspanin-14 OS=Mus musculus GN=Tspan14 PE=1 SV=1	1	1	3	1	3	668104	56442800	63650200	49214600	643288372282268	545296327922858	504038845025392	1	0.847670114086235	0.783534829390987
Bcl2l13	P59017	Bcl-2-like protein 13 OS=Mus musculus GN=Bcl2l13 PE=1 SV=2	1	1	3	1	2	616235	5005780	8701880	11661800	570517420858497	745496983516991	119436106417956	1	130670327716758	20934699283719
Fkbp14	D6RDT0|P59024|Q542Q0	Peptidyl-prolyl cis-trans isomerase OS=Mus musculus GN=Fkbp14 PE=1 SV=1|Peptidyl-prolyl cis-trans isomerase FKBP14 OS=Mus musculus GN=Fkbp14 PE=1 SV=1|FK506 binding protein 14, isoform CRA_a OS=Mus musculus GN=Fkbp14 PE=1 SV=1	1	1	3	1	2	685334	16332000	21383100	18218200	186138634088211	183190719111758	186584478720575	1	0.98416279892193	100239522888168
Alg5	Q9DB25	Dolichyl-phosphate beta-glucosyltransferase OS=Mus musculus GN=Alg5 PE=1 SV=1	1	1	3	1	10	712993	87911100	114376000	99551200	100193804036199	979868292676298	101956882447265	1	0.977972941642465	101759668103259
Phyhd1	A0A0R4J137|A2AQZ2|A2AQZ5|A2AQZ7|Q9DB26	Phytanoyl-CoA dioxygenase domain-containing protein 1 OS=Mus musculus GN=Phyhd1 PE=1 SV=1|Phytanoyl-CoA dioxygenase domain-containing protein 1 (Fragment) OS=Mus musculus GN=Phyhd1 PE=1 SV=1|Phytanoyl-CoA dioxygenase domain-containing protein 1 (Fragment) OS=Mus musculus GN=Phyhd1 PE=1 SV=1|Phytanoyl-CoA dioxygenase domain-containing protein 1 OS=Mus musculus GN=Phyhd1 PE=1 SV=1|Phytanoyl-CoA dio…	1	1	3	1	2	659838	13991300	20907800	16666500	159461270580357	17911878619306	170692506098103	1	11232745452307	107043237192875
Atp5o	Q9DB20	ATP synthase subunit O, mitochondrial OS=Mus musculus GN=Atp5o PE=1 SV=1	1	1	3	1	6	762649	129775000	202702000	157661000	147906816304172	173656416260466	161470921932817	1	117409339609704	10917071029421
Map4k4	A0A0A6YWM8|B2RUE8	Mitogen-activated protein kinase kinase kinase kinase 4 OS=Mus musculus GN=Map4k4 PE=1 SV=1|Map4k4 protein OS=Mus musculus GN=Map4k4 PE=1 SV=1	1	1	3	1	7	726571	42665800	57818600	47790400	486269515936855	495336546713768	489452683132679	1	101864610155429	100654609654009
Fam160b1	Q8CDM8	Protein FAM160B1 OS=Mus musculus GN=Fam160b1 PE=1 SV=2	1	1	3	1	9	698162	56957000	81616100	63790300	64914879878534	699211622734649	653318103486025	1	107712072184834	100642272574252
P2rx4	D3Z5U5|Q9Z257	P2X purinoceptor OS=Mus musculus GN=P2rx4 PE=1 SV=2|P2X purinoceptor OS=Mus musculus GN=P2rx4 PE=1 SV=1	1	1	3	1	6	709918	43526500	49307000	46845400	496079062983129	422416992262276	479774321253298	1	0.851511429896089	0.967132775909178
Psmd13	B2RT97|Q9WVJ2	26S proteasome non-ATPase regulatory subunit 13 OS=Mus musculus GN=Psmd13 PE=1 SV=1|26S proteasome non-ATPase regulatory subunit 13 OS=Mus musculus GN=Psmd13 PE=1 SV=1	1	1	3	1	16	826292	373189000	478445000	372507000	425329970100077	409887638393991	381508735301869	1	0.963693290405913	0.896971203821125
Efemp2	E9Q3F3|E9Q3N9|F6Z1C2|G5E8D6|Q542X5|Q9WVJ9	EGF-containing fibulin-like extracellular matrix protein 2 (Fragment) OS=Mus musculus GN=Efemp2 PE=1 SV=1|EGF-containing fibulin-like extracellular matrix protein 2 OS=Mus musculus GN=Efemp2 PE=1 SV=1|EGF-containing fibulin-like extracellular matrix protein 2 (Fragment) OS=Mus musculus GN=Efemp2 PE=1 SV=1|EGF-containing fibulin-like extracellular matrix protein 2 OS=Mus musculus GN=Efemp2 PE=1 SV…	1	1	3	1	4	670919	32876500	41162300	32305100	37469916749945	352640699304308	330857617301164	1	0.941130191608514	0.882995335989502
Cd63	P41731|Q549D0	CD63 antigen OS=Mus musculus GN=Cd63 PE=1 SV=2|Tetraspanin OS=Mus musculus GN=Cd63 PE=1 SV=1	1	1	3	1	4	749236	216895000	222554000	173007000	247198989961807	190663782618977	17718776229271	1	0.771296770461866	0.716781902385953
Eif2ak2	Q03963	Interferon-induced, double-stranded RNA-activated protein kinase OS=Mus musculus GN=Eif2ak2 PE=1 SV=2	1	1	3	1	11	746608	116373000	172072000	150958000	132632324667813	147415451543502	154605942072765	1	111145945690626	116567316798516
Tom1l2	Q5SRX1|Q5SRX1-2|Q5SRX1-3|Q5SRX1-4|Q5SRX1-5	TOM1-like protein 2 OS=Mus musculus GN=Tom1l2 PE=1 SV=1|Isoform 2 of TOM1-like protein 2 OS=Mus musculus GN=Tom1l2|Isoform 3 of TOM1-like protein 2 OS=Mus musculus GN=Tom1l2|Isoform 4 of TOM1-like protein 2 OS=Mus musculus GN=Tom1l2|Isoform 5 of TOM1-like protein 2 OS=Mus musculus GN=Tom1l2	1	1	3	1	2	702377	8539880	10152200	8891530	973304921918464	86974705190846	910639629644179	1	0.893601822329344	0.935615971045573
Pex16	Q91XC9	Peroxisomal membrane protein PEX16 OS=Mus musculus GN=Pex16 PE=1 SV=2	1	1	3	1	4	667739	22566700	24420000	20739100	25719659036728	209208083051996	212402661219762	1	0.813417015961387	0.825837780028298
Atp9b	D3YV00	Phospholipid-transporting ATPase OS=Mus musculus GN=Atp9b PE=1 SV=1	1	1	3	1	9	670792	31864400	37779500	35238800	363164088417853	32365998254148	36090355406893	1	0.891222433229906	0.993775446358777
Wdr61	A0MNP4|Q9ERF3	CDW13/WDR61 OS=Mus musculus GN=Wdr61 PE=1 SV=1|WD repeat-containing protein 61 OS=Mus musculus GN=Wdr61 PE=1 SV=1	1	1	3	1	8	751026	70829900	88839600	66398000	807260644048768	761095921994521	680025261446725	1	0.942813114457419	0.842386243476579
Rhot1	Q8BG51|Q8BG51-2|Q8BG51-3|Q8BG51-4	Mitochondrial Rho GTPase 1 OS=Mus musculus GN=Rhot1 PE=1 SV=1|Isoform 2 of Mitochondrial Rho GTPase 1 OS=Mus musculus GN=Rhot1|Isoform 3 of Mitochondrial Rho GTPase 1 OS=Mus musculus GN=Rhot1|Isoform 4 of Mitochondrial Rho GTPase 1 OS=Mus musculus GN=Rhot1	1	1	3	1	8	715279	43374400	56067400	53047000	494345552926504	480333876974182	543288955148715	1	0.971656110044133	109900645799779
Usp8	Q80U87	Ubiquitin carboxyl-terminal hydrolase 8 OS=Mus musculus GN=Usp8 PE=1 SV=2	1	1	3	1	4	641673	16047600	23178700	19619600	182897278005999	198573767184165	20093713092985	1	108571198734654	109863379663452
Syne3	Q4FZC9	Nesprin-3 OS=Mus musculus GN=Syne3 PE=1 SV=1	1	1	3	1	4	629743	19324600	24354000	17762900	22024581486046	208642655800505	181921454208742	1	0.947317232487226	0.825992785942384
Rpl6	P47911|Q3UCH0	60S ribosomal protein L6 OS=Mus musculus GN=Rpl6 PE=1 SV=3|60S ribosomal protein L6 OS=Mus musculus GN=Rpl6 PE=1 SV=1	1	1	3	1	14	855025	318628000	422715000	323753000	363145852940595	3621433039612	331576581326489	1	0.997239266340846	0.913067239076332
Emc1	Q8C7X2|Q8C7X2-2|Z4YJW0	ER membrane protein complex subunit 1 OS=Mus musculus GN=Emc1 PE=1 SV=1|Isoform 2 of ER membrane protein complex subunit 1 OS=Mus musculus GN=Emc1|ER membrane protein complex subunit 1 OS=Mus musculus GN=Emc1 PE=1 SV=1	1	1	3	1	19	770249	269933000	303390000	259049000	307647317630006	259916627015338	265308991163157	1	0.844852570201598	0.862380316548812
Mocs1	Q5RKZ7	Molybdenum cofactor biosynthesis protein 1 OS=Mus musculus GN=Mocs1 PE=1 SV=2	1	1	3	1	9	716691	90189300	104841000	89065900	102790308053954	898181188994855	91218202255321	1	0.873799491410616	0.887420263469209
Ubr1	O70481	E3 ubiquitin-protein ligase UBR1 OS=Mus musculus GN=Ubr1 PE=1 SV=2	1	1	3	1	19	744325	153566000	196869000	165682000	175021831266164	168659238748418	169685751629592	1	0.963646863527152	0.969511919753272
Igfbp7	F8WH23|Q61581	Insulin-like growth factor-binding protein 7 OS=Mus musculus GN=Igfbp7 PE=1 SV=1|Insulin-like growth factor-binding protein 7 OS=Mus musculus GN=Igfbp7 PE=1 SV=3	1	1	3	1	4	662925	20240200	28986100	21305500	230681066720071	24832622506771	218203533355722	1	107649157600372	0.945910023992171
Gpam	Q61586	Glycerol-3-phosphate acyltransferase 1, mitochondrial OS=Mus musculus GN=Gpam PE=1 SV=2	1	1	3	1	4	677133	19523500	25192500	24421100	222512712626817	215826152018321	250112426764611	1	0.969949759141582	112403657216692
Lrrc59	Q922Q8	Leucine-rich repeat-containing protein 59 OS=Mus musculus GN=Lrrc59 PE=1 SV=1	1	1	3	1	9	802295	146444000	190358000	157240000	166904764452692	163081213241655	161039748350678	1	0.977091419627383	0.964860103776866
Mcts1	Q9DB27|Q9DB27-2	Malignant T-cell-amplified sequence 1 OS=Mus musculus GN=Mcts1 PE=1 SV=1|Isoform 2 of Malignant T-cell-amplified sequence 1 OS=Mus musculus GN=Mcts1	1	1	3	1	3	752646	54193700	67814200	53879000	617654989847307	580969647244256	551810010263684	1	0.940605446072539	0.893395211459555
Got2	P05202	Aspartate aminotransferase, mitochondrial OS=Mus musculus GN=Got2 PE=1 SV=1	1	1	3	1	20	852518	489919000	582730000	428869000	558369173854159	499229427669493	439232738714112	1	0.894084865436871	0.786635006517812
Got1	P05201	Aspartate aminotransferase, cytoplasmic OS=Mus musculus GN=Got1 PE=1 SV=3	1	1	3	1	15	807969	266059000	295500000	262572000	303232052699455	253157201236139	268917125438401	1	0.834862934120799	0.886836081622727
Pikfyve	D3Z5N5|Q9Z1T6|Q9Z1T6-1	1-phosphatidylinositol 3-phosphate 5-kinase OS=Mus musculus GN=Pikfyve PE=1 SV=2|1-phosphatidylinositol 3-phosphate 5-kinase OS=Mus musculus GN=Pikfyve PE=1 SV=3|Isoform 2 of 1-phosphatidylinositol 3-phosphate 5-kinase OS=Mus musculus GN=Pikfyve	1	1	3	1	6	649551	38142700	50362100	42731800	434718961452141	431456117914537	437644258367559	1	0.992494361123092	100672916797935
Cox5b	P19536|Q9D881	Cytochrome c oxidase subunit 5B, mitochondrial OS=Mus musculus GN=Cox5b PE=1 SV=1|Cytochrome c oxidase subunit 5B, mitochondrial OS=Mus musculus GN=Cox5b PE=1 SV=1	1	1	3	1	5	706101	95603500	116637000	95949500	108960965613839	999238459579679	982681463646233	1	0.917060943752106	0.901865597565358
Pgam5	Q8BX10|Q8BX10-2	Serine/threonine-protein phosphatase PGAM5, mitochondrial OS=Mus musculus GN=Pgam5 PE=1 SV=1|Isoform 2 of Serine/threonine-protein phosphatase PGAM5, mitochondrial OS=Mus musculus GN=Pgam5	1	1	3	1	6	723127	90344900	113697000	101805000	102967648070266	97405124564959	104265146151366	1	0.945977949292272	101260102668572
Kifap3	P70188|P70188-2	Kinesin-associated protein 3 OS=Mus musculus GN=Kifap3 PE=1 SV=1|Isoform KAP3B of Kinesin-associated protein 3 OS=Mus musculus GN=Kifap3	1	1	3	1	8	695276	60490600	77605900	68903500	689421850304694	664855920250818	705685722493065	1	0.9643673462873	10235905957741
Pelp1	Q9DBD5	Proline-, glutamic acid- and leucine-rich protein 1 OS=Mus musculus GN=Pelp1 PE=1 SV=2	1	1	3	1	11	730075	82433800	113683000	92233500	939512303128865	973931306535632	944623481906785	1	103663496826187	10054402467758
Hells	Q60848|Q60848-2	Lymphocyte-specific helicase OS=Mus musculus GN=Hells PE=1 SV=2|Isoform 2 of Lymphocyte-specific helicase OS=Mus musculus GN=Hells	1	1	3	1	7	632081	31246200	38558600	32264000	356118355893156	330334594232953	330436685371805	1	0.927597774072792	0.927884451625809
Tmed10	Q9D1D4	Transmembrane emp24 domain-containing protein 10 OS=Mus musculus GN=Tmed10 PE=1 SV=1	1	1	3	1	7	757745	135974000	177620000	140834000	154971924023452	152168467287862	144237292795849	1	0.981909905595764	0.93073176773634
Lysmd2	G3X915|Q9D7V2	LysM and putative peptidoglycan-binding domain-containing protein 2 OS=Mus musculus GN=Lysmd2 PE=1 SV=1|LysM and putative peptidoglycan-binding domain-containing protein 2 OS=Mus musculus GN=Lysmd2 PE=1 SV=2	1	1	3	1	2	690853	28810300	34914300	27331800	328355981488584	299113586163076	279922805518384	1	0.910943010104647	0.852497963488799
Naaa	G3XA18|Q9D7V9	N-acylethanolamine-hydrolyzing acid amidase OS=Mus musculus GN=Naaa PE=1 SV=1|N-acylethanolamine-hydrolyzing acid amidase OS=Mus musculus GN=Naaa PE=1 SV=2	1	1	3	1	5	704102	49345000	61099300	51425300	562393515741042	523442564652698	526680066831475	1	0.930740753586002	0.936497402779425
Man2a2	Q8BRK9	Alpha-mannosidase 2x OS=Mus musculus GN=Man2a2 PE=1 SV=2	1	1	3	1	6	680401	44703300	52240400	44736100	509491256504743	44754766346722	458171603039352	1	0.878420694670064	0.899272749413878
Rabl6	Q5U3K5	Rab-like protein 6 OS=Mus musculus GN=Rabl6 PE=1 SV=2	1	1	3	1	5	668197	27683800	33155700	27147900	315517065783198	284047520034688	278039365571697	1	0.900260400589126	0.881218151802752
Lmna	P48678	Prelamin-A/C OS=Mus musculus GN=Lmna PE=1 SV=2	1	1	3	1	37	862834	786922000	1037570000	698599000	896868639566262	888894474743085	715480839214166	1	0.991108882091102	0.797754328393267
Ap1b1	O35643|Q5SVG4|Q5SVG5	AP-1 complex subunit beta-1 OS=Mus musculus GN=Ap1b1 PE=1 SV=2|AP-1 complex subunit beta-1 OS=Mus musculus GN=Ap1b1 PE=1 SV=1|AP-1 complex subunit beta-1 OS=Mus musculus GN=Ap1b1 PE=1 SV=1	1	1	3	1	14	765461	133761000	202469000	171512000	152449729575514	17345680330653	175656635201739	1	113779672676041	115222661063973
Vma21	Q78T54	Vacuolar ATPase assembly integral membrane protein Vma21 OS=Mus musculus GN=Vma21 PE=1 SV=1	1	1	3	1	3	706597	38960300	44960000	39796900	444037290329836	385175897379926	407586031616453	1	0.867440428468998	0.917909465021944
Atl3	Q91YH5	Atlastin-3 OS=Mus musculus GN=Atl3 PE=1 SV=1	1	1	3	1	19	796951	227721000	322808000	266850000	259537569759987	276552182120594	273298504498718	1	106555741573885	105302097400179
Xrcc5	P27641	X-ray repair cross-complementing protein 5 OS=Mus musculus GN=Xrcc5 PE=1 SV=4	1	1	3	1	5	686842	40097800	53653200	46097200	457001574941355	459651233480974	472111516641495	1	100579791993049	103306321581513
Naa10	B1AUY7|B1AUY8|Q540H0|Q9QY36	N-alpha-acetyltransferase 10 OS=Mus musculus GN=Naa10 PE=1 SV=1|N-alpha-acetyltransferase 10 OS=Mus musculus GN=Naa10 PE=1 SV=1|N-acetyltransferase ARD1 homolog (S. cerevisiae), isoform CRA_e OS=Mus musculus GN=Naa10 PE=1 SV=1|N-alpha-acetyltransferase 10 OS=Mus musculus GN=Naa10 PE=1 SV=1	1	1	3	1	5	692986	65532000	90364000	74963100	746879559702948	77415557808807	767746041693378	1	103651996902415	102793821536464
Me1	P06801	NADP-dependent malic enzyme OS=Mus musculus GN=Me1 PE=1 SV=2	1	1	3	1	17	814432	239819000	289187000	255693000	273325870000002	247748803904824	261871892489378	1	0.906422812830787	0.958094059992845
Tmem120a	Q8C1E7	Transmembrane protein 120A OS=Mus musculus GN=Tmem120a PE=1 SV=1	1	1	3	1	5	705963	18600500	22805400	21634900	211993121684898	195375676381408	221577133782249	1	0.921613280792243	104520907103579
Top2b	Q64511	DNA topoisomerase 2-beta OS=Mus musculus GN=Top2b PE=1 SV=2	1	1	3	1	16	717505	122475000	182224000	114007000	13958687980623	156112750720995	116762010876467	1	11183912910562	0.836482705527575
Sdc3	Q64519	Syndecan-3 OS=Mus musculus GN=Sdc3 PE=1 SV=2	1	1	3	1	2	629439	6484660	11897400	7966340	739067937133522	101925972453022	815884882266562	1	137911506279575	110393759663147
Dab2ip	A2AUX3|A2AUX5|B7ZD29|F6RK07|Q3UHC7|Q3UHC7-2|Q3UHC7-3|Q3UHC7-4	Disabled homolog 2-interacting protein OS=Mus musculus GN=Dab2ip PE=1 SV=1|Disabled homolog 2-interacting protein OS=Mus musculus GN=Dab2ip PE=1 SV=1|Disabled homolog 2-interacting protein OS=Mus musculus GN=Dab2ip PE=1 SV=1|Disabled homolog 2-interacting protein (Fragment) OS=Mus musculus GN=Dab2ip PE=1 SV=1|Disabled homolog 2-interacting protein OS=Mus musculus GN=Dab2ip PE=1 SV=1|Isoform 2 of …	1	1	3	1	4	649139	14502600	18961400	16156500	165288645280902	16244382252179	165469263179072	1	0.982788758693755	100109274232276
Lsm4	Q9CY46|Q9QXA5	LSM4 homolog, U6 small nuclear RNA associated (S. cerevisiae), isoform CRA_b OS=Mus musculus GN=Lsm4 PE=1 SV=1|U6 snRNA-associated Sm-like protein LSm4 OS=Mus musculus GN=Lsm4 PE=1 SV=1	1	1	3	1	2	712726	10904100	17879900	14694400	12427591721536	153178525968935	150494942645904	1	123256805824646	121097430635019
Cyhr1	Q9QXA1	Cysteine and histidine-rich protein 1 OS=Mus musculus GN=Cyhr1 PE=1 SV=1	1	1	3	1	2	613053	8376660	10695000	7616180	95470245568293	916249159803883	780022710883659	1	0.95972221957726	0.817032266168922
Epb41l2	O70318	Band 4.1-like protein 2 OS=Mus musculus GN=Epb41l2 PE=1 SV=2	1	1	3	1	15	801096	185484000	254466000	200547000	211399328956756	218003046936566	205393274055478	1	103123812176888	0.971589054085851
Dnajb6	O54946|O54946-2	DnaJ homolog subfamily B member 6 OS=Mus musculus GN=Dnajb6 PE=1 SV=4|Isoform B of DnaJ homolog subfamily B member 6 OS=Mus musculus GN=Dnajb6	1	1	3	1	4	678168	33879700	46868900	35845200	386132811738815	401529595567394	367114092316187	1	103987432137467	0.950745653193821
Mink1	G3X9G2|Q5SXG1|Q5SXG3|Q9JM52|Q9JM52-2|Q9JM52-3	Misshapen-like kinase 1 OS=Mus musculus GN=Mink1 PE=1 SV=1|Misshapen-like kinase 1 OS=Mus musculus GN=Mink1 PE=1 SV=1|Misshapen-like kinase 1 OS=Mus musculus GN=Mink1 PE=1 SV=1|Misshapen-like kinase 1 OS=Mus musculus GN=Mink1 PE=1 SV=3|Isoform 1 of Misshapen-like kinase 1 OS=Mus musculus GN=Mink1|Isoform 3 of Misshapen-like kinase 1 OS=Mus musculus GN=Mink1	1	1	3	1	3	637438	9924540	12813000	11020500	11311170215245	109769990505537	112868134488594	1	0.970456534705759	0.997846662553728
Hars	Q61035	Histidine--tRNA ligase, cytoplasmic OS=Mus musculus GN=Hars PE=1 SV=2	1	1	3	1	15	785614	154284000	212584000	199264000	175840148308017	182122404289622	204079270003494	1	103572708532184	11605954155931
Fam83d	Q9D7I8	Protein FAM83D OS=Mus musculus GN=Fam83d PE=2 SV=1	1	1	3	1	3	627802	10326300	14336500	10672300	117690630491373	122821936227474	109301990989757	1	104359995111487	0.92872296234125
Prmt3	Q922H1|Q922H1-2	Protein arginine N-methyltransferase 3 OS=Mus musculus GN=Prmt3 PE=1 SV=2|Isoform 2 of Protein arginine N-methyltransferase 3 OS=Mus musculus GN=Prmt3	1	1	3	1	10	763638	52632200	74793500	65026800	59985830376301	640761865673609	665981907151479	1	106818870665623	11102320380891
Cmpk2	Q3U5Q7	UMP-CMP kinase 2, mitochondrial OS=Mus musculus GN=Cmpk2 PE=1 SV=2	1	1	3	1	4	659166	19976700	25963900	23674000	227677911559512	222434797197123	242460887970869	1	0.976971352528334	10649293394783
Prim2	P33610	DNA primase large subunit OS=Mus musculus GN=Prim2 PE=1 SV=1	1	1	3	1	6	662634	38197700	58843000	50608200	435345805982807	504112663023285	518311612342964	1	115795915820352	119057449324189
Ak1	Q9R0Y5|Q9R0Y5-2	Adenylate kinase isoenzyme 1 OS=Mus musculus GN=Ak1 PE=1 SV=1|Isoform 2 of Adenylate kinase isoenzyme 1 OS=Mus musculus GN=Ak1	1	1	3	1	9	740311	65435300	126412000	103940000	745777453046304	108298166235746	106451739020411	1	145215125227206	142739283127405
Ghdc	Q99J23	GH3 domain-containing protein OS=Mus musculus GN=Ghdc PE=2 SV=2	1	1	3	1	5	661037	22927600	33961100	27563100	261309830205783	290947445918802	282291699806955	1	111341944422711	108029498769583
Mcoln1	Q99J21	Mucolipin-1 OS=Mus musculus GN=Mcoln1 PE=1 SV=1	1	1	3	1	2	622727	12583300	15598300	15712700	143414050595284	133631877226452	160924017674237	1	0.931790690464228	112209380466051
Slc33a1	Q99J27	Acetyl-coenzyme A transporter 1 OS=Mus musculus GN=Slc33a1 PE=1 SV=1	1	1	3	1	7	714811	47946900	57506500	50737800	54645912777149	492662761180574	519638930543565	1	0.901554638111176	0.950920030675853
Trmt10c	Q3UFY8	Mitochondrial ribonuclease P protein 1 OS=Mus musculus GN=Trmt10c PE=1 SV=2	1	1	3	1	8	686122	45481200	61439900	51456700	518357117603029	526360511953579	527001654728844	1	101543992371043	101667679835437
Nup98	Q6PFD9	Nuclear pore complex protein Nup98-Nup96 OS=Mus musculus GN=Nup98 PE=1 SV=2	1	1	3	1	11	700864	58405600	77648200	68153100	665658744005777	665218307716548	698000386245141	1	0.999338345220888	104858591963314
Sntb1	Q99L88	Beta-1-syntrophin OS=Mus musculus GN=Sntb1 PE=1 SV=4	1	1	3	1	4	642322	20916400	30722100	24200400	238387835295287	26319867519786	247852093995533	1	110407762573891	103970109753512
Arcn1	Q5XJY5	Coatomer subunit delta OS=Mus musculus GN=Arcn1 PE=1 SV=2	1	1	3	1	21	822372	266927000	365964000	295421000	30422132734058	313524270704508	302559930663353	1	10305795239448	0.994538855340122
Parl	Q5XJY4	Presenilins-associated rhomboid-like protein, mitochondrial OS=Mus musculus GN=Parl PE=1 SV=1	1	1	3	1	3	673721	15196800	19954000	15203600	173200562975246	170947505701046	15570999224271	1	0.986991628459529	0.899015508771548
Mesdc2	Q9ERE7	LDLR chaperone MESD OS=Mus musculus GN=Mesdc2 PE=1 SV=1	1	1	3	1	8	75795	92590200	119497000	83003900	105526655387914	102374030714433	850097123386216	1	0.970124849860043	0.805575728958027
Tm9sf3	Q9ET30	Transmembrane 9 superfamily member 3 OS=Mus musculus GN=Tm9sf3 PE=1 SV=1	1	1	3	1	12	795153	193102000	222597000	194455000	220081695565157	19070062106112	199154059180431	1	0.866499235983311	0.904909691235411
Arl3	Q543P7|Q9WUL7	ADP-ribosylation factor-like protein 3 OS=Mus musculus GN=Arl3 PE=1 SV=1|ADP-ribosylation factor-like protein 3 OS=Mus musculus GN=Arl3 PE=1 SV=1	1	1	3	1	5	738488	30244000	47353000	37853200	344696108827077	40567691878629	387679331103274	1	117691180259248	112469889034274
Raver1	Q9CW46	Ribonucleoprotein PTB-binding 1 OS=Mus musculus GN=Raver1 PE=1 SV=2	1	1	3	1	3	640623	20624500	27620600	23920500	23506100041344	236627877917526	244985455381735	1	100666583355525	104222076376277
Thumpd3	P97770|P97770-2	THUMP domain-containing protein 3 OS=Mus musculus GN=Thumpd3 PE=1 SV=1|Isoform 2 of THUMP domain-containing protein 3 OS=Mus musculus GN=Thumpd3	1	1	3	1	7	725799	39093100	54604600	47556200	445550834942064	467801952982025	487054088051038	1	104994069429329	109315043279937
Anp32e	E9PZF5|E9Q5H2	Acidic leucine-rich nuclear phosphoprotein 32 family member E (Fragment) OS=Mus musculus GN=Anp32e PE=1 SV=1|Acidic leucine-rich nuclear phosphoprotein 32 family member E (Fragment) OS=Mus musculus GN=Anp32e PE=1 SV=1	1	1	3	1	5	775307	32391100	40471900	32075600	369166979586985	34672598757052	328507157987599	1	0.939211811301296	0.889860621757464
Pfkfb2	A0A087WRG0|A0A087WRM7|B2Z893|Q6GTL7	6-phosphofructo-2-kinase/fructose-2,6-bisphosphatase 2 OS=Mus musculus GN=Pfkfb2 PE=1 SV=1|6-phosphofructo-2-kinase/fructose-2,6-bisphosphatase 2 OS=Mus musculus GN=Pfkfb2 PE=1 SV=1|6-phosphofructo-2-kinase/fructose-2, 6-biphosphatase 2, isoform CRA_a OS=Mus musculus GN=Pfkfb2 PE=1 SV=1|6-phosphofructo-2-kinase/fructose-2, 6-biphosphatase 2 OS=Mus musculus GN=Pfkfb2 PE=1 SV=1	1	1	3	1	15	67528	92664500	115878000	97662700	105611336385421	992736046187524	100022746319307	1	0.939990042891425	0.947083426293187
Prcp	Q7TMR0	Lysosomal Pro-X carboxypeptidase OS=Mus musculus GN=Prcp PE=1 SV=2	1	1	3	1	10	736748	80201800	102840000	80775200	914073812357077	881038462779173	82727155183005	1	0.963859210130178	0.905038018425237
Nbeal1	E9PYP2	Protein Nbeal1 OS=Mus musculus GN=Nbeal1 PE=1 SV=1	1	1	3	1	9	688928	46894500	66375400	54316100	534464742606512	568643333161733	556286636694877	1	106394919595358	104082943616064
Avl9	A0A0N4SUI4|Q80U56	Late secretory pathway protein AVL9 homolog OS=Mus musculus GN=Avl9 PE=1 SV=1|Late secretory pathway protein AVL9 homolog OS=Mus musculus GN=Avl9 PE=1 SV=2	1	1	3	1	2	660153	7737120	11123000	9497080	881812973656985	952916260355176	972657958068083	1	108063306939488	110302069387157
Stk11	Q9WTK7|Q9WTK7-2	Serine/threonine-protein kinase STK11 OS=Mus musculus GN=Stk11 PE=1 SV=1|Isoform 2 of Serine/threonine-protein kinase STK11 OS=Mus musculus GN=Stk11	1	1	3	1	4	613837	15524600	21828200	18313500	176936556378021	187003926227501	187560508230739	1	105689819026415	106004384888118
Rad50	P70388|Q5SV02	DNA repair protein RAD50 OS=Mus musculus GN=Rad50 PE=1 SV=1|DNA repair protein RAD50 OS=Mus musculus GN=Rad50 PE=1 SV=1	1	1	3	1	34	72192	308664000	407024000	356297000	351789709479568	348700699410959	364907016141577	1	0.991219157396109	103728735181428
Mitd1	Q8VDV8	MIT domain-containing protein 1 OS=Mus musculus GN=Mitd1 PE=1 SV=1	1	1	3	1	3	620391	10255500	12771600	10638100	116883710622805	109415313411419	108951726464599	1	0.936104037324014	0.932137813593175
Nap1l1	E9PW66|P28656	Nucleosome assembly protein 1-like 1 OS=Mus musculus GN=Nap1l1 PE=1 SV=1|Nucleosome assembly protein 1-like 1 OS=Mus musculus GN=Nap1l1 PE=1 SV=2	1	1	3	1	4	794622	113257000	196655000	142439000	129080965472253	168475903245661	145881078067427	1	130519556178774	113015174261913
Adssl1	P28650	Adenylosuccinate synthetase isozyme 1 OS=Mus musculus GN=Adssl1 PE=1 SV=2	1	1	3	1	6	693887	50718800	66462600	57036500	578050952399772	569390382500068	584148028924157	1	0.98501763579188	101054764549574
Atxn10	P28658	Ataxin-10 OS=Mus musculus GN=Atxn10 PE=1 SV=2	1	1	3	1	19	820465	282809000	395484000	346338000	322322317951582	338814289589419	35470735413557	1	105116608661369	110047407325003
Rnf213	E9Q555	E3 ubiquitin-protein ligase RNF213 OS=Mus musculus GN=Rnf213 PE=1 SV=2	1	1	3	1	119	784207	1168290000	1511570000	1448320000	133152035769602	129497404626907	148331905578259	1	0.972552945799349	111400403847315
Dsp	E9PZW0|E9Q557	Desmoplakin OS=Mus musculus GN=Dsp PE=1 SV=1|Desmoplakin OS=Mus musculus GN=Dsp PE=1 SV=1	1	1	3	1	4	605923	15792600	9589660	5934640	179990998818361	821553802506299	607805222686254	1	0.456441604246764	0.337686454698563
Spg20	D3Z3F8|Q8R1X6	Spartin OS=Mus musculus GN=Spg20 PE=1 SV=1|Spartin OS=Mus musculus GN=Spg20 PE=1 SV=1	1	1	3	1	2	605039	9008180	11046100	10938500	102667788441143	946328176167336	112028318960436	1	0.921738152283124	109117300237415
Tln1	P26039	Talin-1 OS=Mus musculus GN=Tln1 PE=1 SV=2	1	1	3	1	69	810449	905551000	1344480000	1038050000	103207216652714	115182671376638	106313476707849	1	111603311388796	103009731446966
Supt5h	O55201	Transcription elongation factor SPT5 OS=Mus musculus GN=Supt5h PE=1 SV=1	1	1	3	1	18	725152	142463000	176775000	178602000	162367549767993	15144454906436	182917967024471	1	0.932726701121988	112656726843413
Emc2	Q6A0D1|Q9CRD2	ER membrane protein complex subunit 2 (Fragment) OS=Mus musculus GN=Emc2 PE=1 SV=1|ER membrane protein complex subunit 2 OS=Mus musculus GN=Emc2 PE=1 SV=1	1	1	3	1	3	738558	44805500	50784400	40591000	510656047614455	435073995616127	415718928090968	1	0.851990292974279	0.814087936553402
9030617O03Rik|Q8BH86	E9QMK9|Q8BH86	Protein 9030617O03Rik OS=Mus musculus GN=9030617O03Rik PE=1 SV=1|UPF0317 protein C14orf159 homolog, mitochondrial OS=Mus musculus PE=1 SV=1	1	1	3	1	9	719318	39888900	66006800	47656600	454620705442151	565485507632947	488082349990391	1	124386219295263	107360343281263
Napepld	Q8BH82	N-acyl-phosphatidylethanolamine-hydrolyzing phospholipase D OS=Mus musculus GN=Napepld PE=1 SV=1	1	1	3	1	2	584971	4792090	7136950	5857530	546162801266097	611428185232566	599907884225735	1	111949803944021	10984048764124
Hmgcl	P38060	Hydroxymethylglutaryl-CoA lyase, mitochondrial OS=Mus musculus GN=Hmgcl PE=1 SV=2	1	1	3	1	4	672635	37600100	51010900	42702600	428534855227779	437014439138292	437345202106312	1	101978738440309	102055923052945
Tubb2a	Q7TMM9	Tubulin beta-2A chain OS=Mus musculus GN=Tubb2a PE=1 SV=1	1	1	3	1	3	754659	33636700	67447100	63795300	383363298630596	57782467233482	653369311749937	1	150725088812324	170430845645325
Mecp2	D3Z7U4|Q9Z2D6|Q9Z2D6-2	Methyl-CpG-binding protein 2 OS=Mus musculus GN=Mecp2 PE=1 SV=1|Methyl-CpG-binding protein 2 OS=Mus musculus GN=Mecp2 PE=1 SV=1|Isoform B of Methyl-CpG-binding protein 2 OS=Mus musculus GN=Mecp2	1	1	3	1	4	616329	15294500	21619600	14306000	174314066805176	185216833429604	146517084705215	1	106254668268748	0.840535060598241
Clic4	Q543N5|Q9QYB1	Chloride intracellular channel protein OS=Mus musculus GN=Clic4 PE=1 SV=1|Chloride intracellular channel protein 4 OS=Mus musculus GN=Clic4 PE=1 SV=3	1	1	3	1	11	801033	153270000	274411000	232640000	174684474936933	23509008713506	23826181033008	1	134579840148895	136395527087396
Clpx	Q6P8N8|Q9JHS4	ATP-dependent Clp protease ATP-binding subunit clpX-like, mitochondrial OS=Mus musculus GN=Clpx PE=1 SV=1|ATP-dependent Clp protease ATP-binding subunit clpX-like, mitochondrial OS=Mus musculus GN=Clpx PE=1 SV=2	1	1	3	1	8	683761	52035000	77406000	59569200	593051911877294	663143361045163	610087062926178	1	111818771302161	102872455295686
Msh6	P54276	DNA mismatch repair protein Msh6 OS=Mus musculus GN=Msh6 PE=1 SV=3	1	1	3	1	19	726062	189014000	269148000	210137000	215422531126309	23058123315839	215215019073814	1	107036730073139	0.999036720757989
Impdh2	P24547|Q3UAT9	Inosine-5'-monophosphate dehydrogenase 2 OS=Mus musculus GN=Impdh2 PE=1 SV=2|Inosine-5'-monophosphate dehydrogenase OS=Mus musculus GN=Impdh2 PE=1 SV=1	1	1	3	1	11	787147	124116000	163388000	127079000	141457155942274	1399757996466	130149899393639	1	0.98952788011461	0.920065856878607
Txndc11	Q8K2W3	Thioredoxin domain-containing protein 11 OS=Mus musculus GN=Txndc11 PE=1 SV=1	1	1	3	1	4	621002	20563900	25184100	24347900	234370331712377	21575418854995	249362737780938	1	0.920569540408924	106396887335962
Luc7l2	Q7TNC4|Q7TNC4-2|Q7TNC4-3|Q7TNC4-4	Putative RNA-binding protein Luc7-like 2 OS=Mus musculus GN=Luc7l2 PE=1 SV=1|Isoform 2 of Putative RNA-binding protein Luc7-like 2 OS=Mus musculus GN=Luc7l2|Isoform 3 of Putative RNA-binding protein Luc7-like 2 OS=Mus musculus GN=Luc7l2|Isoform 4 of Putative RNA-binding protein Luc7-like 2 OS=Mus musculus GN=Luc7l2	1	1	3	1	5	694954	23047600	37300200	28153100	262677490999965	319553781304508	28833427494858	1	121652517727356	109767408638991
Ttc39c	E9PV21|G3X8X1|Q8VE09	Tetratricopeptide repeat protein 39C OS=Mus musculus GN=Ttc39c PE=1 SV=1|RIKEN cDNA 2810439F02 OS=Mus musculus GN=Ttc39c PE=1 SV=1|Tetratricopeptide repeat protein 39C OS=Mus musculus GN=Ttc39c PE=1 SV=2	1	1	3	1	4	650766	20750800	27366200	23063800	236500463399316	234448412875411	236211431443041	1	0.991323270599936	0.998777879957945
Pdk4	O70571|Q544J2	[Pyruvate dehydrogenase (acetyl-transferring)] kinase isozyme 4, mitochondrial OS=Mus musculus GN=Pdk4 PE=1 SV=1|Pyruvate dehydrogenase kinase, isoenzyme 4 OS=Mus musculus GN=Pdk4 PE=1 SV=1	1	1	3	1	2	650906	10451200	15696200	13675400	119114137434651	134470594316164	140058698460625	1	112892220195053	117583606343508
Usp10	P52479|P52479-2	Ubiquitin carboxyl-terminal hydrolase 10 OS=Mus musculus GN=Usp10 PE=1 SV=3|Isoform 2 of Ubiquitin carboxyl-terminal hydrolase 10 OS=Mus musculus GN=Usp10	1	1	3	1	3	676926	15329200	18037800	16226100	174709548718161	154531267832731	166182082212728	1	0.884503846335377	0.95119060996953
Ercc3	P49135	TFIIH basal transcription factor complex helicase XPB subunit OS=Mus musculus GN=Ercc3 PE=2 SV=1	1	1	3	1	5	633636	25173700	38047100	32319300	28690902112089	325952533033891	331003048770673	1	113608324952791	115368644554123
Sema4b	Q62179	Semaphorin-4B OS=Mus musculus GN=Sema4b PE=1 SV=2	1	1	3	1	3	621017	15998000	22384500	16410900	18233197821107	191769792591212	168074739646918	1	10517617067107	0.921806154334336
Golga7	Q91W53	Golgin subfamily A member 7 OS=Mus musculus GN=Golga7 PE=1 SV=1	1	1	3	1	4	66244	27195200	31427700	24769600	309948406916218	269243606541082	253681642759282	1	0.868672335566676	0.818464096277334
Csde1	Q3U1S6|Q91W50	Cold shock domain-containing protein E1 OS=Mus musculus GN=Csde1 PE=1 SV=1|Cold shock domain-containing protein E1 OS=Mus musculus GN=Csde1 PE=1 SV=1	1	1	3	1	23	776563	258523000	350557000	283557000	29464314291199	300324971214001	290409233802297	1	10192837622008	0.985630383019102
Nipbl	Q6KCD5|Q6KCD5-2	Nipped-B-like protein OS=Mus musculus GN=Nipbl PE=1 SV=1|Isoform 2 of Nipped-B-like protein OS=Mus musculus GN=Nipbl	1	1	3	1	11	682282	58982200	80862300	70581900	672230354121821	692753758156245	722875312523069	1	103053031436112	107533869616377
Fbxo6	Q9QZN4	F-box only protein 6 OS=Mus musculus GN=Fbxo6 PE=1 SV=1	1	1	3	1	3	698627	21248200	26991600	21295800	242169417391202	231239184869217	218104189323733	1	0.954865347409545	0.900626477419344
C1qbp	Q8R5L1	Complement component 1 Q subcomponent-binding protein, mitochondrial OS=Mus musculus GN=C1qbp PE=1 SV=1	1	1	3	1	5	679199	41749900	65255600	50095700	475830844925261	559049917461421	513062765291976	1	117489213535375	107824612625221
Sned1	A0A0R4J0N0|Q70E20	Sushi, nidogen and EGF-like domain-containing protein 1 OS=Mus musculus GN=Sned1 PE=1 SV=1|Sushi, nidogen and EGF-like domain-containing protein 1 OS=Mus musculus GN=Sned1 PE=2 SV=2	1	1	3	1	5	700848	17965800	25749700	22539500	204759335801002	220599728753644	230841732889221	1	107736102918422	112738074670044
Srd5a3	Q9WUP4	Polyprenol reductase OS=Mus musculus GN=Srd5a3 PE=1 SV=2	1	1	3	1	3	667055	23523800	26294500	24663600	268104824918212	225267073702322	252596027564346	1	0.840220140652233	0.942153978920011
Samd9l	E9PX59|Q69Z37	Sterile alpha motif domain-containing protein 9-like OS=Mus musculus GN=Samd9l PE=1 SV=1|Sterile alpha motif domain-containing protein 9-like OS=Mus musculus GN=Samd9l PE=1 SV=2	1	1	3	1	32	782827	337763000	440730000	397981000	38495434402116	377576897803058	407598321599791	1	0.98083552937463	105882250175981
Peak1	A0A087WQ01|Q69Z38	Pseudopodium-enriched atypical kinase 1 OS=Mus musculus GN=Peak1 PE=1 SV=1|Pseudopodium-enriched atypical kinase 1 OS=Mus musculus GN=Peak1 PE=1 SV=4	1	1	3	1	5	665692	19841300	28919700	22035400	226134734296743	24775737098439	225678915721605	1	109561837881691	0.997984305345416
Prkab1	Q542K0|Q9R078	5'-AMP-activated protein kinase subunit beta-1 OS=Mus musculus GN=Prkab1 PE=1 SV=1|5'-AMP-activated protein kinase subunit beta-1 OS=Mus musculus GN=Prkab1 PE=1 SV=2	1	1	3	1	3	659618	15816000	24765900	22358100	180257692673226	212171435874588	228983897074491	1	117704511096353	127031414681201
Smarcad1	Q04692|Q04692-2	SWI/SNF-related matrix-associated actin-dependent regulator of chromatin subfamily A containing DEAD/H box 1 OS=Mus musculus GN=Smarcad1 PE=1 SV=2|Isoform 2 of SWI/SNF-related matrix-associated actin-dependent regulator of chromatin subfamily A containing DEAD/H box 1 OS=Mus musculus GN=Smarcad1	1	1	3	1	7	687539	46138500	63031100	50200400	525848479603162	539992448962273	514135066338296	1	102689742370233	0.977724736841103
Eml1	D3Z4J9|Q05BC3|Q05BC3-2|Q05BC3-3	Echinoderm microtubule-associated protein-like 1 OS=Mus musculus GN=Eml1 PE=1 SV=1|Echinoderm microtubule-associated protein-like 1 OS=Mus musculus GN=Eml1 PE=1 SV=1|Isoform 2 of Echinoderm microtubule-associated protein-like 1 OS=Mus musculus GN=Eml1|Isoform 3 of Echinoderm microtubule-associated protein-like 1 OS=Mus musculus GN=Eml1	1	1	3	1	9	739728	112471000	131831000	105465000	128185147652064	112940666653677	108013591069729	1	0.881074513876091	0.842637333951619
Axl	Q00993|Q6PE80	Tyrosine-protein kinase receptor UFO OS=Mus musculus GN=Axl PE=1 SV=2|Axl protein OS=Mus musculus GN=Axl PE=1 SV=1	1	1	3	1	6	660218	22693200	27009100	24421100	258638332787813	231389108761657	250112426764611	1	0.894643521196406	0.967035412224851
Tmem68	Q9D850	Transmembrane protein 68 OS=Mus musculus GN=Tmem68 PE=2 SV=1	1	1	3	1	2	603477	5089720	6368060	5749070	580084208113802	545556767141716	58879978761793	1	0.940478571060647	101502467983479
Smc5	Q8CG46|Q8CG46-2	Structural maintenance of chromosomes protein 5 OS=Mus musculus GN=Smc5 PE=1 SV=1|Isoform 2 of Structural maintenance of chromosomes protein 5 OS=Mus musculus GN=Smc5	1	1	3	1	4	638058	21949700	28700100	26572500	250164534450526	245876040311245	272146318560696	1	0.982857305698027	108786930632854
Cnpy3	Q9DAU1	Protein canopy homolog 3 OS=Mus musculus GN=Cnpy3 PE=1 SV=1	1	1	3	1	3	678174	46556500	65180100	48850100	530612498036232	558403102954031	500305762586202	1	10523745765896	0.942883487361881
Serpinb1a	Q9D154	Leukocyte elastase inhibitor A OS=Mus musculus GN=Serpinb1a PE=1 SV=1	1	1	3	1	16	772181	271420000	349020000	319955000	309342077297463	29900821108439	327686801599727	1	0.966594049204833	105930238932424
Dnajc21	E9Q8D0	Protein Dnajc21 OS=Mus musculus GN=Dnajc21 PE=1 SV=1	1	1	3	1	2	651568	21576300	28561100	21421500	245908829945962	244685216251284	219391565078481	1	0.995024116478671	0.892166276122304
Elmod2	Q8BGF6	ELMO domain-containing protein 2 OS=Mus musculus GN=Elmod2 PE=1 SV=1	1	1	3	1	2	627361	8634500	13215500	12665600	984088927280591	113218240031681	129716677480943	1	11504878969073	131813979290875
Dock11	A2AF47|A2AF67	Dedicator of cytokinesis protein 11 OS=Mus musculus GN=Dock11 PE=1 SV=1|Dedicator of cytokinesis protein 11 OS=Mus musculus GN=Dock11 PE=1 SV=1	1	1	3	1	26	699385	177902000	229135000	204308000	202757992172181	196301777682716	209245159666944	1	0.968158027112527	103199463274056
Pgs1	B9EKS7|Q8BHF7	CDP-diacylglycerol--glycerol-3-phosphate 3-phosphatidyltransferase, mitochondrial OS=Mus musculus GN=Pgs1 PE=1 SV=1|CDP-diacylglycerol--glycerol-3-phosphate 3-phosphatidyltransferase, mitochondrial OS=Mus musculus GN=Pgs1 PE=1 SV=1	1	1	3	1	7	67606	40256100	45710100	41582000	458805747472348	391602063763926	425868405998339	1	0.853524756220557	0.928210704300311
Mettl3	A0A0R4J041|Q8C3P7	N6-adenosine-methyltransferase subunit METTL3 OS=Mus musculus GN=Mettl3 PE=1 SV=1|N6-adenosine-methyltransferase subunit METTL3 OS=Mus musculus GN=Mettl3 PE=1 SV=2	1	1	3	1	3	64233	21803000	30106100	26865200	248492569129637	257921354183936	275144050330109	1	103794393163274	110725262849437
Clec16a	H7BXB6|Q80U30|Q80U30-2|Q80U30-3|Q80U30-4|Z4YLG3	Protein CLEC16A OS=Mus musculus GN=Clec16a PE=1 SV=1|Protein CLEC16A OS=Mus musculus GN=Clec16a PE=1 SV=2|Isoform 2 of Protein CLEC16A OS=Mus musculus GN=Clec16a|Isoform 3 of Protein CLEC16A OS=Mus musculus GN=Clec16a|Isoform 4 of Protein CLEC16A OS=Mus musculus GN=Clec16a|Protein CLEC16A OS=Mus musculus GN=Clec16a PE=1 SV=1	1	1	3	1	2	722797	17483000	20200100	18031000	199256780539076	173055863982744	184667241319707	1	0.868506775601579	0.926780212046498
Dctn4	Q8CBY8|Q8CBY8-2	Dynactin subunit 4 OS=Mus musculus GN=Dctn4 PE=1 SV=1|Isoform 2 of Dynactin subunit 4 OS=Mus musculus GN=Dctn4	1	1	3	1	12	724641	106987000	154931000	120656000	12193493782265	132730620455893	123571685811495	1	108853641807686	101342312562807
Fh	P97807-2	Isoform Cytoplasmic of Fumarate hydratase, mitochondrial OS=Mus musculus GN=Fh	1	1	3	1	15	811928	317417000	451419000	341197000	361765655255799	386734249153356	349442120440131	1	106901869631572	0.965935033808129
Maoa	Q64133	Amine oxidase [flavin-containing] A OS=Mus musculus GN=Maoa PE=1 SV=3	1	1	3	1	21	836947	513308000	543682000	455684000	585026022450102	465776695372137	466695730650154	1	0.79616406364533	0.797734994241149
Mcmbp	Q8R3C0	Mini-chromosome maintenance complex-binding protein OS=Mus musculus GN=Mcmbp PE=1 SV=1	1	1	3	1	8	704561	59446200	75482500	65928900	677518642525993	646664583496002	675220902126497	1	0.954460206563531	0.996608594575451
Lpgat1	E9QL80|Q91YX5	Acyl-CoA:lysophosphatidylglycerol acyltransferase 1 OS=Mus musculus GN=Lpgat1 PE=1 SV=1|Acyl-CoA:lysophosphatidylglycerol acyltransferase 1 OS=Mus musculus GN=Lpgat1 PE=1 SV=1	1	1	3	1	6	707537	43831200	58188600	51202000	499551781683023	498506366153948	524393105765162	1	0.997907292962597	10497272254709
Ddx19a|Ddx19b	Q61655|Q8BZY3|Q8R3C7	ATP-dependent RNA helicase DDX19A OS=Mus musculus GN=Ddx19a PE=1 SV=2|Protein Ddx19b OS=Mus musculus GN=Ddx19b PE=1 SV=1|DEAD (Asp-Glu-Ala-Asp) box polypeptide 19b OS=Mus musculus GN=Ddx19b PE=1 SV=1	1	1	3	1	10	729573	61286700	102460000	83386700	698495139956765	877782972543309	854017628071325	1	125667727995594	122265364383808
Rhog	P84096|Q3UDZ1	Rho-related GTP-binding protein RhoG OS=Mus musculus GN=Rhog PE=1 SV=1|Ras homolog gene family, member G OS=Mus musculus GN=Rhog PE=1 SV=1	1	1	3	1	6	712439	39728700	61447000	50182200	452794878281917	526421338218513	513948668257656	1	116260444512085	113505848433573
Elavl1	P70372	ELAV-like protein 1 OS=Mus musculus GN=Elavl1 PE=1 SV=2	1	1	3	1	10	765485	111671000	198802000	171567000	127273373789275	170315255228924	175712964292043	1	133818449341111	138059484918635
Lman1	Q9D0F3	Protein ERGIC-53 OS=Mus musculus GN=Lman1 PE=1 SV=1	1	1	3	1	17	791874	257678000	347750000	295432000	293680081769419	297920191979248	302571196481413	1	101443785422655	103027483055175
Rfc5	Q5HZI8|Q9D0F6	MCG8761 OS=Mus musculus GN=Rfc5 PE=1 SV=1|Replication factor C subunit 5 OS=Mus musculus GN=Rfc5 PE=1 SV=1	1	1	3	1	8	703735	62149100	86290800	77668200	708324062197622	739260149591453	795450736635087	1	104367504796865	112300397386918
Pgm1	Q9D0F9	Phosphoglucomutase-1 OS=Mus musculus GN=Pgm1 PE=1 SV=4	1	1	3	1	27	818497	611131000	727521000	595417000	696516590674514	623273029443374	609805417474661	1	0.89484304866276	0.875507382938459
Nt5c3b	Q3UFY7|Q3UFY7-4	7-methylguanosine phosphate-specific 5'-nucleotidase OS=Mus musculus GN=Nt5c3b PE=1 SV=3|Isoform 4 of 7-methylguanosine phosphate-specific 5'-nucleotidase OS=Mus musculus GN=Nt5c3b	1	1	3	1	10	703419	58107100	97228200	75508800	662256687780248	832961725659138	773334911616741	1	125776264857522	11677268435126
Zdhhc3	Q8R173	Palmitoyltransferase ZDHHC3 OS=Mus musculus GN=Zdhhc3 PE=1 SV=1	1	1	3	1	3	648682	22093700	26064200	24752700	251805727403545	223294075277799	25350855882726	1	0.886771232649315	100676248090651
Ap3b1	Q9Z1T1	AP-3 complex subunit beta-1 OS=Mus musculus GN=Ap3b1 PE=1 SV=2	1	1	3	1	23	771598	294242000	372385000	314386000	335352706168154	319025192495161	321983225165201	1	0.951312414145821	0.960133075543904
Tdrd7	A0A0A0MQD1|Q8K1H1	Tudor domain-containing protein 7 OS=Mus musculus GN=Tdrd7 PE=1 SV=1|Tudor domain-containing protein 7 OS=Mus musculus GN=Tdrd7 PE=1 SV=1	1	1	3	1	14	70213	102531000	134218000	113951000	11685635740692	114985628546572	116704657620886	1	0.983991210218595	0.998701826846215
Tcp11l2	Q8K1H7	T-complex protein 11-like protein 2 OS=Mus musculus GN=Tcp11l2 PE=1 SV=1	1	1	3	1	3	662186	39555700	46967400	40264300	450823167303638	402373452904847	412372980126952	1	0.892530557627357	0.914711155137268
Dusp22	Q99N11|Q99N11-2	Dual specificity protein phosphatase 22 OS=Mus musculus GN=Dusp22 PE=1 SV=1|Isoform 2 of Dual specificity protein phosphatase 22 OS=Mus musculus GN=Dusp22	1	1	3	1	2	608575	4551030	6257050	5839380	51868877534563	536046452113214	598049024245728	1	103346453131942	115300167011946
Sh3bgrl	Q9JJU8	SH3 domain-binding glutamic acid-rich-like protein OS=Mus musculus GN=Sh3bgrl PE=1 SV=1	1	1	3	1	4	760446	83084200	117588000	87726800	946925024633336	10073857522489	898467425312278	1	106384954039944	0.948826361052374
Gsk3a	D3Z7E5|Q2NL51	Glycogen synthase kinase-3 alpha OS=Mus musculus GN=Gsk3a PE=1 SV=1|Glycogen synthase kinase-3 alpha OS=Mus musculus GN=Gsk3a PE=1 SV=2	1	1	3	1	4	63782	28818200	36026600	30734300	328446019157534	308642748766628	314770029110548	1	0.939706164070123	0.958361528990167
Tmem62	A2AQ56|Q8BXJ9	Transmembrane protein 62 OS=Mus musculus GN=Tmem62 PE=1 SV=1|Transmembrane protein 62 OS=Mus musculus GN=Tmem62 PE=2 SV=1	1	1	3	1	2	674531	23257000	25746800	23376400	265064059085813	220574884222897	239412972102823	1	0.83215689438864	0.903226838555711
Nid1	P10493	Nidogen-1 OS=Mus musculus GN=Nid1 PE=1 SV=2	1	1	3	1	9	684887	31572800	38084000	31838600	359840672687989	326268658269952	326079886278167	1	0.906703113443915	0.906178514625291
Mp68	P56379	6.8 kDa mitochondrial proteolipid OS=Mus musculus GN=Mp68 PE=1 SV=1	1	1	3	1	2	686476	19598500	21037400	18414700	223367500623181	18022907970508	188596963492319	1	0.806872437584933	0.844334842652335
Acyp1	E9QJT5|P56376	Acylphosphatase OS=Mus musculus GN=Acyp1 PE=1 SV=1|Acylphosphatase-1 OS=Mus musculus GN=Acyp1 PE=1 SV=2	1	1	3	1	4	722069	34112600	49076100	34289100	388787213396857	420438853590012	351177056421472	1	108141121699094	0.903262875734048
Acyp2	P56375	Acylphosphatase-2 OS=Mus musculus GN=Acyp2 PE=1 SV=2	1	1	3	1	5	671766	49228000	77521900	66274800	561060046466716	664136285567099	678763489823932	1	118371694749877	120978760490692
Ilvbl	Q8BU33	Acetolactate synthase-like protein OS=Mus musculus GN=Ilvbl PE=1 SV=1	1	1	3	1	12	776716	78699900	96420400	86533000	896956397800556	826041238784062	88624094022063	1	0.920938008591737	0.988053535705636
Rap2c	Q8BU31	Ras-related protein Rap-2c OS=Mus musculus GN=Rap2c PE=1 SV=1	1	1	3	1	2	722646	31325300	44062700	33871900	357019872299987	377488656883506	346904238880649	1	105733233965845	0.971666469560445
Iars	Q8BU30	Isoleucine--tRNA ligase, cytoplasmic OS=Mus musculus GN=Iars PE=1 SV=2	1	1	3	1	37	780745	472014000	637559000	531569000	537962535087632	546201868233205	544414512789503	1	101531581217683	101199335879555
Atg16l1	Q8C0J2|Q8C0J2-2|Q8C0J2-3|Q8C0J2-5	Autophagy-related protein 16-1 OS=Mus musculus GN=Atg16l1 PE=1 SV=1|Isoform 2 of Autophagy-related protein 16-1 OS=Mus musculus GN=Atg16l1|Isoform 3 of Autophagy-related protein 16-1 OS=Mus musculus GN=Atg16l1|Isoform 5 of Autophagy-related protein 16-1 OS=Mus musculus GN=Atg16l1	1	1	3	1	9	668879	46136600	55509200	49617000	525826824973921	475551733159292	508160086105036	1	0.904388499355996	0.966401982497258
Rufy3	A0A0G2JFT8|Q9D394-2|Q9D394-4	Protein RUFY3 OS=Mus musculus GN=Rufy3 PE=1 SV=1|Isoform 2 of Protein RUFY3 OS=Mus musculus GN=Rufy3|Isoform 4 of Protein RUFY3 OS=Mus musculus GN=Rufy3	1	1	3	1	4	634821	14425200	20028100	16770200	164406504068654	171582326297039	17175456549164	1	104364682692473	104469446914288
Exoc1	Q5PPR2|Q6P1Y9|Q8R3S6	Exocyst complex component 1 OS=Mus musculus GN=Exoc1 PE=1 SV=1|Exocyst complex component 1 OS=Mus musculus GN=Exoc1 PE=1 SV=1|Exocyst complex component 1 OS=Mus musculus GN=Exoc1 PE=1 SV=4	1	1	3	1	11	708907	90229800	134330000	107760000	102836466605758	115081579837734	110364050383294	1	111907364805639	107319955679141
Ptprg	F8VQD7|Q05909	Receptor-type tyrosine-protein phosphatase gamma OS=Mus musculus GN=Ptprg PE=1 SV=1|Receptor-type tyrosine-protein phosphatase gamma OS=Mus musculus GN=Ptprg PE=1 SV=1	1	1	3	1	4	638354	28901500	38004700	34303300	329395403692162	325589288860206	351322487890983	1	0.988445148932577	106656766898701
Gtpbp10	Q8K013	GTP-binding protein 10 OS=Mus musculus GN=Gtpbp10 PE=2 SV=1	1	1	3	1	2	650499	21085500	29566000	23956100	240315097297757	253294274509227	245350058220789	1	105400899634445	10209514965129
Rab5c	P35278|Q3TJ39|Q8C266	Ras-related protein Rab-5C OS=Mus musculus GN=Rab5c PE=1 SV=2|RAB5C, member RAS oncogene family, isoform CRA_a OS=Mus musculus GN=Rab5c PE=1 SV=1|Ras-related protein Rab-5C OS=Mus musculus GN=Rab5c PE=1 SV=1	1	1	3	1	5	695191	58619500	96798200	71888400	668096599371406	829277881444874	736256031883291	1	12412544566536	110202032546792
Aspn	A6H6K1|Q99MQ4	Aspn protein OS=Mus musculus GN=Aspn PE=1 SV=1|Asporin OS=Mus musculus GN=Aspn PE=1 SV=1	1	1	3	1	2	548517	16802000	19748600	17415000	191495305532091	169187827557766	17835838320574	1	0.883509008681223	0.931398201695602
Medag	Q14BA6	Mesenteric estrogen-dependent adipogenesis protein OS=Mus musculus GN=Medag PE=2 SV=2	1	1	3	1	2	615367	6064500	8248820	7472650	691181573859887	70668297282594	765322866645062	1	102242739035922	110726746138664
Gpd1l	Q3ULJ0|Q3ULJ0-2	Glycerol-3-phosphate dehydrogenase 1-like protein OS=Mus musculus GN=Gpd1l PE=1 SV=2|Isoform 2 of Glycerol-3-phosphate dehydrogenase 1-like protein OS=Mus musculus GN=Gpd1l	1	1	3	1	10	734449	145370000	189127000	149047000	165680708041899	162026605746826	152648762226046	1	0.977944913814898	0.921343009878027
Itpr1	P11881|P11881-2|P11881-3|P11881-4|P11881-5|P11881-6|P11881-7|P11881-8	Inositol 1,4,5-trisphosphate receptor type 1 OS=Mus musculus GN=Itpr1 PE=1 SV=2|Isoform 2 of Inositol 1,4,5-trisphosphate receptor type 1 OS=Mus musculus GN=Itpr1|Isoform 3 of Inositol 1,4,5-trisphosphate receptor type 1 OS=Mus musculus GN=Itpr1|Isoform 4 of Inositol 1,4,5-trisphosphate receptor type 1 OS=Mus musculus GN=Itpr1|Isoform 5 of Inositol 1,4,5-trisphosphate receptor type 1 OS=Mus muscu…	1	1	3	1	28	735194	245114000	321249000	276322000	279360673254331	275216574415934	282999398014221	1	0.985165775876319	10130251861062
Slc25a22	Q9D6M3	Mitochondrial glutamate carrier 1 OS=Mus musculus GN=Slc25a22 PE=1 SV=1	1	1	3	1	8	718715	79805800	91916900	79598900	909560531736273	787459395949307	815224295662094	1	0.8657580979752	0.896283718584294
Wars	P32921|P32921-2	Tryptophan--tRNA ligase, cytoplasmic OS=Mus musculus GN=Wars PE=1 SV=2|Isoform 2 of Tryptophan--tRNA ligase, cytoplasmic OS=Mus musculus GN=Wars	1	1	3	1	12	723291	108584000	162830000	150396000	123755066396241	139497756606703	154030361186394	1	112720845027917	124463883113453
Col5a1	B1AWB9|O88207	Collagen alpha-1(V) chain OS=Mus musculus GN=Col5a1 PE=1 SV=1|Collagen alpha-1(V) chain OS=Mus musculus GN=Col5a1 PE=1 SV=2	1	1	3	1	15	754831	133755000	175360000	137719000	152442891271544	15023230730548	141047017954127	1	0.985498937027336	0.925244967329326
Sec23ip	G3X928	SEC23-interacting protein OS=Mus musculus GN=Sec23ip PE=1 SV=1	1	1	3	1	19	744101	216567000	294405000	239906000	246825162678063	252219106023437	245703395241781	1	102185329602075	0.995455214435553
Hykk	Q5U5V2	Hydroxylysine kinase OS=Mus musculus GN=Hykk PE=1 SV=2	1	1	3	1	7	700445	51105800	65084700	57609900	582461658461011	557585803563239	590020592629593	1	0.957291858551686	101297756523331
Chmp7	Q8R1T1|Q8R1T1-2	Charged multivesicular body protein 7 OS=Mus musculus GN=Chmp7 PE=1 SV=1|Isoform 2 of Charged multivesicular body protein 7 OS=Mus musculus GN=Chmp7	1	1	3	1	3	654009	20084400	27099800	16766700	228905387122291	23216614287848	171718719706901	1	101424499351973	0.750173343955256
Cd44	A2APM1|A2APM2|A2APM3|A2APM4|A2APM5|E9QKM8|P15379|P15379-10|P15379-11|P15379-2|P15379-3|P15379-4|P15379-5|P15379-6|P15379-7|P15379-8|P15379-9|Q3U8S1|Q80X37	CD44 antigen OS=Mus musculus GN=Cd44 PE=1 SV=1|CD44 antigen OS=Mus musculus GN=Cd44 PE=1 SV=1|CD44 antigen OS=Mus musculus GN=Cd44 PE=1 SV=1|CD44 antigen OS=Mus musculus GN=Cd44 PE=1 SV=1|CD44 antigen OS=Mus musculus GN=Cd44 PE=1 SV=1|CD44 antigen OS=Mus musculus GN=Cd44 PE=1 SV=1|CD44 antigen OS=Mus musculus GN=Cd44 PE=1 SV=3|Isoform 8 of CD44 antigen OS=Mus musculus GN=Cd44|Isoform 9 of CD44 an…	1	1	3	1	3	656396	42580600	62430200	39084000	485298476772987	534844490849826	40028475734787	1	110209389983315	0.824821788045948
Mtnd5|mt-Nd5	P03921|Q9MD82	NADH-ubiquinone oxidoreductase chain 5 OS=Mus musculus GN=Mtnd5 PE=1 SV=3|NADH-ubiquinone oxidoreductase chain 5 OS=Mus musculus GN=mt-Nd5 PE=1 SV=1	1	1	3	1	3	698997	30359400	39683900	36896600	34601134262415	33997512887089	377882166051617	1	0.982554867399776	109210918690052
Pus7	B7ZNL8|Q91VU7	Protein Pus7 OS=Mus musculus GN=Pus7 PE=1 SV=1|Protein Pus7 OS=Mus musculus GN=Pus7 PE=1 SV=2	1	1	3	1	15	711385	110902000	159444000	128318000	12639693116367	136596943464958	13141884017338	1	108069825910631	103973125742434
Kctd5	A0A0R4J000|Q8VC57	BTB/POZ domain-containing protein KCTD5 OS=Mus musculus GN=Kctd5 PE=1 SV=1|BTB/POZ domain-containing protein KCTD5 OS=Mus musculus GN=Kctd5 PE=1 SV=1	1	1	3	1	3	680856	24995300	30224400	30038400	284875765406872	258934839696837	307642862939265	1	0.908939513780734	107991939047492
Tbc1d7	Q9D0K0	TBC1 domain family member 7 OS=Mus musculus GN=Tbc1d7 PE=1 SV=1	1	1	3	1	3	606523	6395050	8581210	8897800	728854930152968	735159088602211	911281781273634	1	100864940084568	125029240192198
Tor1aip1	E9PWW2|Q921T2|Q921T2-2	Torsin-1A-interacting protein 1 OS=Mus musculus GN=Tor1aip1 PE=1 SV=1|Torsin-1A-interacting protein 1 OS=Mus musculus GN=Tor1aip1 PE=1 SV=3|Isoform 2 of Torsin-1A-interacting protein 1 OS=Mus musculus GN=Tor1aip1	1	1	3	1	8	748787	77830100	116956000	96324300	887043136477392	100197135796189	986520035109083	1	112956328363117	111214437555622
Ckap5	A0A0R4J0K2|A2AGT5|A2AGT5-3|K3W4R5	Cytoskeleton-associated protein 5 OS=Mus musculus GN=Ckap5 PE=1 SV=1|Cytoskeleton-associated protein 5 OS=Mus musculus GN=Ckap5 PE=1 SV=1|Isoform 3 of Cytoskeleton-associated protein 5 OS=Mus musculus GN=Ckap5|Cytoskeleton-associated protein 5 OS=Mus musculus GN=Ckap5 PE=1 SV=1	1	1	3	1	40	76281	356646000	498716000	423773000	406475626334948	427253965386405	434013592456194	1	10511182902621	106774813626477
Ralgapa2	A0A0A0MQD7|A3KGS3|A3KGS3-2	Ral GTPase-activating protein subunit alpha-2 OS=Mus musculus GN=Ralgapa2 PE=1 SV=1|Ral GTPase-activating protein subunit alpha-2 OS=Mus musculus GN=Ralgapa2 PE=1 SV=2|Isoform 2 of Ral GTPase-activating protein subunit alpha-2 OS=Mus musculus GN=Ralgapa2	1	1	3	1	4	612984	14241300	18121000	14871400	16231056390157	155244048852793	152307715188392	1	0.956462999826297	0.938372164616199
Tmem55b	F8WHW3|Q3TWL2	Type 1 phosphatidylinositol 4,5-bisphosphate 4-phosphatase OS=Mus musculus GN=Tmem55b PE=1 SV=1|Type 1 phosphatidylinositol 4,5-bisphosphate 4-phosphatase OS=Mus musculus GN=Tmem55b PE=1 SV=1	1	1	3	1	4	687748	24919200	32655000	26283000	284008440519895	279757983294961	269181360080188	1	0.985034046110906	0.947793521866585
Arpc2	Q9CVB6	Actin-related protein 2/3 complex subunit 2 OS=Mus musculus GN=Arpc2 PE=1 SV=3	1	1	3	1	17	832127	443054000	537312000	451665000	5049563212547	460319465687285	462579610396903	1	0.911602541272277	0.916078462484635
Add1	F8WGR0|F8WHZ9|Q9QYC0|Q9QYC0-2	Alpha-adducin OS=Mus musculus GN=Add1 PE=1 SV=1|Alpha-adducin OS=Mus musculus GN=Add1 PE=1 SV=1|Alpha-adducin OS=Mus musculus GN=Add1 PE=1 SV=2|Isoform 2 of Alpha-adducin OS=Mus musculus GN=Add1	1	1	3	1	9	734756	74575100	99098200	81823100	849945337435195	84898216445141	838003779780739	1	0.998866782437219	0.985950205114966
Dpy19l4	A2AJQ2|A2AJQ3|A2AJQ3-2	Probable C-mannosyltransferase DPY19L4 (Fragment) OS=Mus musculus GN=Dpy19l4 PE=1 SV=1|Probable C-mannosyltransferase DPY19L4 OS=Mus musculus GN=Dpy19l4 PE=2 SV=1|Isoform 2 of Probable C-mannosyltransferase DPY19L4 OS=Mus musculus GN=Dpy19l4	1	1	3	1	2	635729	10120300	13685500	10231800	115342812794693	117244767428669	104790542939104	1	10164895808234	0.908513850148846
Rbbp5	A0A0R4J2B6|Q8BX09	Retinoblastoma-binding protein 5 OS=Mus musculus GN=Rbbp5 PE=1 SV=1|Retinoblastoma-binding protein 5 OS=Mus musculus GN=Rbbp5 PE=1 SV=2	1	1	3	1	8	719391	69407600	86170100	67085800	791050444485721	738226103087586	68706947023047	1	0.933222537492565	0.868553295203757
Kank2	Q8BX02	KN motif and ankyrin repeat domain-containing protein 2 OS=Mus musculus GN=Kank2 PE=1 SV=1	1	1	3	1	7	715351	66005100	94810700	78178600	752271562384013	812250810803357	800678076215232	1	107973084643698	10643471270904
Dlg5	E9Q9I2|E9Q9R9	Protein Dlg5 OS=Mus musculus GN=Dlg5 PE=1 SV=1|Protein Dlg5 OS=Mus musculus GN=Dlg5 PE=1 SV=1	1	1	3	1	8	648432	40847200	57652400	49474200	465542616601024	493912698089555	506697578087707	1	106093981619914	10884021355277
Carnmt1	Q80UY1	Carnosine N-methyltransferase OS=Mus musculus GN=Carnmt1 PE=1 SV=1	1	1	3	1	4	65828	15553400	19301700	17721000	177264794968625	165359199698801	181492328957158	1	0.932837226523565	102384869476921
Rpl36-ps3|Rpl36	A0A140T8K6|Q6ZWZ4	60S ribosomal protein L36 OS=Mus musculus GN=Rpl36-ps3 PE=3 SV=1|60S ribosomal protein L36 OS=Mus musculus GN=Rpl36 PE=1 SV=1	1	1	3	1	4	749679	51475600	80676900	56447900	586676333141748	691165421604327	578119792096429	1	117810346618726	0.985415227167087
Rps12	Q6ZWZ6	40S ribosomal protein S12 OS=Mus musculus GN=Rps12 PE=1 SV=1	1	1	3	1	6	757266	68358400	104380000	89879500	779092530275255	894231765313985	920514631256981	1	114778634188426	1181521572196
Hk2	E9Q5B5|O08528	Hexokinase-2 OS=Mus musculus GN=Hk2 PE=1 SV=1|Hexokinase-2 OS=Mus musculus GN=Hk2 PE=1 SV=1	1	1	3	1	18	720959	125316000	162851000	137682000	142824816736456	139515747473796	141009123838833	1	0.976831272475801	0.987287273044615
Arhgef10	F7BQE4|Q8C033|Q8C033-2	Rho guanine nucleotide exchange factor 10 (Fragment) OS=Mus musculus GN=Arhgef10 PE=1 SV=1|Rho guanine nucleotide exchange factor 10 OS=Mus musculus GN=Arhgef10 PE=1 SV=2|Isoform 2 of Rho guanine nucleotide exchange factor 10 OS=Mus musculus GN=Arhgef10	1	1	3	1	13	71194	85355900	108469000	93319800	972815983184534	929262553667775	955748989324321	1	0.955229529253636	0.982456092256684
Tmem70	A0A0R4J272|Q921N7	Transmembrane protein 70, mitochondrial OS=Mus musculus GN=Tmem70 PE=1 SV=1|Transmembrane protein 70, mitochondrial OS=Mus musculus GN=Tmem70 PE=2 SV=2	1	1	3	1	2	712737	13947700	16085200	15306400	158964353825137	137803188268139	156762834148742	1	0.866881064541832	0.986150859463648
Ruvbl1	P60122|Q3U1C2	RuvB-like 1 OS=Mus musculus GN=Ruvbl1 PE=1 SV=1|RuvB-like helicase OS=Mus musculus GN=Ruvbl1 PE=1 SV=1	1	1	3	1	14	774746	201636000	262561000	238945000	22980804324645	22493809784691	244719172409391	1	0.978808638154073	106488514915446
Parp14	Q2EMV9	Poly [ADP-ribose] polymerase 14 OS=Mus musculus GN=Parp14 PE=1 SV=3	1	1	3	1	27	729576	154802000	196298000	189357000	176430521884172	168170058505081	193932864591957	1	0.953180077398889	1099202465202
Ndufb5	D3Z568|Q9CQH3	NADH dehydrogenase (Ubiquinone) 1 beta subcomplex, 5, isoform CRA_e OS=Mus musculus GN=Ndufb5 PE=1 SV=1|NADH dehydrogenase [ubiquinone] 1 beta subcomplex subunit 5, mitochondrial OS=Mus musculus GN=Ndufb5 PE=1 SV=1	1	1	3	1	4	759391	38825800	44288600	40752700	442504370523024	379423960157931	417375003345883	1	0.857446808286811	0.94321103055448
Ncdn	Q9Z0E0|Q9Z0E0-2	Neurochondrin OS=Mus musculus GN=Ncdn PE=1 SV=1|Isoform 2 of Neurochondrin OS=Mus musculus GN=Ncdn	1	1	3	1	6	650373	46489600	61152500	49840400	529850027143476	523898333285719	510448071336627	1	0.988767210431519	0.963382174553338
Btf3l4	A2A7Z4|Q9CQH7	Transcription factor BTF3 OS=Mus musculus GN=Btf3l4 PE=1 SV=1|Transcription factor BTF3 homolog 4 OS=Mus musculus GN=Btf3l4 PE=1 SV=1	1	1	3	1	2	676897	15556100	18608600	12512100	177295567336494	159421356850179	128144583778843	1	0.899184109592593	0.722773759682519
Pcbp4	A0A087WRH3|A0A0R4J044|P57724	Poly(rC)-binding protein 4 (Fragment) OS=Mus musculus GN=Pcbp4 PE=1 SV=1|Poly(rC)-binding protein 4 OS=Mus musculus GN=Pcbp4 PE=1 SV=1|Poly(rC)-binding protein 4 OS=Mus musculus GN=Pcbp4 PE=1 SV=1	1	1	3	1	3	611372	11348300	16033700	12071800	129338541588492	137361983670384	123635184058745	1	106203442518642	0.955903650530616
Ccl9	P51670|Q3U9T8	C-C motif chemokine 9 OS=Mus musculus GN=Ccl9 PE=1 SV=1|C-C motif chemokine OS=Mus musculus GN=Ccl9 PE=1 SV=1	1	1	3	1	2	571709	4481480	6034470	5196590	510762041326015	51697784641063	532216704325649	1	101216966920345	104200520254781
Tuba4a	A0A0A0MQA5|P68368	Tubulin alpha-4A chain (Fragment) OS=Mus musculus GN=Tuba4a PE=1 SV=1|Tubulin alpha-4A chain OS=Mus musculus GN=Tuba4a PE=1 SV=1	1	1	3	1	2	722493	21385500	26684600	23080600	243734249283212	228609091441822	236383491209785	1	0.937944060443408	0.969841094983391
Ankrd13c	Q3UX43	Ankyrin repeat domain-containing protein 13C OS=Mus musculus GN=Ankrd13c PE=1 SV=2	1	1	3	1	4	609984	19084800	23256500	20578500	217512772706752	199240285974559	210757851782907	1	0.915993500037685	0.968944716028461
Nfia	B1AUB6|B1AUB8|B1AUB9|B1AUC0|Q02780|Q02780-2|Q02780-3|Q02780-4|Q02780-5|Q02780-6|Q02780-7	Nuclear factor 1 (Fragment) OS=Mus musculus GN=Nfia PE=1 SV=1|Nuclear factor 1 OS=Mus musculus GN=Nfia PE=1 SV=1|Nuclear factor 1 OS=Mus musculus GN=Nfia PE=1 SV=1|Nuclear factor 1 OS=Mus musculus GN=Nfia PE=1 SV=1|Nuclear factor 1 A-type OS=Mus musculus GN=Nfia PE=1 SV=1|Isoform 1 of Nuclear factor 1 A-type OS=Mus musculus GN=Nfia|Isoform 3 of Nuclear factor 1 A-type OS=Mus musculus GN=Nfia|Isof…	1	1	3	1	2	702467	11463700	13983600	11580800	130653775385564	119798613847907	11860653254258	1	0.9169165873269	0.907792615962058
Hs1bp3	Q3TC93	HCLS1-binding protein 3 OS=Mus musculus GN=Hs1bp3 PE=1 SV=2	1	1	3	1	7	678527	40262100	61500400	53195500	458874130512056	526878820267446	544809840586905	1	114819900542117	118727512483424
Etfb	Q9DCW4	Electron transfer flavoprotein subunit beta OS=Mus musculus GN=Etfb PE=1 SV=3	1	1	3	1	13	761092	245994000	320900000	222401000	280363624503398	274917583339009	227775382046166	1	0.980575079331223	0.812428439850641
Plscr2	D3Z7J3|Q9DCW2	Phospholipid scramblase 2 OS=Mus musculus GN=Plscr2 PE=1 SV=1|Phospholipid scramblase 2 OS=Mus musculus GN=Plscr2 PE=1 SV=3	1	1	3	1	2	635626	11771600	14975100	14483900	13416296503997	128292873239637	148339074735206	1	0.95624655583168	110566336016063
Scfd1	Q8BRF7	Sec1 family domain-containing protein 1 OS=Mus musculus GN=Scfd1 PE=1 SV=1	1	1	3	1	11	731124	96223900	165660000	128864000	109668046244431	141922240124463	1319780344153	1	129410749060071	120343198347077
Ppp2r5b	Q6PD28	Protein Ppp2r5b OS=Mus musculus GN=Ppp2r5b PE=1 SV=1	1	1	3	1	3	652355	20551900	25955600	25325900	23423356563296	222363690436707	259379074202139	1	0.949324618936756	110735228531927
Scamp3	E9Q855|O35609|Q3UXS0	Secretory carrier-associated membrane protein 3 OS=Mus musculus GN=Scamp3 PE=1 SV=1|Secretory carrier-associated membrane protein 3 OS=Mus musculus GN=Scamp3 PE=1 SV=3|Secretory carrier-associated membrane protein 3 OS=Mus musculus GN=Scamp3 PE=1 SV=1	1	1	3	1	6	67658	40390700	64858100	55108300	460339806996489	555644503333116	564400074029105	1	120703118628486	12260509854917
M6pr	P24668|Q3UKQ5	Cation-dependent mannose-6-phosphate receptor OS=Mus musculus GN=M6pr PE=1 SV=1|Cation-dependent mannose-6-phosphate receptor OS=Mus musculus GN=M6pr PE=1 SV=1	1	1	3	1	8	75209	76520900	105580000	79919400	872121957212863	904512260795654	818506745378858	1	103713964923702	0.938523263414501
Utp15	Q8C7V3	U3 small nucleolar RNA-associated protein 15 homolog OS=Mus musculus GN=Utp15 PE=1 SV=1	1	1	3	1	8	640221	27523600	34459500	31260900	313691238622965	295217278375523	320163283465766	1	0.941107822046487	10206318954626
Cpne2	A0A0R4J1D0|P59108	Copine-2 OS=Mus musculus GN=Cpne2 PE=1 SV=1|Copine-2 OS=Mus musculus GN=Cpne2 PE=1 SV=1	1	1	3	1	8	735697	94075400	117457000	108158000	10721936356418	100626346482549	110771668164034	1	0.938509082105444	103313118528004
Tiam2	Q6ZPF3|Q6ZPF3-2	T-lymphoma invasion and metastasis-inducing protein 2 OS=Mus musculus GN=Tiam2 PE=1 SV=2|Isoform 2 of T-lymphoma invasion and metastasis-inducing protein 2 OS=Mus musculus GN=Tiam2	1	1	3	1	3	598301	7798960	11285000	8725960	88886098561634	966794929255431	893682525132334	1	108767843892378	100542440223389
Ncam1	A0A0A6YY47|P13595-2	Neural cell adhesion molecule 1 OS=Mus musculus GN=Ncam1 PE=1 SV=1|Isoform 2 of Neural cell adhesion molecule 1 OS=Mus musculus GN=Ncam1	1	1	3	1	6	674185	53889100	62755900	48871200	614183410864741	537634788665143	500521861459913	1	0.875365207126287	0.814938750552057
Sar1b	Q0VGU0|Q9CQC9	GTP-binding protein SAR1b OS=Mus musculus GN=Sar1b PE=1 SV=1|GTP-binding protein SAR1b OS=Mus musculus GN=Sar1b PE=1 SV=1	1	1	3	1	2	709538	16649900	26704000	19723400	189761795475465	228775292785442	202000214488664	1	120559194864396	10644935877769
Pum1	E9Q6M7|Q80U78-2	Pumilio homolog 1 OS=Mus musculus GN=Pum1 PE=1 SV=1|Isoform 2 of Pumilio homolog 1 OS=Mus musculus GN=Pum1	1	1	3	1	2	593837	6924710	10017600	8053970	789221198173516	858215762809853	824859642599791	1	108742107383331	104515647135271
Ttl	P38585	Tubulin--tyrosine ligase OS=Mus musculus GN=Ttl PE=1 SV=2	1	1	3	1	4	665416	12433800	16338700	17935600	141710173189199	139974942938642	183690187644265	1	0.987755076354045	129623853750442
Prdx6	D3Z0Y2|Q6GT24	Peroxiredoxin-6 OS=Mus musculus GN=Prdx6 PE=1 SV=1|Peroxiredoxin 6 OS=Mus musculus GN=Prdx6 PE=1 SV=1	1	1	3	1	9	779076	73743300	100856000	82130900	840465168696856	864041376916146	841156160507168	1	102805138047047	100082215401191
Pdcd11	Q6NS46	Protein RRP5 homolog OS=Mus musculus GN=Pdcd11 PE=1 SV=2	1	1	3	1	12	675401	62569200	82021400	74358400	713112014694587	702683860083581	761552914255855	1	0.985376554599949	106792887872183
3110082I17Rik|Q9CXL3	A0A0G2JEY4|Q9CXL3	Protein 3110082I17Rik OS=Mus musculus GN=3110082I17Rik PE=1 SV=1|Uncharacterized protein C7orf50 homolog OS=Mus musculus PE=1 SV=3	1	1	3	1	2	657563	13947700	19806600	13558100	158964353825137	169684718172713	138857352589247	1	106743879423037	0.873512515529064
Ephb2	P54763|P54763-2|P54763-4	Ephrin type-B receptor 2 OS=Mus musculus GN=Ephb2 PE=1 SV=3|Isoform 2 of Ephrin type-B receptor 2 OS=Mus musculus GN=Ephb2|Isoform 4 of Ephrin type-B receptor 2 OS=Mus musculus GN=Ephb2	1	1	3	1	4	634537	21951300	26843400	23279400	250182769927781	22996954367723	238419531782929	1	0.919206161733734	0.952981421749196
Gclc	P97494|Q3TEF1	Glutamate--cysteine ligase catalytic subunit OS=Mus musculus GN=Gclc PE=1 SV=4|Glutamate--cysteine ligase catalytic subunit OS=Mus musculus GN=Gclc PE=1 SV=1	1	1	3	1	13	739116	164128000	228005000	177346000	187059525689625	195333697691526	181631615434999	1	104423282894253	0.970982978628781
Cers2	Q924Z4	Ceramide synthase 2 OS=Mus musculus GN=Cers2 PE=1 SV=1	1	1	3	1	4	697615	43351300	49340800	44477500	494082278223623	422706559551677	45552311162982	1	0.855538800281274	0.921958005188053
Usp32	F8VPZ3	Protein Usp32 OS=Mus musculus GN=Usp32 PE=1 SV=1	1	1	3	1	2	590465	4037590	5089770	4488670	460171128831885	436044645731178	459713995948384	1	0.947570628426972	0.999006602424926
Herc4	Q6PAV2|Q6PAV2-2	Probable E3 ubiquitin-protein ligase HERC4 OS=Mus musculus GN=Herc4 PE=1 SV=2|Isoform 2 of Probable E3 ubiquitin-protein ligase HERC4 OS=Mus musculus GN=Herc4	1	1	3	1	13	702649	127291000	163850000	135689000	145075758460214	140371598722644	138967962439298	1	0.967574460492239	0.957899265282203
Arfgef1	G3X9K3	Brefeldin A-inhibited guanine nucleotide-exchange protein 1 OS=Mus musculus GN=Arfgef1 PE=1 SV=1	1	1	3	1	14	68421	66531200	82795900	68652100	758267615249173	709319063209044	703110970983564	1	0.935446864595367	0.927259659839906
Fam98b	Q80VD1	Protein FAM98B OS=Mus musculus GN=Fam98b PE=1 SV=1	1	1	3	1	4	688455	24212200	34517800	27482800	275950639007504	295716739114341	281469295088527	1	107162911518498	101999870738068
Dip2c	B2RQ71|E9PWR4	Dip2c protein OS=Mus musculus GN=Dip2c PE=1 SV=1|Protein Dip2c OS=Mus musculus GN=Dip2c PE=1 SV=1	1	1	3	1	8	691318	60705500	72369700	61364800	691871102843608	619996978216549	628476974662278	1	0.896116307890799	0.908372921024193
Evi5	E9PWR7	Ecotropic viral integration site 5 protein (Fragment) OS=Mus musculus GN=Evi5 PE=1 SV=1	1	1	3	1	3	618985	10757300	14570400	13029800	122602812177144	124825776138443	133446687424298	1	101813142718201	108844719835208
Tpcn2	Q8BWC0	Two pore calcium channel protein 2 OS=Mus musculus GN=Tpcn2 PE=1 SV=1	1	1	3	1	2	637872	10700900	13749100	10977500	121960011603878	117789633689197	11242774341895	1	0.965805366366914	0.921841035765979
Ikbip	Q9DBZ1|Q9DBZ1-2	Inhibitor of nuclear factor kappa-B kinase-interacting protein OS=Mus musculus GN=Ikbip PE=1 SV=2|Isoform 2 of Inhibitor of nuclear factor kappa-B kinase-interacting protein OS=Mus musculus GN=Ikbip	1	1	3	1	17	72066	148395000	207566000	174527000	169128352960567	17782344376237	178744493515637	1	10514111954004	105685705788971
Apeh	A0A0R4J107|Q8R146|Q8R146-2	Acylamino-acid-releasing enzyme (Fragment) OS=Mus musculus GN=Apeh PE=1 SV=1|Acylamino-acid-releasing enzyme OS=Mus musculus GN=Apeh PE=1 SV=3|Isoform 2 of Acylamino-acid-releasing enzyme OS=Mus musculus GN=Apeh	1	1	3	1	20	778614	213454000	257628000	215229000	243277222634489	220711957495986	220430068670619	1	0.907244645042641	0.906085930624927
Rbm34	B2RUP0	RNA binding motif protein 34 OS=Mus musculus GN=Rbm34 PE=1 SV=1	1	1	3	1	3	625683	13318800	19767700	16502500	151796671546293	169351458777516	169012875041787	1	111564672039511	111341621209556
Pacsin2	Q3TDA7|Q9WVE8	Protein kinase C and casein kinase substrate in neurons 2, isoform CRA_a OS=Mus musculus GN=Pacsin2 PE=1 SV=1|Protein kinase C and casein kinase substrate in neurons protein 2 OS=Mus musculus GN=Pacsin2 PE=1 SV=1	1	1	3	1	11	756513	174998000	213909000	194639000	19944825305026	18325754233239	199342505591628	1	0.918822499218429	0.999469800025743
Dpp7	Q9ET22	Dipeptidyl peptidase 2 OS=Mus musculus GN=Dpp7 PE=1 SV=2	1	1	3	1	7	736548	112065000	133915000	106007000	127722422416698	11472604603566	108568688650536	1	0.898245146504996	0.850036247326469
Snx3	O70492|Q78ZM0	Sorting nexin-3 OS=Mus musculus GN=Snx3 PE=1 SV=3|Sorting nexin 3 OS=Mus musculus GN=Snx3 PE=1 SV=1	1	1	3	1	7	745953	64614500	118043000	97873600	736422653214095	101128377345237	100238742776488	1	137323827429622	136115778539672
Zfhx3	E9QMD3|Q61329	Zinc finger homeobox protein 3 OS=Mus musculus GN=Zfhx3 PE=1 SV=1|Zinc finger homeobox protein 3 OS=Mus musculus GN=Zfhx3 PE=1 SV=1	1	1	3	1	5	619705	14257500	21561500	16606000	162495198108785	1847190861067	170072886104767	1	113676642914111	104663330414791
Tpte	G5E8H5	MCG118205, isoform CRA_c OS=Mus musculus GN=Tpte PE=1 SV=1	1	1	3	1	3	693957	52316000	75855300	64912300	596254517570339	649858390758975	664809237907893	1	108990099296365	111497559903933
Ampd2	A2AE27|Q9DBT5	AMP deaminase 2 OS=Mus musculus GN=Ampd2 PE=1 SV=1|AMP deaminase 2 OS=Mus musculus GN=Ampd2 PE=1 SV=1	1	1	3	1	6	718837	36936800	46713500	44175700	420975110187937	400198271402517	452432180820087	1	0.950645921142121	107472430048918
Ints9	A0A0R4J0J5|Q8K114|Q8K114-2	Integrator complex subunit 9 OS=Mus musculus GN=Ints9 PE=1 SV=1|Integrator complex subunit 9 OS=Mus musculus GN=Ints9 PE=1 SV=1|Isoform 2 of Integrator complex subunit 9 OS=Mus musculus GN=Ints9	1	1	3	1	3	631235	16648400	26497300	20623600	189744699715538	227004477438725	211219750323394	1	119636795008792	111317865869271
Vps53	E9PXG9|Q8CCB4	Vacuolar protein sorting-associated protein 53 homolog OS=Mus musculus GN=Vps53 PE=1 SV=1|Vacuolar protein sorting-associated protein 53 homolog OS=Mus musculus GN=Vps53 PE=1 SV=1	1	1	3	1	13	712128	127054000	159856000	139440000	144805645453364	136949907143161	142809606397981	1	0.945749778707817	0.986215737313737
Cers5	Q9D6K9	Ceramide synthase 5 OS=Mus musculus GN=Cers5 PE=1 SV=1	1	1	3	1	6	731719	73272500	88376800	69393700	835099379514348	757131077570423	710706180687004	1	0.9066359000419	0.851043837561364
Cotl1	Q544F6|Q9CQI6	Coactosin-like protein OS=Mus musculus GN=Cotl1 PE=1 SV=1|Coactosin-like protein OS=Mus musculus GN=Cotl1 PE=1 SV=3	1	1	3	1	3	68206	19603800	26024500	19980200	22342790564159	222953962218947	204630270923188	1	0.997878763526504	0.915867113087673
Gmfb	Q9CQI3	Glia maturation factor beta OS=Mus musculus GN=Gmfb PE=1 SV=3	1	1	3	1	3	691197	16542700	38227200	33680500	188540018499329	327495464064099	344943986538095	1	173700770091557	182955315950243
S1pr1	O08530	Sphingosine 1-phosphate receptor 1 OS=Mus musculus GN=S1pr1 PE=1 SV=3	1	1	3	1	4	679157	26736300	30664700	27023900	304718244095801	262706924830653	276769400626679	1	0.862130607276867	0.908279717376111
Angpt1	O08538	Angiopoietin-1 OS=Mus musculus GN=Angpt1 PE=1 SV=2	1	1	3	1	3	652337	13534600	15507600	13785000	154256181541165	132854843109628	141181183605577	1	0.861261064433743	0.915238418292505
Snrnp70	Q62376	U1 small nuclear ribonucleoprotein 70 kDa OS=Mus musculus GN=Snrnp70 PE=1 SV=2	1	1	3	1	8	755331	93325900	157532000	104500000	106365145426481	134958917851545	107025271576226	1	126882652499006	100620622617587
Stat6	P52633	Signal transducer and transcription activator 6 OS=Mus musculus GN=Stat6 PE=1 SV=2	1	1	3	1	17	725132	159008000	221647000	177559000	181224172967781	189886748502155	181849762639265	1	104780033144868	100345202111418
Anxa5	P48036	Annexin A5 OS=Mus musculus GN=Anxa5 PE=1 SV=1	1	1	3	1	20	89969	679116000	917888000	751446000	774000273251582	786361953056639	769604901673389	1	10159711569004	0.994321227355995
Vps50	Q8CI71	Syndetin OS=Mus musculus GN=Vps50 PE=1 SV=2	1	1	3	1	20	70134	124353000	171007000	142914000	141727268949125	146503057569504	146367556574592	1	103369703414022	10327409655169
Col6a3	E9PWQ3|J3QQ16	Protein Col6a3 OS=Mus musculus GN=Col6a3 PE=1 SV=2|Protein Col6a3 OS=Mus musculus GN=Col6a3 PE=1 SV=1	1	1	3	1	101	816775	1406770000	1755480000	1513950000	160332014619318	15039336840136	155053502299357	1	0.938012091711342	0.967077614957352
Asf1b	Q9DAP7	Histone chaperone ASF1B OS=Mus musculus GN=Asf1b PE=1 SV=1	1	1	3	1	2	617816	11349400	13726700	11461500	129351078479105	117597731106872	117384703365638	1	0.909136069753519	0.907489174004839
Trip12	G5E870	E3 ubiquitin-protein ligase TRIP12 OS=Mus musculus GN=Trip12 PE=1 SV=1	1	1	3	1	18	692625	149973000	216265000	176827000	170926826904917	185275946278625	181100073655592	1	108394890160624	105951813963255
Atp11b	A0A0G2JE89|Q6DFW5	Phospholipid-transporting ATPase (Fragment) OS=Mus musculus GN=Atp11b PE=1 SV=1|Phospholipid-transporting ATPase OS=Mus musculus GN=Atp11b PE=1 SV=1	1	1	3	1	2	621079	1492110	1971220	1967140	170058362300626	168875985861479	20146764854398	1	0.993047231414259	118469709938656
Ehmt2	A2CG76|Q9Z148|Q9Z148-2|Q9Z148-3	Histone-lysine N-methyltransferase EHMT2 OS=Mus musculus GN=Ehmt2 PE=1 SV=1|Histone-lysine N-methyltransferase EHMT2 OS=Mus musculus GN=Ehmt2 PE=1 SV=2|Isoform 2 of Histone-lysine N-methyltransferase EHMT2 OS=Mus musculus GN=Ehmt2|Isoform 3 of Histone-lysine N-methyltransferase EHMT2 OS=Mus musculus GN=Ehmt2	1	1	3	1	9	677162	42157100	55366900	45562200	480471773886852	474332637736757	466632232402904	1	0.987222691355142	0.971195932339601
Mast4	A0A0A6YXG1|E9PWX8|E9Q1M8|E9Q4Q9|E9QPR4|Q811L6	Microtubule-associated serine/threonine-protein kinase 4 (Fragment) OS=Mus musculus GN=Mast4 PE=1 SV=1|Microtubule-associated serine/threonine-protein kinase 4 OS=Mus musculus GN=Mast4 PE=1 SV=1|Microtubule-associated serine/threonine-protein kinase 4 OS=Mus musculus GN=Mast4 PE=1 SV=1|Microtubule-associated serine/threonine-protein kinase 4 (Fragment) OS=Mus musculus GN=Mast4 PE=1 SV=1|Microtubu…	1	1	3	1	3	669853	18017300	23511700	20756800	205346290225173	201426604680328	212583938474011	1	0.98091182684359	103524606283806
Ryr2	E9Q401|F6U7V1	Ryanodine receptor 2 OS=Mus musculus GN=Ryr2 PE=1 SV=1|Ryanodine receptor 2 OS=Mus musculus GN=Ryr2 PE=1 SV=1	1	1	3	1	2	664563	20761900	27437300	23550000	236626972022778	2350575322327	24119092302585	1	0.993367451830778	101928753499256
Dctn2	Q3TPZ5|Q99KJ8	Dynactin 2 OS=Mus musculus GN=Dctn2 PE=1 SV=1|Dynactin subunit 2 OS=Mus musculus GN=Dctn2 PE=1 SV=3	1	1	3	1	2	620428	8092870	13442200	12206700	922358417617848	115160396969759	125016783019093	1	124854280906528	135540350292428
Pigg	D3Z3Y1|D3Z4I0	Protein Pigg OS=Mus musculus GN=Pigg PE=1 SV=1|Protein Pigg OS=Mus musculus GN=Pigg PE=1 SV=1	1	1	3	1	10	677497	58734300	72127100	57808100	669404994864508	617918604713335	592050488211068	1	0.923086337051318	0.884442889959168
Lancl1	O89112	LanC-like protein 1 OS=Mus musculus GN=Lancl1 PE=1 SV=1	1	1	3	1	7	748465	83866800	102016000	86142400	955844452446059	87397918921509	882240550643822	1	0.914352944120278	0.922995941846102
Rptor	A2ACM0	Regulatory-associated protein of mTOR OS=Mus musculus GN=Rptor PE=1 SV=1	1	1	3	1	14	693835	68743200	88447000	76832600	783478162555266	757732486556101	786892811570101	1	0.967139255145035	100435832059913
Ppp1r9b	Q6R891	Neurabin-2 OS=Mus musculus GN=Ppp1r9b PE=1 SV=1	1	1	3	1	3	67517	10653400	19278200	15832200	121418645872848	165157873328951	162147895181735	1	136023484812957	133544476646149
Ppp6c	Q9CQR6	Serine/threonine-protein phosphatase 6 catalytic subunit OS=Mus musculus GN=Ppp6c PE=1 SV=1	1	1	3	1	7	764677	75192600	94094500	77662400	856983091938593	806115068416713	795391335048949	1	0.940642908827045	0.928129554166213
Rps21	Q9CQR2	40S ribosomal protein S21 OS=Mus musculus GN=Rps21 PE=1 SV=1	1	1	3	1	2	640108	12390200	24898200	14363500	141213256433979	213304860501442	147105979740203	1	15105158388665	104172925017829
Nme7	Q3UMG6|Q9QXL8	Non-metastatic cells 7, protein expressed in, isoform CRA_c OS=Mus musculus GN=Nme7 PE=1 SV=1|Nucleoside diphosphate kinase 7 OS=Mus musculus GN=Nme7 PE=1 SV=1	1	1	3	1	4	673079	37766400	50382000	43036400	430430205145051	43162660279794	440763865805082	1	100277953925767	102400774977339
Tpm4	Q6IRU2	Tropomyosin alpha-4 chain OS=Mus musculus GN=Tpm4 PE=1 SV=3	1	1	3	1	14	815587	173660000	307378000	281175000	197923311264747	26333317834708	287969672109526	1	1330480864858	145495581227585
Rasa3	Q60790	Ras GTPase-activating protein 3 OS=Mus musculus GN=Rasa3 PE=1 SV=2	1	1	3	1	14	752867	139846000	192541000	150642000	159384909519347	164951406711362	154282305844841	1	103492486966803	0.967985653786836
Map2k1	P31938|Q3TMJ8	Dual specificity mitogen-activated protein kinase kinase 1 OS=Mus musculus GN=Map2k1 PE=1 SV=2|Dual-specificity mitogen-activated protein kinase kinase 1 OS=Mus musculus GN=Map2k1 PE=1 SV=1	1	1	3	1	11	773983	113426000	172880000	146617000	129273577700767	148107671572601	15016004059992	1	114569175083427	116156791875521
Arl6ip5	Q8R5J9	PRA1 family protein 3 OS=Mus musculus GN=Arl6ip5 PE=1 SV=2	1	1	3	1	3	776709	95007200	116852000	92844800	108281352170863	100108038168681	950884204252673	1	0.924517806267468	0.87816062986748
Msi2	Q920Q6|Q920Q6-2|Q920Q6-3	RNA-binding protein Musashi homolog 2 OS=Mus musculus GN=Msi2 PE=1 SV=1|Isoform 2 of RNA-binding protein Musashi homolog 2 OS=Mus musculus GN=Msi2|Isoform 3 of RNA-binding protein Musashi homolog 2 OS=Mus musculus GN=Msi2	1	1	3	1	3	683153	35727000	47739400	37470700	407186809947923	408987238331389	383761898914001	1	100442162746798	0.942471341257547
Mmp14	P53690	Matrix metalloproteinase-14 OS=Mus musculus GN=Mmp14 PE=2 SV=3	1	1	3	1	9	776651	160790000	227644000	182670000	183255149247142	195024426119119	187084271376357	1	106422344430881	10208950315718
Adam10	O35598	Disintegrin and metalloproteinase domain-containing protein 10 OS=Mus musculus GN=Adam10 PE=1 SV=2	1	1	3	1	9	711093	52452700	66399400	52302200	597812511158377	568848943071366	535660972156373	1	0.951550749530336	0.896035064770435
Mtmr3	B1ATD4|B1ATD5|M0QW74|Q8K296|Q8K296-2|R4GML8	Myotubularin-related protein 3 (Fragment) OS=Mus musculus GN=Mtmr3 PE=1 SV=1|MCG9626, isoform CRA_b OS=Mus musculus GN=Mtmr3 PE=1 SV=1|MCG9626, isoform CRA_c OS=Mus musculus GN=Mtmr3 PE=1 SV=1|Myotubularin-related protein 3 OS=Mus musculus GN=Mtmr3 PE=1 SV=2|Isoform 2 of Myotubularin-related protein 3 OS=Mus musculus GN=Mtmr3|Myotubularin-related protein 3 (Fragment) OS=Mus musculus GN=Mtmr3 PE=1…	1	1	3	1	5	65849	20843500	27458100	20814600	237556981362822	235235727487716	213175906004834	1	0.990228643831935	0.897367464352687
Gsk3b	E9QAQ5|Q5KU03|Q9WV60	Glycogen synthase kinase-3 beta OS=Mus musculus GN=Gsk3b PE=1 SV=1|Glycogen synthase kinase 3 beta OS=Mus musculus GN=Gsk3b PE=1 SV=1|Glycogen synthase kinase-3 beta OS=Mus musculus GN=Gsk3b PE=1 SV=2	1	1	3	1	6	735878	73656900	104809000	87405100	839480452925047	897907042448681	895172685612175	1	106959851098385	106634130966728
Decr2	Q3UVJ7|Q9WV68	2-4-dienoyl-Coenzyme A reductase 2, peroxisomal OS=Mus musculus GN=Decr2 PE=1 SV=1|Peroxisomal 2,4-dienoyl-CoA reductase OS=Mus musculus GN=Decr2 PE=1 SV=1	1	1	3	1	4	677161	24069700	25946200	21399200	274326541814413	222283159888768	219163176221434	1	0.81028674228375	0.798913494741978
Usp14	E9PYI8|Q9JMA1	Ubiquitin carboxyl-terminal hydrolase 14 OS=Mus musculus GN=Usp14 PE=1 SV=1|Ubiquitin carboxyl-terminal hydrolase 14 OS=Mus musculus GN=Usp14 PE=1 SV=3	1	1	3	1	20	810998	305640000	439136000	330787000	348343204278229	376211305319909	338780559893639	1	108000185075929	0.972548210307694
Qtrt1	Q9JMA2	Queuine tRNA-ribosyltransferase OS=Mus musculus GN=Qtrt1 PE=1 SV=2	1	1	3	1	2	654873	7913940	9991280	8512470	901965455459259	855960907467539	87181762060716	1	0.948995221808915	0.966575399678973
Tmem53	A0A0A0MQK8|Q9D0Z3|Q9D0Z3-2|Q9D0Z3-3	Transmembrane protein 53 (Fragment) OS=Mus musculus GN=Tmem53 PE=4 SV=1|Transmembrane protein 53 OS=Mus musculus GN=Tmem53 PE=2 SV=1|Isoform 2 of Transmembrane protein 53 OS=Mus musculus GN=Tmem53|Isoform 3 of Transmembrane protein 53 OS=Mus musculus GN=Tmem53	1	1	3	1	3	654978	13192800	16083300	12644500	150360627712402	13778691081696	129500578607234	1	0.916376267599176	0.861266546817914
Txndc9	A0A0A6YWP9|A0A0A6YXY0|Q9CQ79	Thioredoxin domain-containing protein 9 (Fragment) OS=Mus musculus GN=Txndc9 PE=1 SV=1|Thioredoxin domain-containing protein 9 OS=Mus musculus GN=Txndc9 PE=1 SV=1|Thioredoxin domain-containing protein 9 OS=Mus musculus GN=Txndc9 PE=1 SV=1	1	1	3	1	4	710533	42633100	61602700	51733300	485896828370442	527755232507257	529834495888459	1	108614669142253	109042591956274
Rpa3	Q9CQ71	Replication protein A 14 kDa subunit OS=Mus musculus GN=Rpa3 PE=1 SV=1	1	1	3	1	2	674173	12180400	20424800	16930800	138822129478817	174980886761687	173399374928495	1	126046825112553	124907588998593
Rps4x	P62702|Q545X8	40S ribosomal protein S4, X isoform OS=Mus musculus GN=Rps4x PE=1 SV=2|40S ribosomal protein S4 OS=Mus musculus GN=Rps4x PE=1 SV=1	1	1	3	1	17	873524	546551000	759478000	616437000	622913645600936	650650845619021	631333371623296	1	104452816247319	101351668258003
Ndufa2	Q9CQ75	NADH dehydrogenase [ubiquinone] 1 alpha subcomplex subunit 2 OS=Mus musculus GN=Ndufa2 PE=1 SV=3	1	1	3	1	4	746682	45357900	65972800	53890900	516951846137008	565194226927631	551931885931796	1	109332084052146	106766595391076
Pum3	A0A0N4SUH4|Q8BKS9	Pumilio homolog 3 OS=Mus musculus GN=Pum3 PE=1 SV=1|Pumilio homolog 3 OS=Mus musculus GN=Pum3 PE=1 SV=2	1	1	3	1	5	660564	30326500	41133200	31703200	345636375623078	352391397288878	324693166491428	1	101954372323695	0.93940681418761
Psap	E9PZ00|J3QPG5|K3W4L3|Q3UFE8|Q61207|Q8BFQ1	Prosaposin OS=Mus musculus GN=Psap PE=1 SV=1|Prosaposin OS=Mus musculus GN=Psap PE=1 SV=1|Prosaposin OS=Mus musculus GN=Psap PE=1 SV=1|Prosaposin OS=Mus musculus GN=Psap PE=1 SV=1|Prosaposin OS=Mus musculus GN=Psap PE=1 SV=2|Prosaposin OS=Mus musculus GN=Psap PE=1 SV=1	1	1	3	1	6	69396	47775800	69817600	47845900	544509071422452	598132934450906	490021094862102	1	109848111967789	0.899931921394794
Wdr82	B2RXQ8|Q8BFQ4	MCG19514, isoform CRA_a OS=Mus musculus GN=Wdr82 PE=1 SV=1|WD repeat-containing protein 82 OS=Mus musculus GN=Wdr82 PE=1 SV=1	1	1	3	1	9	748481	87484600	120421000	106596000	997077145955997	103165628866521	109171921999421	1	103468050877454	109491950991161
Pddc1	Q8BFQ8	Parkinson disease 7 domain-containing protein 1 OS=Mus musculus GN=Pddc1 PE=1 SV=1	1	1	3	1	2	670392	15951700	21316400	18567200	181804289087981	182619294904569	190158815541637	1	100448287452774	104595340679566
Man1c1	Q6NXK9	alpha-1,2-Mannosidase OS=Mus musculus GN=Man1c1 PE=1 SV=1	1	1	3	1	3	645207	11495500	14891700	12828500	131016205496022	127578378803661	131385042719198	1	0.973760294160975	100281520306423
Ifitm2	Q99J93	Interferon-induced transmembrane protein 2 OS=Mus musculus GN=Ifitm2 PE=1 SV=1	1	1	3	1	3	6514	17106500	22085200	20635900	194965744797329	189205665676492	211345722652618	1	0.970455942776902	108401464509736
Cpe	Q00493|Q543R4	Carboxypeptidase E OS=Mus musculus GN=Cpe PE=1 SV=2|Carboxypeptidase E OS=Mus musculus GN=Cpe PE=1 SV=1	1	1	3	1	15	728068	109434000	148032000	122295000	124723826125454	126820192261889	125250292702532	1	101680806467825	100422105858546
Selenbp1	P17563	Selenium-binding protein 1 OS=Mus musculus GN=Selenbp1 PE=1 SV=2	1	1	3	1	20	789226	144902000	183720000	156148000	165147320332168	157394385824377	159921359866839	1	0.953054433507022	0.968355765901509
Hnrnpul2	Q00PI9	Heterogeneous nuclear ribonucleoprotein U-like protein 2 OS=Mus musculus GN=Hnrnpul2 PE=1 SV=2	1	1	3	1	20	791421	248861000	359938000	267258000	283631194084165	308361748556797	273716363932241	1	108719264660746	0.965043230932554
Lyrm5	Q91V16	LYR motif-containing protein 5 OS=Mus musculus GN=Lyrm5 PE=1 SV=1	1	1	3	1	2	682341	9307770	14103600	11255800	106082267585552	120826663396074	115277995388295	1	113899020209604	108668487214724
Hs6st2	Q80UW0|Q80UW0-3	Heparan-sulfate 6-O-sulfotransferase 2 OS=Mus musculus GN=Hs6st2 PE=2 SV=3|Isoform 3 of Heparan-sulfate 6-O-sulfotransferase 2 OS=Mus musculus GN=Hs6st2	1	1	3	1	4	67129	29287700	41713800	34508200	333796992014772	357365443686092	3534210025461	1	107060714217064	105879025575659
Dph7	Q9CYU6	Diphthine methyltransferase OS=Mus musculus GN=Dph7 PE=2 SV=1	1	1	3	1	3	616812	13457200	17854300	14924700	153374040328917	152959208731992	152853595281695	1	0.997295294588084	0.996606694026535
Tmed1	Q3V009	Transmembrane emp24 domain-containing protein 1 OS=Mus musculus GN=Tmed1 PE=1 SV=1	1	1	3	1	2	686499	7482930	8676390	7332040	852842498884217	743313234935091	750922078667709	1	0.871571522183258	0.880493267690281
Gm17296	E9Q368	Protein Gm17296 OS=Mus musculus GN=Gm17296 PE=1 SV=1	1	1	3	1	3	615116	10964300	13389400	11315500	124962027047108	114708055168566	115889422059406	1	0.917943297489273	0.927397104527741
Xpot	Q9CRT8	Exportin-T OS=Mus musculus GN=Xpot PE=1 SV=3	1	1	3	1	10	730754	71521700	87893300	77330000	81514520852723	752988894599267	791987009664076	1	0.923748169923904	0.971590093861934
Mrps11	Q3U8Y1|Q9DCA2	28S ribosomal protein S11, mitochondrial OS=Mus musculus GN=Mrps11 PE=1 SV=1|28S ribosomal protein S11, mitochondrial OS=Mus musculus GN=Mrps11 PE=1 SV=2	1	1	3	1	3	660963	15863900	19559200	17056300	180803617273571	167565222687575	174684702352688	1	0.926780255917309	0.966157121117634
Klhl11	Q8CE33|Q8CE33-2	Kelch-like protein 11 OS=Mus musculus GN=Klhl11 PE=1 SV=1|Isoform 2 of Kelch-like protein 11 OS=Mus musculus GN=Klhl11	1	1	3	1	5	635411	18399800	21788600	20459400	209705709006628	186664669876606	209538070936521	1	0.890126791305933	0.999200603212466
Cnot7	Q543X5|Q60809	CCR4-NOT transcription complex subunit 7 OS=Mus musculus GN=Cnot7 PE=1 SV=1|CCR4-NOT transcription complex subunit 7 OS=Mus musculus GN=Cnot7 PE=1 SV=1	1	1	3	1	3	646081	15603500	20153800	18236800	177835793350196	172659208198743	186774973462328	1	0.97089120781631	105026648428716
Stt3a	P46978|Q3U573	Dolichyl-diphosphooligosaccharide--protein glycosyltransferase subunit STT3A OS=Mus musculus GN=Stt3a PE=1 SV=1|Dolichyl-diphosphooligosaccharide--protein glycosyltransferase subunit STT3A OS=Mus musculus GN=Stt3a PE=1 SV=1	1	1	3	1	17	853765	386078000	459278000	384436000	440019786746925	393467116985893	393726002906012	1	0.894203235483574	0.894791586116696
Alg9	Q8VDI9	Alpha-1,2-mannosyltransferase ALG9 OS=Mus musculus GN=Alg9 PE=2 SV=1	1	1	3	1	5	679361	26204500	36888900	25399800	298657227342916	316030141478165	26013593234276	1	105817007775037	0.871018373327606
Cep131	B1AXI9|J3QMP9|Q62036	5-azacytidine induced gene 1 OS=Mus musculus GN=Cep131 PE=1 SV=1|Centrosomal protein of 131 kDa OS=Mus musculus GN=Cep131 PE=1 SV=1|Centrosomal protein of 131 kDa OS=Mus musculus GN=Cep131 PE=1 SV=2	1	1	3	1	3	631319	16846700	17429100	13223700	192004759177924	149316486499653	135432543898808	1	0.777670757427876	0.705360348767749
Metap2	M0QW48|O08663|Q3TMN1|Q3UI33|Q58E65	Methionine aminopeptidase 2 (Fragment) OS=Mus musculus GN=Metap2 PE=1 SV=1|Methionine aminopeptidase 2 OS=Mus musculus GN=Metap2 PE=1 SV=1|Methionine aminopeptidase 2 OS=Mus musculus GN=Metap2 PE=1 SV=1|Methionine aminopeptidase 2 OS=Mus musculus GN=Metap2 PE=1 SV=1|Methionine aminopeptidase 2 OS=Mus musculus GN=Metap2 PE=1 SV=1	1	1	3	1	7	761474	55438500	64257800	50570400	631842191152292	550501685468411	51792447786779	1	0.871264523289368	0.819705434553603
Kdm3a	Q6PCM1	Lysine-specific demethylase 3A OS=Mus musculus GN=Kdm3a PE=1 SV=1	1	1	3	1	2	561471	2739260	3579240	2193340	312198208922661	306636338731778	224634267137801	1	0.982184810700624	0.719524522299384
Hsp90b1	P08113|Q3UAD6	Endoplasmin OS=Mus musculus GN=Hsp90b1 PE=1 SV=2|Endoplasmin OS=Mus musculus GN=Hsp90b1 PE=1 SV=1	1	1	3	1	36	89051	1343390000	1722310000	1352910000	153108486191379	147551668108634	138560344658557	1	0.9637066617209	0.904981481466438
Il1rn	P25085|P25085-2|Q3TBV5	Interleukin-1 receptor antagonist protein OS=Mus musculus GN=Il1rn PE=2 SV=1|Isoform 2 of Interleukin-1 receptor antagonist protein OS=Mus musculus GN=Il1rn|Interleukin-1 receptor antagonist protein OS=Mus musculus GN=Il1rn PE=1 SV=1	1	1	3	1	6	807704	162468000	318385000	265542000	18516759492434	272762962827642	271958896314779	1	147305992141386	146871754977377
Kpna6	O35345|Q4FJZ2|Q8BH30	Importin subunit alpha-7 OS=Mus musculus GN=Kpna6 PE=1 SV=2|Importin subunit alpha OS=Mus musculus GN=Kpna6 PE=1 SV=1|Importin subunit alpha OS=Mus musculus GN=Kpna6 PE=1 SV=1	1	1	3	1	3	639984	14386000	20012700	15794500	163959734875888	17145039327169	161761784871838	1	10456859630901	0.98659457454165
Mfsd8	Q8BH31	Major facilitator superfamily domain-containing protein 8 OS=Mus musculus GN=Mfsd8 PE=2 SV=1	1	1	3	1	2	646244	8848730	10494300	8364350	100850509160873	899055031110789	856647684505847	1	0.89147297181876	0.84942326184923
Iqsec1	E9PUA3|Q8R0S2|Q8R0S2-2	IQ motif and SEC7 domain-containing protein 1 OS=Mus musculus GN=Iqsec1 PE=1 SV=1|IQ motif and SEC7 domain-containing protein 1 OS=Mus musculus GN=Iqsec1 PE=1 SV=2|Isoform 2 of IQ motif and SEC7 domain-containing protein 1 OS=Mus musculus GN=Iqsec1	1	1	3	1	6	710503	52830800	62410300	55668200	602121782377381	534674005966423	570134375421979	1	0.887983164892903	0.946875519385623
Terf2	D3YZ08|E9QM06|O35144	Telomeric repeat-binding factor 2 OS=Mus musculus GN=Terf2 PE=1 SV=1|Telomeric repeat-binding factor 2 OS=Mus musculus GN=Terf2 PE=1 SV=1|Telomeric repeat-binding factor 2 OS=Mus musculus GN=Terf2 PE=1 SV=3	1	1	3	1	4	654115	12929300	17591100	14631400	147357472551843	150704353389679	149849718520613	1	102271266451491	101691292559251
Atpif1	E9PV44|O35143	ATPase inhibitor, mitochondrial OS=Mus musculus GN=Atpif1 PE=1 SV=1|ATPase inhibitor, mitochondrial OS=Mus musculus GN=Atpif1 PE=1 SV=2	1	1	3	1	3	691667	20803300	25015200	22407100	237098814996771	214307208810904	229485738060829	1	0.90387296458577	0.967890700187408
Tpp2	Q64514-2	Isoform Short of Tripeptidyl-peptidase 2 OS=Mus musculus GN=Tpp2	1	1	3	1	37	802322	451155000	610195000	527924000	514189171332758	522758911703167	540681430350313	1	101666651273148	105152239777607
Wdr13	Q32P16|Q91V09|S4R225	WD repeat domain 13 OS=Mus musculus GN=Wdr13 PE=1 SV=1|WD repeat-containing protein 13 OS=Mus musculus GN=Wdr13 PE=1 SV=1|WD repeat-containing protein 13 OS=Mus musculus GN=Wdr13 PE=1 SV=1	1	1	3	1	4	665764	21871800	28433900	24472700	249276694651636	243595483730227	250640896048184	1	0.977209217534963	100547263914284
Pik3r2	O08908	Phosphatidylinositol 3-kinase regulatory subunit beta OS=Mus musculus GN=Pik3r2 PE=1 SV=2	1	1	3	1	2	54381	9844630	13348100	10797200	112200954035258	114354234782405	11058117342228	1	101919128732605	0.985563575400007
Wdr59	D3Z1F9|Q8C0M0|Q8C0M0-2|Q8C0M0-3	WD repeat domain 59, isoform CRA_b OS=Mus musculus GN=Wdr59 PE=1 SV=1|WD repeat-containing protein 59 OS=Mus musculus GN=Wdr59 PE=1 SV=2|Isoform 2 of WD repeat-containing protein 59 OS=Mus musculus GN=Wdr59|Isoform 3 of WD repeat-containing protein 59 OS=Mus musculus GN=Wdr59	1	1	3	1	4	61863	7827160	11214400	11465400	892074988482666	960746571080381	11742464581149	1	107697960763872	13163091368722
Ranbp3	Q9CT10	Ran-binding protein 3 OS=Mus musculus GN=Ranbp3 PE=1 SV=2	1	1	3	1	12	758466	94091400	125800000	102804000	107237599041436	10777386096618	105288287264329	1	10050006893994	0.981822497011018
Plcb4	Q91UZ1	Phosphoinositide phospholipase C OS=Mus musculus GN=Plcb4 PE=1 SV=1	1	1	3	1	5	633965	19582700	25532300	20213300	22318742528528	218737245655548	20701760018677	1	0.980060795880218	0.927550465364067
Impa2	Q3U3B7|Q91UZ5	Inositol (Myo)-1(Or 4)-monophosphatase 2, isoform CRA_b OS=Mus musculus GN=Impa2 PE=1 SV=1|Inositol monophosphatase 2 OS=Mus musculus GN=Impa2 PE=1 SV=1	1	1	3	1	5	754514	93204800	126144000	101526000	106227125658001	108068568503322	103979404038737	1	101733495878679	0.978840417592574
Srp54	P14576	Signal recognition particle 54 kDa protein OS=Mus musculus GN=Srp54 PE=1 SV=2	1	1	3	1	18	758942	253413000	328620000	269273000	28881918736343	281531368765551	275780056967897	1	0.974766847506193	0.954853655968759
Fndc3a	F6TLV3|Q8BX90	Fibronectin type-III domain-containing protein 3A (Fragment) OS=Mus musculus GN=Fndc3a PE=1 SV=1|Fibronectin type-III domain-containing protein 3A OS=Mus musculus GN=Fndc3a PE=1 SV=3	1	1	3	1	25	7586	232050000	299557000	255069000	264471406075	2566328654169	261232813355757	1	0.970361481513518	0.987754469311797
Smyd4	Q8BTK5	SET and MYND domain-containing protein 4 OS=Mus musculus GN=Smyd4 PE=2 SV=2	1	1	3	1	2	614329	16562400	20358700	16649300	188764542813041	174414602802238	170516349670246	1	0.923979684971795	0.903328279395838
Shmt1	G3UZ26|P50431	Serine hydroxymethyltransferase (Fragment) OS=Mus musculus GN=Shmt1 PE=1 SV=1|Serine hydroxymethyltransferase, cytosolic OS=Mus musculus GN=Shmt1 PE=1 SV=3	1	1	3	1	9	744191	91681600	127888000	108234000	104491108223253	109562667179991	11084950472518	1	104853579450897	106085107728346
Itga1	Q3V3R4	Integrin alpha-1 OS=Mus musculus GN=Itga1 PE=1 SV=2	1	1	3	1	20	727031	141056000	162107000	141798000	160763967486814	138878356753931	145224588124074	1	0.863864950119013	0.903340408888487
Mthfd1l	Q3V3R1	Monofunctional C1-tetrahydrofolate synthase, mitochondrial OS=Mus musculus GN=Mthfd1l PE=1 SV=2	1	1	3	1	28	763471	384797000	547999000	445601000	438559808849134	46947510362167	456369072149646	1	10704927678021	104060851665192
Trappc12	Q8K2L8	Trafficking protein particle complex subunit 12 OS=Mus musculus GN=Trappc12 PE=1 SV=2	1	1	3	1	6	726547	53947600	78537100	66665200	614850145501904	672833584744595	682761831070188	1	109430499393533	111045241847157
Tmem165	P52875	Transmembrane protein 165 OS=Mus musculus GN=Tmem165 PE=1 SV=2	1	1	3	1	4	634611	50527800	58644200	51754100	575874092302367	502409527605156	530047522266332	1	0.872429467345029	0.920422587769457
Tkfc	Q8VC30	Triokinase/FMN cyclase OS=Mus musculus GN=Tkfc PE=1 SV=1	1	1	3	1	7	720196	71478500	109474000	91648900	814652850641323	937872468633677	938636211690184	1	115125414205002	11521916494262
Nars2	Q8BGV0	Probable asparagine--tRNA ligase, mitochondrial OS=Mus musculus GN=Nars2 PE=1 SV=1	1	1	3	1	4	697548	42157100	50929900	41396400	480471773886852	436320505693279	423967555241925	1	0.908108507943339	0.882398463935086
Tti2	Q8BGV4	TELO2-interacting protein 2 OS=Mus musculus GN=Tti2 PE=2 SV=1	1	1	3	1	5	635581	28620100	34209500	29174000	326188239129805	293075508483508	298789978274146	1	0.898485822987871	0.916004755632049
Sri	Q6P069|Q6P069-2	Sorcin OS=Mus musculus GN=Sri PE=1 SV=1|Isoform 2 of Sorcin OS=Mus musculus GN=Sri	1	1	3	1	3	628704	15368700	22320300	17582600	175159737062912	191219786082943	180074884212073	1	109168801740244	102806094158154
Sec14l1	A8Y5H7|A8Y5H7-2|A8Y5H7-3	SEC14-like protein 1 OS=Mus musculus GN=Sec14l1 PE=1 SV=1|Isoform 2 of SEC14-like protein 1 OS=Mus musculus GN=Sec14l1|Isoform 3 of SEC14-like protein 1 OS=Mus musculus GN=Sec14l1	1	1	3	1	3	642879	18770800	26059600	25683700	213934060295308	223254666711785	263043537567687	1	104356766007064	122955427108984
Polr2h	Q923G2	DNA-directed RNA polymerases I, II, and III subunit RPABC3 OS=Mus musculus GN=Polr2h PE=1 SV=3	1	1	3	1	4	707522	32892100	39717800	34921600	374876963402695	340265552868247	357654901806348	1	0.907672612847998	0.954059429419123
Tsnax	Q9QZE7	Translin-associated protein X OS=Mus musculus GN=Tsnax PE=1 SV=1	1	1	3	1	4	633181	17426200	21534800	15776200	198609421096496	184490345082233	16157436262592	1	0.92891034102857	0.81352818881345
Copg1	Q9QZE5	Coatomer subunit gamma-1 OS=Mus musculus GN=Copg1 PE=1 SV=1	1	1	3	1	19	796956	225124000	307544000	263025000	256577723857911	263475391867909	269381072309444	1	102688334710545	104990046781545
Ddx52	Q8K301	Probable ATP-dependent RNA helicase DDX52 OS=Mus musculus GN=Ddx52 PE=2 SV=2	1	1	3	1	4	692468	30793400	40365200	33664400	350957715829776	345811880180608	344779095928299	1	0.985337733245155	0.982394973460353
Emc4	Q9CZX9	ER membrane protein complex subunit 4 OS=Mus musculus GN=Emc4 PE=1 SV=1	1	1	3	1	2	673491	21376700	30128500	25438000	243633954158305	25811325676626	260527163479047	1	105943056113824	106933848518407
Rps19	Q9CZX8	40S ribosomal protein S19 OS=Mus musculus GN=Rps19 PE=1 SV=3	1	1	3	1	7	798311	144033000	230671000	179764000	164156905973714	19761768110437	184108047077787	1	120383409965106	112153701963211
Tmem55a	Q9CZX7	Type 2 phosphatidylinositol 4,5-bisphosphate 4-phosphatase OS=Mus musculus GN=Tmem55a PE=1 SV=1	1	1	3	1	7	725726	80717600	97280100	81724200	919952474337403	833406357088721	83699088032056	1	0.905923273578869	0.9098196957657
Pinx1	Q9CZX5	PIN2/TERF1-interacting telomerase inhibitor 1 OS=Mus musculus GN=Pinx1 PE=1 SV=2	1	1	3	1	2	597328	5370460	7464820	4861290	612080632393698	63951706901236	497876442546215	1	104482487300956	0.813416429464762
Tln2	E9PUM4	Talin-2 OS=Mus musculus GN=Tln2 PE=1 SV=1	1	1	3	1	16	687809	105312000	156865000	123049000	120025911297438	134387493644356	126022513322326	1	111965401630093	104996089561052
Tusc3	Q8BTV1	Tumor suppressor candidate 3 OS=Mus musculus GN=Tusc3 PE=1 SV=1	1	1	3	1	2	666362	22149900	26279400	22270700	252446248542153	225137710800845	228088776621308	1	0.891824347166923	0.903514225061744
Lrp5	Q91VN0	Low-density lipoprotein receptor-related protein 5 OS=Mus musculus GN=Lrp5 PE=1 SV=3	1	1	3	1	2	569434	5763630	6718270	5860960	656890898597751	575559536497018	600259172916174	1	0.876187412134421	0.91378823210602
Chchd6	E9Q4M4|Q91VN4	MICOS complex subunit OS=Mus musculus GN=Chchd6 PE=1 SV=1|MICOS complex subunit Mic25 OS=Mus musculus GN=Chchd6 PE=1 SV=2	1	1	3	1	2	639368	10345700	15174100	13391600	117911735653099	129997722073681	137152117400975	1	11025002842477	116317613884069
Rnpep	Q8VCT3	Aminopeptidase B OS=Mus musculus GN=Rnpep PE=1 SV=2	1	1	3	1	18	796238	318201000	413024000	308106000	362659193641332	353840947151795	315551467217845	1	0.975684481066104	0.870104695401502
Wdr11	G5E8J3|Q8K1X1	Bromodomain and WD repeat domain containing 2, isoform CRA_a OS=Mus musculus GN=Wdr11 PE=1 SV=1|WD repeat-containing protein 11 OS=Mus musculus GN=Wdr11 PE=1 SV=1	1	1	3	1	22	737615	204672000	249526000	211218000	233268225055732	213770909629945	216322141739592	1	0.916416754055861	0.927353657738467
Usp34	F6WJB7|Q6ZQ93|Q6ZQ93-2|Q6ZQ93-3	Ubiquitin carboxyl-terminal hydrolase 34 (Fragment) OS=Mus musculus GN=Usp34 PE=1 SV=1|Ubiquitin carboxyl-terminal hydrolase 34 OS=Mus musculus GN=Usp34 PE=1 SV=3|Isoform 2 of Ubiquitin carboxyl-terminal hydrolase 34 OS=Mus musculus GN=Usp34|Isoform 3 of Ubiquitin carboxyl-terminal hydrolase 34 OS=Mus musculus GN=Usp34	1	1	3	1	22	677013	94071400	130633000	112786000	107214804694866	111914330521423	115511505071735	1	104383280685845	107738390607977
Nle1	Q8VEJ4	Notchless protein homolog 1 OS=Mus musculus GN=Nle1 PE=1 SV=4	1	1	3	1	8	692175	56199700	67796600	55853100	64051771945672	580818866643858	572028057021449	1	0.906795938661154	0.893071400907749
Ttll12	Q3UDE2	Tubulin--tyrosine ligase-like protein 12 OS=Mus musculus GN=Ttll12 PE=1 SV=1	1	1	3	1	12	728883	77907400	107982000	97232400	887924137972309	925090385918131	99582048000079	1	104185745871342	112151527074698
Slc7a6	Q8BGK6	Y+L amino acid transporter 2 OS=Mus musculus GN=Slc7a6 PE=1 SV=1	1	1	3	1	3	634704	13397400	16163900	11477900	152692489366482	138477417430145	11755266647127	1	0.906903921762521	0.769865413544522
Lbr	Q3U9G9	Lamin-B receptor OS=Mus musculus GN=Lbr PE=1 SV=2	1	1	3	1	5	66359	66408100	105355000	81332200	756864623217808	90258466789284	832976152429854	1	119253118748701	110056161548212
Ube2k	A0A0J9YUI1|P61087|Q6ZWQ6	Ubiquitin-conjugating enzyme E2 K OS=Mus musculus GN=Ube2k PE=1 SV=1|Ubiquitin-conjugating enzyme E2 K OS=Mus musculus GN=Ube2k PE=1 SV=3|Huntingtin interacting protein 2, isoform CRA_e OS=Mus musculus GN=Ube2k PE=1 SV=1	1	1	3	1	5	68917	60982200	84623600	68129900	695024700691528	724977114535583	697762779900589	1	104309546669961	100393954230164
Mettl10	Q9D853	Protein-lysine N-methyltransferase Mettl10 OS=Mus musculus GN=Mettl10 PE=1 SV=1	1	1	3	1	4	667463	44785700	62580400	52402800	510430383583415	53613126620095	536691282426285	1	105035139647664	105144854163756
Uqcrb	Q9CQB4|Q9D855	Cytochrome b-c1 complex subunit 7 OS=Mus musculus GN=Uqcrb PE=1 SV=1|Cytochrome b-c1 complex subunit 7 OS=Mus musculus GN=Uqcrb PE=1 SV=3	1	1	3	1	4	666264	26986700	35936600	29294200	307572096286328	307871711605503	300021024938592	1	100097413036746	0.975449426528258
Ctage5	E9PY90|E9Q3S2|H3BJ71|H3BJI6|H3BJS0|H3BK44|H3BK48|H3BKH2|H3BKL6|H3BL19|Q8R311	cTAGE family member 5 OS=Mus musculus GN=Ctage5 PE=1 SV=1|cTAGE family member 5 OS=Mus musculus GN=Ctage5 PE=1 SV=1|cTAGE family member 5 (Fragment) OS=Mus musculus GN=Ctage5 PE=1 SV=1|cTAGE family member 5 OS=Mus musculus GN=Ctage5 PE=1 SV=1|cTAGE family member 5 OS=Mus musculus GN=Ctage5 PE=1 SV=1|cTAGE family member 5 OS=Mus musculus GN=Ctage5 PE=1 SV=1|cTAGE family member 5 OS=Mus musculus GN…	1	1	3	1	3	580672	6558570	13903400	12268700	747491587908356	119111534066548	125651765491603	1	159348327116093	168097899058909
Hcfc2	G5E837	Host cell factor 2 OS=Mus musculus GN=Hcfc2 PE=1 SV=1	1	1	3	1	4	587241	14747900	19632900	22166300	168084371887676	168196616451741	227019548070824	1	100066778703341	135062852971561
Scrn1	Q9CZC8	Secernin-1 OS=Mus musculus GN=Scrn1 PE=1 SV=1	1	1	3	1	6	665065	29981700	37898600	31111400	341706630274461	324680321718034	318632156374795	1	0.950172729915276	0.932472852864658
Pds5b	F8WHU5|Q4VA53|Q4VA53-3	Sister chromatid cohesion protein PDS5 homolog B OS=Mus musculus GN=Pds5b PE=1 SV=1|Sister chromatid cohesion protein PDS5 homolog B OS=Mus musculus GN=Pds5b PE=1 SV=1|Isoform 3 of Sister chromatid cohesion protein PDS5 homolog B OS=Mus musculus GN=Pds5b	1	1	3	1	30	758778	294091000	401426000	347925000	335180608851552	34390484826876	35633270443214	1	102602847296895	106310656112554
Nr2c2ap	Q3TV70	Nuclear receptor 2C2-associated protein OS=Mus musculus GN=Nr2c2ap PE=1 SV=1	1	1	3	1	2	632752	17110000	22770600	18300900	195005634903826	19507754201244	18743146340568	1	100036874374758	0.961159217261179
Fam206a	Q80ZQ9	Protein Simiate OS=Mus musculus GN=Fam206a PE=1 SV=2	1	1	3	1	3	605555	8634320	11811300	11550400	984068412368679	101188346902213	118295186297995	1	102826536885428	120210327667418
Stx18	Q8VDS8|Q8VDS8-2|Q8VDS8-3	Syntaxin-18 OS=Mus musculus GN=Stx18 PE=1 SV=2|Isoform 2 of Syntaxin-18 OS=Mus musculus GN=Stx18|Isoform 3 of Syntaxin-18 OS=Mus musculus GN=Stx18	1	1	3	1	3	655584	21187400	24945300	22156500	241476469255483	213708369949097	226919179873557	1	0.885007017901165	0.939715495150277
Dnajc1	Q61712	DnaJ homolog subfamily C member 1 OS=Mus musculus GN=Dnajc1 PE=1 SV=1	1	1	3	1	4	670439	28587500	39386700	35386600	325816691280719	337428992823262	362417270350172	1	103564059746877	111233488046786
Fam3c	G3X9I1|G5E911|Q91VU0	DNA segment, Chr 6, Wayne State University 176, expressed, isoform CRA_a OS=Mus musculus GN=Fam3c PE=1 SV=1|DNA segment, Chr 6, Wayne State University 176, expressed, isoform CRA_f OS=Mus musculus GN=Fam3c PE=1 SV=1|Protein FAM3C OS=Mus musculus GN=Fam3c PE=1 SV=1	1	1	3	1	7	746543	109226000	156878000	137391000	124486764921129	134398630847793	140711091742864	1	107962184520535	113032973289983
Oxct1	Q9D0K2	Succinyl-CoA:3-ketoacid coenzyme A transferase 1, mitochondrial OS=Mus musculus GN=Oxct1 PE=1 SV=1	1	1	3	1	11	767063	305293000	412680000	327839000	347947722365245	353546239614653	335761320653383	1	101609011035149	0.964976342914325
Ckap4	Q8BMK4	Cytoskeleton-associated protein 4 OS=Mus musculus GN=Ckap4 PE=1 SV=2	1	1	3	1	31	844503	575225000	859905000	714820000	655593900277921	736687455597165	732093824192518	1	112369479838794	11166879738847
Glt8d1	Q6NSU3	Glycosyltransferase 8 domain-containing protein 1 OS=Mus musculus GN=Glt8d1 PE=1 SV=1	1	1	3	1	8	721763	78462100	95806600	86513500	894246149993419	820782765345187	886041227991374	1	0.917848810812578	0.990824761166591
Pigs	Q3V307|Q6PD26	GPI transamidase component PIG-S OS=Mus musculus GN=Pigs PE=1 SV=1|GPI transamidase component PIG-S OS=Mus musculus GN=Pigs PE=1 SV=3	1	1	3	1	7	711729	40872500	53775400	46384600	465830965085131	460698130604191	475054967651162	1	0.988981336867544	101980117952087
Sf3b2	Q3UJB0	Protein Sf3b2 OS=Mus musculus GN=Sf3b2 PE=1 SV=1	1	1	3	1	2	700484	35808200	42434200	31983300	408112260418652	363537167806922	327561853435783	1	0.890777374426331	0.802626838752067
Map2k6	A2AGS2|P70236|Q543Z5	Dual-specificity mitogen-activated protein kinase kinase 6 OS=Mus musculus GN=Map2k6 PE=1 SV=1|Dual specificity mitogen-activated protein kinase kinase 6 OS=Mus musculus GN=Map2k6 PE=1 SV=1|Dual-specificity mitogen-activated protein kinase kinase 6 OS=Mus musculus GN=Map2k6 PE=1 SV=1	1	1	3	1	4	65231	24289800	32105000	27498400	276835059654409	275046089532529	281629064871934	1	0.993537776161321	101731718960564
Ppp2r5d	Q91V89	Protein Ppp2r5d OS=Mus musculus GN=Ppp2r5d PE=1 SV=1	1	1	3	1	6	692816	54820100	85302000	68341800	624794179192938	730789021314556	699932986125181	1	116964761460892	112026169486614
Agpat2	Q059U0|Q8K3K7	1-acyl-sn-glycerol-3-phosphate acyltransferase OS=Mus musculus GN=Agpat2 PE=1 SV=1|1-acyl-sn-glycerol-3-phosphate acyltransferase beta OS=Mus musculus GN=Agpat2 PE=1 SV=1	1	1	3	1	2	58939	8079630	9454420	7936000	920849431874933	809967684098457	812777564812377	1	0.879587537399343	0.88263893822195
Ftl1	P29391|Q9CPX4	Ferritin light chain 1 OS=Mus musculus GN=Ftl1 PE=1 SV=2|Ferritin OS=Mus musculus GN=Ftl1 PE=1 SV=1	1	1	3	1	12	850816	417422000	425243000	389068000	475743086690965	364309061676006	398469936474825	1	0.765768482753918	0.837573782199097
Mrps16	Q9CPX7	28S ribosomal protein S16, mitochondrial OS=Mus musculus GN=Mrps16 PE=1 SV=1	1	1	3	1	4	708207	31774900	45570000	39179500	362144041408857	390401815916441	40126283518859	1	107802910244678	11080199846104
Abcc1	A5D6P3|O35379	ATP-binding cassette, sub-family C (CFTR/MRP), member 1 OS=Mus musculus GN=Abcc1 PE=1 SV=1|Multidrug resistance-associated protein 1 OS=Mus musculus GN=Abcc1 PE=1 SV=1	1	1	3	1	32	766142	340006000	407772000	345136000	387510729988953	34934151696265	353476307471124	1	0.901501532544939	0.9121716642045
Klhl25	Q8R2P1	Kelch-like protein 25 OS=Mus musculus GN=Klhl25 PE=2 SV=1	1	1	3	1	3	610474	10920800	15174300	13941200	124466250009217	129999435489594	14278092977019	1	104445530800492	114714575043128
Cygb	Q546K1|Q9CX80	Cytoglobin OS=Mus musculus GN=Cygb PE=1 SV=1|Cytoglobin OS=Mus musculus GN=Cygb PE=1 SV=1	1	1	3	1	3	67216	21213700	28471500	26811100	241776214912875	243917605921986	27458997691458	1	100885691344735	113571956204844
Ift81	O35594	Intraflagellar transport protein 81 homolog OS=Mus musculus GN=Ift81 PE=1 SV=4	1	1	3	1	12	630902	39563100	56193200	48620800	450907506385944	481411615583844	497957351603195	1	106765047990084	11043447814705
Psmd14	O35593	26S proteasome non-ATPase regulatory subunit 14 OS=Mus musculus GN=Psmd14 PE=1 SV=2	1	1	3	1	7	774784	98364900	150057000	130533000	112108181044718	128555025874421	133687366264685	1	114670512603485	119248537456298
C1s1|C1sa	E9Q6C2|Q8CG14	Protein C1s1 OS=Mus musculus GN=C1s1 PE=1 SV=1|Complement C1s-A subcomponent OS=Mus musculus GN=C1sa PE=2 SV=2	1	1	3	1	3	628528	16871500	22188300	40007300	192287409075389	190088931579959	409740875361871	1	0.988566711122686	213087730149418
C1rb|C1ra	Q8CFG9|Q8CG16	Complement C1r-B subcomponent OS=Mus musculus GN=C1rb PE=2 SV=1|Complement C1r-A subcomponent OS=Mus musculus GN=C1ra PE=1 SV=1	1	1	3	1	3	629777	8421790	11214900	10966100	959845999986385	960789406478223	11231098857723	1	100098287276485	117009383358188
Eef1a1	P10126|Q58E64	Elongation factor 1-alpha 1 OS=Mus musculus GN=Eef1a1 PE=1 SV=3|Elongation factor 1-alpha OS=Mus musculus GN=Eef1a1 PE=1 SV=1	1	1	3	1	29	879911	1318200000	1948040000	1574540000	150237538240924	166890136817614	161258919720222	1	111084179607619	107335970496018
Pla2r1	A0A0A0MQE3|Q62028	Secretory phospholipase A2 receptor OS=Mus musculus GN=Pla2r1 PE=1 SV=2|Secretory phospholipase A2 receptor OS=Mus musculus GN=Pla2r1 PE=1 SV=1	1	1	3	1	3	649902	24657100	32089600	27167700	281021241401935	27491415650718	27824215029679	1	0.978268244548744	0.990110743617523
Yars	A2A7S7|Q91WQ3	Tyrosine--tRNA ligase OS=Mus musculus GN=Yars PE=1 SV=1|Tyrosine--tRNA ligase, cytoplasmic OS=Mus musculus GN=Yars PE=1 SV=3	1	1	3	1	26	767313	263073000	414146000	323998000	299828856756597	354802173479331	331827501819657	1	118334898554265	110672303329708
Taf5l	Q91WQ5	TAF5-like RNA polymerase II p300/CBP-associated factor-associated factor 65 kDa subunit 5L OS=Mus musculus GN=Taf5l PE=2 SV=1	1	1	3	1	3	614174	14981200	18911100	16105200	170743332415032	162012898419517	164943866391334	1	0.94886808244849	0.966034011743418
Snrpb2	Q9CQI7	U2 small nuclear ribonucleoprotein B'' OS=Mus musculus GN=Snrpb2 PE=1 SV=1	1	1	3	1	4	673847	24840600	38658100	23303700	283112622699705	331187018649975	238668403945542	1	116980661438491	0.843015764078789
Dhx29	Q6PGC1	ATP-dependent RNA helicase Dhx29 OS=Mus musculus GN=Dhx29 PE=1 SV=1	1	1	3	1	17	729328	174631000	237223000	194929000	199029976790706	203230831637362	199639513522319	1	102110664390557	100306253731946
Slc35a4	A0A087WQH8	Probable UDP-sugar transporter protein SLC35A4 OS=Mus musculus GN=Slc35a4 PE=1 SV=1	1	1	3	1	3	705043	37140400	46909400	40381600	423295574668733	4018765622899	41357432599833	1	0.949399394511517	0.97703437207438
Aifm1	B1AU25|Q9Z0X1	Apoptosis-inducing factor 1, mitochondrial OS=Mus musculus GN=Aifm1 PE=1 SV=1|Apoptosis-inducing factor 1, mitochondrial OS=Mus musculus GN=Aifm1 PE=1 SV=1	1	1	3	1	14	750094	140637000	169908000	133940000	160286425926178	145561535524975	137176697367653	1	0.90813389021485	0.855822297958228
Sumf1	E9Q265|Q8R0F3	Sulfatase-modifying factor 1 OS=Mus musculus GN=Sumf1 PE=1 SV=1|Sulfatase-modifying factor 1 OS=Mus musculus GN=Sumf1 PE=1 SV=2	1	1	3	1	3	635646	8019260	12356200	10051400	913968958362868	105856548558847	102942948777156	1	115820726284251	11263287208523
Ilkap	Q8R0F6	Integrin-linked kinase-associated serine/threonine phosphatase 2C OS=Mus musculus GN=Ilkap PE=1 SV=1	1	1	3	1	4	651343	22989700	32731800	26214600	262017594666773	280415935005787	26848083102987	1	107021795754752	10246671845504
Fahd1	Q8R0F8	Acylpyruvase FAHD1, mitochondrial OS=Mus musculus GN=Fahd1 PE=1 SV=2	1	1	3	1	4	722803	35575100	48131100	39758400	405455579325954	412342963398196	407191727984329	1	101698677838813	100428197007736
Etfdh	Q921G7	Electron transfer flavoprotein-ubiquinone oxidoreductase, mitochondrial OS=Mus musculus GN=Etfdh PE=1 SV=1	1	1	3	1	18	749851	216712000	244961000	206402000	246990421690693	209860037807126	211389761759582	1	0.849668729542617	0.855862184098402
Tpt1	P63028	Translationally-controlled tumor protein OS=Mus musculus GN=Tpt1 PE=1 SV=1	1	1	3	1	3	65707	27638300	33396300	32614900	314998494398737	286108759378763	334030481333155	1	0.908286117128533	10604192949263
Nmi	O35309|Q3UJ82	N-myc-interactor OS=Mus musculus GN=Nmi PE=1 SV=1|N-myc-interactor OS=Mus musculus GN=Nmi PE=1 SV=1	1	1	3	1	5	70153	40121300	55284400	45796100	457269408513549	473625853672391	469027754988709	1	103576982158507	102571426440571
Otub1	Q7TQI3	Ubiquitin thioesterase OTUB1 OS=Mus musculus GN=Otub1 PE=1 SV=2	1	1	3	1	8	786342	95681900	150799000	118994000	109050319452392	129190703178371	121869523119057	1	11846889016659	11175531051265
Cd1d1|Cd1d2	A0A0R4J090|E9QLX1|P11609|P11610	Antigen-presenting glycoprotein CD1d1 OS=Mus musculus GN=Cd1d1 PE=1 SV=1|Antigen-presenting glycoprotein CD1d2 OS=Mus musculus GN=Cd1d2 PE=4 SV=2|Antigen-presenting glycoprotein CD1d1 OS=Mus musculus GN=Cd1d1 PE=1 SV=3|Antigen-presenting glycoprotein CD1d2 OS=Mus musculus GN=Cd1d2 PE=2 SV=2	1	1	3	1	2	701207	38761500	41274000	32243400	441771532280808	35359764209206	330225707324487	1	0.800408392696747	0.747503365867818
Ubr2	Q6WKZ8|Q6WKZ8-2	E3 ubiquitin-protein ligase UBR2 OS=Mus musculus GN=Ubr2 PE=1 SV=2|Isoform 2 of E3 ubiquitin-protein ligase UBR2 OS=Mus musculus GN=Ubr2	1	1	3	1	23	723513	147128000	187576000	154764000	167684331105377	16069785170582	158503915121752	1	0.95833552632198	0.945251795900622
Atp2b4	E9Q828|F7AAP4|Q6Q477|Q6Q477-2	Calcium-transporting ATPase OS=Mus musculus GN=Atp2b4 PE=1 SV=1|Calcium-transporting ATPase OS=Mus musculus GN=Atp2b4 PE=1 SV=1|Plasma membrane calcium-transporting ATPase 4 OS=Mus musculus GN=Atp2b4 PE=1 SV=1|Isoform 2 of Plasma membrane calcium-transporting ATPase 4 OS=Mus musculus GN=Atp2b4	1	1	3	1	8	644696	30291000	37633100	29267000	345231775971465	322405762092714	29974245198291	1	0.933882059916067	0.868235408341106
Mfsd5	Q921Y4	Molybdate-anion transporter OS=Mus musculus GN=Mfsd5 PE=2 SV=1	1	1	3	1	3	610976	8397910	9488630	7619670	957124355005959	812898482018692	780380144565764	1	0.849313339240679	0.815338300069593
Dock8	Q8C147	Dedicator of cytokinesis protein 8 OS=Mus musculus GN=Dock8 PE=1 SV=4	1	1	3	1	4	627462	9781720	11766600	10490700	111483957863908	10080539844552	107442106844471	1	0.904214385432716	0.963744998860096
Mob1b|Mob1a	Q3T9U1|Q3UDM0|Q8BPB0|Q921Y0	MOB kinase activator 1B OS=Mus musculus GN=Mob1b PE=1 SV=1|MOB kinase activator 1B OS=Mus musculus GN=Mob1b PE=1 SV=1|MOB kinase activator 1B OS=Mus musculus GN=Mob1b PE=1 SV=3|MOB kinase activator 1A OS=Mus musculus GN=Mob1a PE=2 SV=3	1	1	3	1	6	789759	101423000	124219000	112484000	115593550606959	106419405686471	115202207157706	1	0.920634456919815	0.996614487164741
Apaf1	G3XA09|O88879|O88879-2	Apoptotic protease-activating factor 1 OS=Mus musculus GN=Apaf1 PE=1 SV=1|Apoptotic protease-activating factor 1 OS=Mus musculus GN=Apaf1 PE=1 SV=3|Isoform 2 of Apoptotic protease-activating factor 1 OS=Mus musculus GN=Apaf1	1	1	3	1	14	691705	98463800	124851000	114198000	112220899088505	106960845115172	116957626444612	1	0.953127679282048	104220895924538
Adh1	P00329|Q3UKA4	Alcohol dehydrogenase 1 OS=Mus musculus GN=Adh1 PE=1 SV=2|Alcohol dehydrogenase 1 OS=Mus musculus GN=Adh1 PE=1 SV=1	1	1	3	1	3	663815	18867300	24180400	20866100	215033887517297	207155410787489	213703351123129	1	0.963361696982882	0.993812433893423
Phldb2	F6QU68|Q8K1N2|Q8K1N2-2	Pleckstrin homology-like domain family B member 2 (Fragment) OS=Mus musculus GN=Phldb2 PE=1 SV=1|Pleckstrin homology-like domain family B member 2 OS=Mus musculus GN=Phldb2 PE=1 SV=2|Isoform 2 of Pleckstrin homology-like domain family B member 2 OS=Mus musculus GN=Phldb2	1	1	3	1	3	648383	37868800	46900000	41299000	43159727568942	40179603174196	422970018260917	1	0.930951269560595	0.98001086217534
Sirpa	E0CYM8|Q6P6I8	Tyrosine-protein phosphatase non-receptor type substrate 1 OS=Mus musculus GN=Sirpa PE=1 SV=1|Signal-regulatory protein alpha OS=Mus musculus GN=Sirpa PE=1 SV=1	1	1	3	1	4	636953	14072100	17594800	15675500	160382162181773	150736051584081	160543028190731	1	0.939855464806869	10010030168366
Aldh1l1	Q8R0Y6	Cytosolic 10-formyltetrahydrofolate dehydrogenase OS=Mus musculus GN=Aldh1l1 PE=1 SV=1	1	1	3	1	28	805884	427645000	553476000	477458000	487394416940071	474167293101095	488995905418584	1	0.972861560618569	100328581621547
Isg15	Q4FJR9|Q64339	G1p2 protein OS=Mus musculus GN=Isg15 PE=1 SV=1|Ubiquitin-like protein ISG15 OS=Mus musculus GN=Isg15 PE=1 SV=4	1	1	3	1	4	747726	59384600	79989400	71644200	676816576651645	685275554401285	733755020273828	1	101249818346869	108412684556851
Thoc2	B1AZI6	THO complex subunit 2 OS=Mus musculus GN=Thoc2 PE=1 SV=1	1	1	3	1	12	689559	80832500	107950000	75370100	921262009547834	924816239371954	771914394375824	1	100385800107601	0.837888012721472
Pfkm	P47857	ATP-dependent 6-phosphofructokinase, muscle type OS=Mus musculus GN=Pfkm PE=1 SV=3	1	1	3	1	18	789196	169459000	227517000	198636000	19313535876778	194915624208604	203436094208759	1	100921770851377	105333428071741
Loxl3	Q9Z175	Lysyl oxidase homolog 3 OS=Mus musculus GN=Loxl3 PE=2 SV=2	1	1	3	1	6	720466	34351500	42488700	42322500	391509998094609	364004073643382	433452349883718	1	0.929744005044336	110712970803615
Dnmbp	A0A0R4J055|Q6TXD4|Q6TXD4-2	Dynamin-binding protein OS=Mus musculus GN=Dnmbp PE=1 SV=1|Dynamin-binding protein OS=Mus musculus GN=Dnmbp PE=1 SV=2|Isoform 2 of Dynamin-binding protein OS=Mus musculus GN=Dnmbp	1	1	3	1	6	651176	30453400	38246600	34144300	347082676912924	32766166540772	34969406509858	1	0.94404499908223	100752382172709
Dek	Q7TNV0	Protein DEK OS=Mus musculus GN=Dek PE=1 SV=1	1	1	3	1	6	685256	51757800	70716600	48178000	589892615442733	60583473898259	493422347751143	1	102702546721642	0.836461306403731
Tmem192	Q9CXT7|Q9CXT7-2	Transmembrane protein 192 OS=Mus musculus GN=Tmem192 PE=1 SV=1|Isoform 2 of Transmembrane protein 192 OS=Mus musculus GN=Tmem192	1	1	3	1	5	664528	32247200	42210700	34821700	367526926351294	361622425523462	356631760693386	1	0.983934508182978	0.97035546275188
Rnmt	Q9D0L8	mRNA cap guanine-N7 methyltransferase OS=Mus musculus GN=Rnmt PE=1 SV=1	1	1	3	1	7	746726	93414700	119117000	97193200	10646635232525	102048481690847	995419007211723	1	0.958504536523362	0.934961126657895
Cdh2	D3YYT0|P15116	Cadherin-2 OS=Mus musculus GN=Cdh2 PE=1 SV=1|Cadherin-2 OS=Mus musculus GN=Cdh2 PE=1 SV=2	1	1	3	1	2	570258	3536110	4383520	2973840	403016584243007	375539646281762	304570367104542	1	0.931821818169454	0.7557266351126
Anln	Q8K298	Actin-binding protein anillin OS=Mus musculus GN=Anln PE=1 SV=2	1	1	3	1	4	666295	25088000	39781700	30452300	285932283370378	340812989252646	311881883025906	1	119193602497546	109075435396679
Cops3	O88543|Q3UQL2	COP9 signalosome complex subunit 3 OS=Mus musculus GN=Cops3 PE=1 SV=3|COP9 signalosome complex subunit 3 OS=Mus musculus GN=Cops3 PE=1 SV=1	1	1	3	1	12	766182	188653000	219520000	202378000	215011093170727	188064530678029	207268520679939	1	0.874673617554693	0.963989892909199
Ift122	E9Q9G8|Q6NWV3|Q6NWV3-2	Intraflagellar transport protein 122 homolog OS=Mus musculus GN=Ift122 PE=1 SV=2|Intraflagellar transport protein 122 homolog OS=Mus musculus GN=Ift122 PE=1 SV=1|Isoform 2 of Intraflagellar transport protein 122 homolog OS=Mus musculus GN=Ift122	1	1	3	1	14	701869	124022000	161151000	137570000	141350022513397	138059343947225	14089441732767	1	0.97671964597063	0.996776759015489
Wipi1	Q8R3E3|Q8R3E3-2	WD repeat domain phosphoinositide-interacting protein 1 OS=Mus musculus GN=Wipi1 PE=1 SV=1|Isoform 2 of WD repeat domain phosphoinositide-interacting protein 1 OS=Mus musculus GN=Wipi1	1	1	3	1	5	690344	49088100	67863900	52303800	559465581924165	581395431098788	535677358800826	1	103919785217028	0.957480452968126
Erbb2ip	B2RUJ2|B7ZNX6|Q80TH2|Q80TH2-1|Q80TH2-2	Erbb2ip protein OS=Mus musculus GN=Erbb2ip PE=1 SV=1|Erbb2ip protein OS=Mus musculus GN=Erbb2ip PE=1 SV=1|Protein LAP2 OS=Mus musculus GN=Erbb2ip PE=1 SV=3|Isoform 1 of Protein LAP2 OS=Mus musculus GN=Erbb2ip|Isoform 2 of Protein LAP2 OS=Mus musculus GN=Erbb2ip	1	1	3	1	6	64984	24341900	37357100	29621500	277428852382549	32004124813193	303373117894276	1	115359756342365	109351682526499
Ano6	Q6P9J9	Anoctamin-6 OS=Mus musculus GN=Ano6 PE=1 SV=1	1	1	3	1	15	749762	179102000	210136000	183081000	204125652966363	180025183211361	187505203305714	1	0.881933165161886	0.918577359488528
Psma6	Q9QUM9	Proteasome subunit alpha type-6 OS=Mus musculus GN=Psma6 PE=1 SV=1	1	1	3	1	12	784277	188739000	243234000	178697000	215109108860975	208380503165723	183015262725903	1	0.968720033610471	0.850802012499553
Ddx60	E9PZQ1|G3X9F7	Protein Ddx60 OS=Mus musculus GN=Ddx60 PE=1 SV=1|MCG11385 OS=Mus musculus GN=Ddx60 PE=1 SV=1	1	1	3	1	2	550206	12675500	15696300	15104500	144464869972148	134471451024121	154695044451973	1	0.930824573822318	107081427119131
Tex264	E9Q137	Protein Tex264 OS=Mus musculus GN=Tex264 PE=1 SV=1	1	1	3	1	7	714388	60231900	72453600	67301600	6864734015759	620715756192307	689279618900917	1	0.904209478134715	100408787480851
Jmy	A0A0R4J0V4|Q9QXM1|Q9QXM1-2|Q9QXM1-3	Junction-mediating and -regulatory protein OS=Mus musculus GN=Jmy PE=1 SV=1|Junction-mediating and -regulatory protein OS=Mus musculus GN=Jmy PE=1 SV=1|Isoform 2 of Junction-mediating and -regulatory protein OS=Mus musculus GN=Jmy|Isoform 3 of Junction-mediating and -regulatory protein OS=Mus musculus GN=Jmy	1	1	3	1	2	670865	27770800	38860100	29893600	31650861985898	332917568722722	306159871616372	1	105184360814897	0.967303423688053
Atp11a	E9Q3G7|P98197	Phospholipid-transporting ATPase OS=Mus musculus GN=Atp11a PE=1 SV=1|Probable phospholipid-transporting ATPase IH OS=Mus musculus GN=Atp11a PE=1 SV=1	1	1	3	1	4	637475	16592300	21205800	19504700	189105318294258	181671775904341	199760365025151	1	0.96069099242175	105634451123323
Rab23	P35288|Q9D4I9	Ras-related protein Rab-23 OS=Mus musculus GN=Rab23 PE=1 SV=2|RAB23, member RAS oncogene family, isoform CRA_a OS=Mus musculus GN=Rab23 PE=1 SV=1	1	1	3	1	7	746404	77239200	95748700	79883400	880308546783373	820286731438196	818138045878694	1	0.931817297963884	0.929376465635999
Gorasp2	A2ATI9|Q99JX3	Golgi reassembly stacking protein 2, isoform CRA_d OS=Mus musculus GN=Gorasp2 PE=1 SV=1|Golgi reassembly-stacking protein 2 OS=Mus musculus GN=Gorasp2 PE=1 SV=3	1	1	3	1	4	627341	18323000	29177300	24804600	208830406098351	249964250681122	254040100606667	1	119697248763381	121648999948323
Eif3m	Q99JX4	Eukaryotic translation initiation factor 3 subunit M OS=Mus musculus GN=Eif3m PE=1 SV=1	1	1	3	1	5	766364	62496700	83871500	72015300	712285719631437	718533813992448	737555697621379	1	100877189334112	103547730537546
Nxf1	Q99JX7	Nuclear RNA export factor 1 OS=Mus musculus GN=Nxf1 PE=1 SV=3	1	1	3	1	9	705897	74740600	117184000	101256000	851831569613841	100392465210341	103702879413611	1	117854830451813	121741061393889
Sptlc1	O35704	Serine palmitoyltransferase 1 OS=Mus musculus GN=Sptlc1 PE=1 SV=2	1	1	3	1	8	729708	80039200	96886000	79643200	91222063198096	830030071030951	815678000880357	1	0.909900567835738	0.894167454981857
Immt	E9PVS5|Q8CAQ8-2|Q8CAQ8-3	MICOS complex subunit MIC60 (Fragment) OS=Mus musculus GN=Immt PE=1 SV=1|Isoform 2 of MICOS complex subunit Mic60 OS=Mus musculus GN=Immt|Isoform 3 of MICOS complex subunit Mic60 OS=Mus musculus GN=Immt	1	1	3	1	38	784124	420213000	620457000	456255000	478924037754768	531550448755911	467280529024029	1	110988467241665	0.975688193089401
Thoc6	D3Z131|D3Z132|Q5U4D9	THO complex subunit 6 homolog OS=Mus musculus GN=Thoc6 PE=1 SV=1|THO complex subunit 6 homolog OS=Mus musculus GN=Thoc6 PE=1 SV=1|THO complex subunit 6 homolog OS=Mus musculus GN=Thoc6 PE=1 SV=1	1	1	3	1	4	664128	23103700	29408400	23025000	263316872421246	251944102769301	235814055315083	1	0.956809567319516	0.895552393383415
Aaas	P58742	Aladin OS=Mus musculus GN=Aaas PE=1 SV=1	1	1	3	1	5	69633	40780300	50967500	40370700	464780145708267	43664262788504	413462691983001	1	0.939460585648836	0.889587680973195
Nnt	Q61941	NAD(P) transhydrogenase, mitochondrial OS=Mus musculus GN=Nnt PE=1 SV=2	1	1	3	1	27	748024	319730000	423006000	330830000	364401821436586	36239260597663	338824599000602	1	0.994486263948861	0.929810388062413
Col4a2	B2RQQ8|P08122	Collagen alpha-2(IV) chain OS=Mus musculus GN=Col4a2 PE=1 SV=1|Collagen alpha-2(IV) chain OS=Mus musculus GN=Col4a2 PE=1 SV=4	1	1	3	1	7	665713	41497100	45888800	43851600	472949639518849	393133000882739	449112861153305	1	0.831236495460042	0.949599753602109
Dip2a	D3Z7D3|F8WI56|Q8BWT5	Disco-interacting protein 2 homolog A OS=Mus musculus GN=Dip2a PE=1 SV=1|Disco-interacting protein 2 homolog A OS=Mus musculus GN=Dip2a PE=1 SV=1|Disco-interacting protein 2 homolog A OS=Mus musculus GN=Dip2a PE=1 SV=3	1	1	3	1	9	681982	63159100	77428900	65257900	719835207215323	66333954716727	668348753109494	1	0.921515842123636	0.928474665326522
Sh3gl1	Q3TRJ7|Q62419	Endophilin-A2 OS=Mus musculus GN=Sh3gl1 PE=1 SV=1|Endophilin-A2 OS=Mus musculus GN=Sh3gl1 PE=1 SV=1	1	1	3	1	5	628485	24505900	45385600	28598800	279297988801265	388822046444092	292898979593702	1	139214051670368	104869705954852
Wdr45b	Q9CR39	WD repeat domain phosphoinositide-interacting protein 3 OS=Mus musculus GN=Wdr45b PE=1 SV=2	1	1	3	1	7	698431	58965200	72874900	63731300	672036602175978	624325066814332	652713845971862	1	0.929004558372026	0.971247464585186
Lmf1	Q3U3R4|Q3U3R4-2|Z4YJR1	Lipase maturation factor 1 OS=Mus musculus GN=Lmf1 PE=1 SV=1|Isoform 2 of Lipase maturation factor 1 OS=Mus musculus GN=Lmf1|Lipase maturation factor OS=Mus musculus GN=Lmf1 PE=1 SV=1	1	1	3	1	2	710186	12214400	16574500	15585200	139209633370502	14199506030079	159618206944479	1	102000886621743	114660317019628
Sorbs2	A0A0R4J1T1|A0A0R4J1W0|B2RXQ9|B7ZWM6|B9EKP8|D3Z080|E9Q0B0|Q3UTJ2|Q3UTJ2-2|Q3UTJ2-3|Q3UTJ2-4|Q3UTJ2-5|Z4YJR7	Sorbin and SH3 domain-containing protein 2 (Fragment) OS=Mus musculus GN=Sorbs2 PE=1 SV=1|Sorbin and SH3 domain-containing protein 2 OS=Mus musculus GN=Sorbs2 PE=1 SV=1|Sorbin and SH3 domain-containing protein 2 OS=Mus musculus GN=Sorbs2 PE=1 SV=1|Sorbin and SH3 domain-containing protein 2 OS=Mus musculus GN=Sorbs2 PE=1 SV=1|Sorbin and SH3 domain-containing protein 2 OS=Mus musculus GN=Sorbs2 PE=…	1	1	3	1	2	601852	11483200	17470300	13000800	130876020264618	149669450177857	133149679493608	1	114359719890046	10173726189442
Apool	Q78IK4	MICOS complex subunit Mic27 OS=Mus musculus GN=Apool PE=1 SV=1	1	1	3	1	9	738912	100216000	121193000	103669000	114217911791477	103827007409176	106174190230008	1	0.909025614114961	0.929575655557828
Adgrg1	Q8K209	Adhesion G-protein coupled receptor G1 OS=Mus musculus GN=Adgrg1 PE=1 SV=1	1	1	3	1	2	616129	6256390	7311470	5987180	713051609676189	626379452494742	613186187058136	1	0.878448970586005	0.859946431278089
Ube2j1	F6SPK0|Q9JJZ4	Ubiquitin-conjugating enzyme E2 J1 (Fragment) OS=Mus musculus GN=Ube2j1 PE=1 SV=1|Ubiquitin-conjugating enzyme E2 J1 OS=Mus musculus GN=Ube2j1 PE=1 SV=2	1	1	3	1	3	656219	11550500	15213300	12679900	131643050026689	130333551592749	129863133115731	1	0.990052658050125	0.986479218533782
Mtm1	B1AW21|Q9Z2C5	Myotubularin OS=Mus musculus GN=Mtm1 PE=1 SV=1|Myotubularin OS=Mus musculus GN=Mtm1 PE=1 SV=2	1	1	3	1	3	609689	11981300	17176400	13701100	136552952277803	147151585492805	140321908937133	1	107761555527148	102760069699307
Mtmr1	I7HJQ9|Q9Z2C4	Myotubularin-related protein 1 OS=Mus musculus GN=Mtmr1 PE=1 SV=1|Myotubularin-related protein 1 OS=Mus musculus GN=Mtmr1 PE=1 SV=1	1	1	3	1	3	620883	28870900	41550800	33749600	329046650189646	355969009716499	345651684745361	1	108181927854709	105046407415527
Ccnh	E9PWD3|Q3UUW5|Q61458	Cyclin-H OS=Mus musculus GN=Ccnh PE=1 SV=1|Cyclin-H OS=Mus musculus GN=Ccnh PE=1 SV=1|Cyclin-H OS=Mus musculus GN=Ccnh PE=1 SV=2	1	1	3	1	2	609263	11183200	14206300	11826600	127456868279163	121706502467714	121123930796498	1	0.954883829415496	0.95031309361223
Fdxr	Q61578	NADPH:adrenodoxin oxidoreductase, mitochondrial OS=Mus musculus GN=Fdxr PE=1 SV=1	1	1	3	1	9	70736	56685100	75564900	59533800	646049907369188	64737051085241	609724508417678	1	10020441199173	0.943773076139842
Fkbp10	Q61576	Peptidyl-prolyl cis-trans isomerase FKBP10 OS=Mus musculus GN=Fkbp10 PE=1 SV=2	1	1	3	1	13	784347	279141000	320700000	283981000	318141834790699	274746241747648	290843479880272	1	0.86359670971408	0.91419438776926
Prkar2b	H3BK84|P31324	cAMP-dependent protein kinase type II-beta regulatory subunit OS=Mus musculus GN=Prkar2b PE=1 SV=1|cAMP-dependent protein kinase type II-beta regulatory subunit OS=Mus musculus GN=Prkar2b PE=1 SV=3	1	1	3	1	7	794842	85815200	128365000	99003000	978050704874264	109971316875387	101395435041734	1	1124392798117	103670939079553
Rpl4	Q564E8|Q9D8E6	60S ribosomal protein L4 OS=Mus musculus GN=Rpl4 PE=1 SV=1|60S ribosomal protein L4 OS=Mus musculus GN=Rpl4 PE=1 SV=3	1	1	3	1	16	873656	346932000	513492000	401053000	395404412206042	439912682156167	410744557334549	1	111256391829774	103879608991443
Ap4e1	Q80V94	AP-4 complex subunit epsilon-1 OS=Mus musculus GN=Ap4e1 PE=1 SV=3	1	1	3	1	7	652829	46923400	58537700	50988300	534794120914444	501497133631159	522204464565561	1	0.937738681146399	0.976458872944684
Vps28	Q9D1C8	Vacuolar protein sorting-associated protein 28 homolog OS=Mus musculus GN=Vps28 PE=1 SV=1	1	1	3	1	4	63548	29009900	44719700	35704300	330630857276241	38311722815972	365671043439145	1	115874613554181	110597978195855
Ssb	P32067|Q564E6	Lupus La protein homolog OS=Mus musculus GN=Ssb PE=1 SV=1|Lupus La protein homolog OS=Mus musculus GN=Ssb PE=1 SV=1	1	1	3	1	16	777292	248404000	353479000	250538000	283110343265047	302828271863788	256592320480044	1	106964750341276	0.906333260455352
Cc2d1b	F6XC25|Q8BRN9	Coiled-coil and C2 domain-containing protein 1B (Fragment) OS=Mus musculus GN=Cc2d1b PE=1 SV=1|Coiled-coil and C2 domain-containing protein 1B OS=Mus musculus GN=Cc2d1b PE=1 SV=1	1	1	3	1	8	697648	39000400	54912500	47240900	444494316978558	470439756781031	483824894928741	1	10583706895936	108848387132941
Mfsd1	Q9DC37	Major facilitator superfamily domain-containing protein 1 OS=Mus musculus GN=Mfsd1 PE=1 SV=1	1	1	3	1	3	608506	10791300	19887500	13940400	122990316068829	17037779490977	142772736447964	1	138529439028697	116084534954821
Arhgef7	A0A0R4J0C5|A0A0R4J0X8|D3Z0V2|Q9ES28|Q9ES28-2|Q9ES28-3|Q9ES28-4|Q9ES28-5|Q9ES28-6|Q9ES28-7|Q9ES28-8	Rho guanine nucleotide exchange factor 7 OS=Mus musculus GN=Arhgef7 PE=1 SV=1|Rho guanine nucleotide exchange factor (GEF7), isoform CRA_a OS=Mus musculus GN=Arhgef7 PE=1 SV=1|Rho guanine nucleotide exchange factor 7 OS=Mus musculus GN=Arhgef7 PE=1 SV=1|Rho guanine nucleotide exchange factor 7 OS=Mus musculus GN=Arhgef7 PE=1 SV=2|Isoform A of Rho guanine nucleotide exchange factor 7 OS=Mus muscul…	1	1	3	1	7	687368	55720400	81721400	62805400	63505505430129	700113736213163	643231099660624	1	110244573517087	101287454576411
Pten	O08586	Phosphatidylinositol 3,4,5-trisphosphate 3-phosphatase and dual-specificity protein phosphatase PTEN OS=Mus musculus GN=Pten PE=1 SV=1	1	1	3	1	5	722855	29321400	42144300	34762700	334181076754473	361053571440141	356027503179224	1	108041297534454	106537302062978
Cisd2	Q9CQB5	CDGSH iron-sulfur domain-containing protein 2 OS=Mus musculus GN=Cisd2 PE=1 SV=1	1	1	3	1	3	723148	20297200	26792100	22811200	231330705597307	229530052495388	233624389950203	1	0.99221610854785	100991517467157
Gtpbp1	O08582	GTP-binding protein 1 OS=Mus musculus GN=Gtpbp1 PE=1 SV=2	1	1	3	1	7	708554	65659900	84805300	81368100	74833725816608	726533752893101	833343827764741	1	0.970864065586668	111359392930266
Hpcal1	P62748	Hippocalcin-like protein 1 OS=Mus musculus GN=Hpcal1 PE=1 SV=2	1	1	3	1	5	715702	27246800	38747000	30462500	310536501057718	331948632023576	311986347884286	1	10689520584309	100466884511686
Elac2	B1ATP7	Zinc phosphodiesterase ELAC protein 2 OS=Mus musculus GN=Elac2 PE=1 SV=1	1	1	3	1	15	736202	72878300	93353400	76285100	83060661380546	799766005748823	781285506671732	1	0.962869777889993	0.940620377548209
Ddx28	Q9CWT6	Probable ATP-dependent RNA helicase DDX28 OS=Mus musculus GN=Ddx28 PE=2 SV=2	1	1	3	1	2	562593	4182520	5439130	4869880	476689052073621	465974594910149	498756200520225	1	0.977523173404416	104629254301229
Hgsnat	Q3UDW8|Q3UDW8-2	Heparan-alpha-glucosaminide N-acetyltransferase OS=Mus musculus GN=Hgsnat PE=1 SV=2|Isoform 2 of Heparan-alpha-glucosaminide N-acetyltransferase OS=Mus musculus GN=Hgsnat	1	1	3	1	4	682823	26242700	30721000	25560100	299092599362398	263189251410335	261777669283781	1	0.879959089497363	0.875239540670132
Cpox	P36552	Oxygen-dependent coproporphyrinogen-III oxidase, mitochondrial OS=Mus musculus GN=Cpox PE=1 SV=2	1	1	3	1	6	710497	30113300	34612200	29897800	343206498278746	296525471425566	306202886558057	1	0.863985597337767	0.892182659983799
Gramd4	D3YUE7|Q8CB44	GRAM domain-containing protein 4 OS=Mus musculus GN=Gramd4 PE=1 SV=1|GRAM domain-containing protein 4 OS=Mus musculus GN=Gramd4 PE=1 SV=1	1	1	3	1	4	690646	26042000	28433300	24011100	296805186684127	243590343482487	245913349123821	1	0.820707839387343	0.828534541027183
Rbbp7	Q60973	Histone-binding protein RBBP7 OS=Mus musculus GN=Rbbp7 PE=1 SV=1	1	1	3	1	5	720026	38899300	51749600	47736200	44334206275946	443342940815218	488897585551872	1	10000019805379	110275479504215
Rbbp4	Q60972	Histone-binding protein RBBP4 OS=Mus musculus GN=Rbbp4 PE=1 SV=5	1	1	3	1	3	649186	6352630	8596320	7649850	724020249245532	736453574324945	783471075375498	1	101717262064475	108211210417377
Mov10	D3YVL0|D3Z3E8|E9PW39|P23249	Putative helicase MOV-10 OS=Mus musculus GN=Mov10 PE=1 SV=2|Putative helicase MOV-10 OS=Mus musculus GN=Mov10 PE=1 SV=1|Putative helicase MOV-10 OS=Mus musculus GN=Mov10 PE=1 SV=1|Putative helicase MOV-10 OS=Mus musculus GN=Mov10 PE=1 SV=2	1	1	3	1	37	755061	343239000	443056000	371031000	391195436111944	379569600510588	379997067351185	1	0.970281259625869	0.971373979021691
Gja1	P23242	Gap junction alpha-1 protein OS=Mus musculus GN=Gja1 PE=1 SV=2	1	1	3	1	6	746105	42128500	53287700	53404800	480145814730905	456519965898848	546953418514264	1	0.95079442930207	113914023976404
Gfpt1	P47856|P47856-2	Glutamine--fructose-6-phosphate aminotransferase [isomerizing] 1 OS=Mus musculus GN=Gfpt1 PE=1 SV=3|Isoform 2 of Glutamine--fructose-6-phosphate aminotransferase [isomerizing] 1 OS=Mus musculus GN=Gfpt1	1	1	3	1	26	793588	442189000	567238000	467195000	503970465765559	485957308002657	478484897167992	1	0.964257513115299	0.94943043227969
Tbc1d22a	Q8R5A6|Q8R5A6-2	TBC1 domain family member 22A OS=Mus musculus GN=Tbc1d22a PE=1 SV=3|Isoform 2 of TBC1 domain family member 22A OS=Mus musculus GN=Tbc1d22a	1	1	3	1	4	661153	19021900	25941900	23714200	216795890507136	222246321446625	242872602412723	1	102514084066234	11202823164433
Adar	Q99MU3|Q99MU3-2	Double-stranded RNA-specific adenosine deaminase OS=Mus musculus GN=Adar PE=1 SV=2|Isoform 2 of Double-stranded RNA-specific adenosine deaminase OS=Mus musculus GN=Adar	1	1	3	1	9	677309	48538500	63485200	54024900	553201695486808	54388275979413	55330426740464	1	0.983154542423307	100018541504603
Rhod	G3X9Y4|P97348|Q545H8	Ras homolog gene family, member D, isoform CRA_b OS=Mus musculus GN=Rhod PE=1 SV=1|Rho-related GTP-binding protein RhoD OS=Mus musculus GN=Rhod PE=1 SV=1|Ras homolog gene family, member D, isoform CRA_c OS=Mus musculus GN=Rhod PE=1 SV=1	1	1	3	1	2	632714	10448200	12821500	11446200	119079945914796	109842810681865	117228006078068	1	0.922429128078877	0.984447928469385
Polr3c	Q9D483	DNA-directed RNA polymerase III subunit RPC3 OS=Mus musculus GN=Polr3c PE=1 SV=1	1	1	3	1	3	630094	13503100	16875800	14412900	153897170582692	144576321374646	147611917387655	1	0.939434564178438	0.959159397334991
2810408M09Rik	Q5U452	MCG14616 OS=Mus musculus GN=2810408M09Rik PE=1 SV=1	1	1	3	1	3	662465	47202600	70417400	51342600	537976211695575	603271468775827	525833082146369	1	112137201545484	0.977428129190074
Dnajc11	Q5U458	DnaJ homolog subfamily C member 11 OS=Mus musculus GN=Dnajc11 PE=1 SV=2	1	1	3	1	4	65333	22124900	28991600	25998700	252161319210032	248373344005334	266269658194148	1	0.984977968799635	105594965567405
Ttc26	Q8BS45	Intraflagellar transport protein 56 OS=Mus musculus GN=Ttc26 PE=1 SV=1	1	1	3	1	5	648333	15571000	19408500	15877600	177465385218438	166274163796669	162612866218056	1	0.936938567439539	0.916307515507319
Pi4k2b	Q8CBQ5	Phosphatidylinositol 4-kinase type 2-beta OS=Mus musculus GN=Pi4k2b PE=1 SV=1	1	1	3	1	2	606444	11126600	14107700	12631500	12681178827124	120861788422303	129367437121063	1	0.953080072995968	102015308580269
Map3k6	A0A0A0MQ82|Q9WTR2	Mitogen-activated protein kinase kinase kinase 6 OS=Mus musculus GN=Map3k6 PE=1 SV=1|Mitogen-activated protein kinase kinase kinase 6 OS=Mus musculus GN=Map3k6 PE=1 SV=4	1	1	3	1	3	630029	10967400	15001900	13990200	124997358284291	128522470972061	143282770756528	1	102820149750487	114628639135436
Cdh13	Q9WTR5	Cadherin-13 OS=Mus musculus GN=Cdh13 PE=1 SV=2	1	1	3	1	2	609729	6074070	7807450	6654390	692272283343245	6688704537364	681519518587681	1	0.966195628266629	0.984467434253421
Mtmr10	Q7TPM9	Myotubularin-related protein 10 OS=Mus musculus GN=Mtmr10 PE=1 SV=2	1	1	3	1	8	633708	23510000	28382000	28186800	267947543926881	243150852300645	288679418647348	1	0.907456917638317	107737288581426
Ascc1	Q9D8Z1	Activating signal cointegrator 1 complex subunit 1 OS=Mus musculus GN=Ascc1 PE=1 SV=1	1	1	3	1	5	721446	67429300	89596200	73907400	7685034165763	767577774395714	756933928850986	1	0.998795526264919	0.984945430982134
Ptpn23	Q6PB44|Q6PB44-2	Tyrosine-protein phosphatase non-receptor type 23 OS=Mus musculus GN=Ptpn23 PE=1 SV=2|Isoform 2 of Tyrosine-protein phosphatase non-receptor type 23 OS=Mus musculus GN=Ptpn23	1	1	3	1	24	730765	232254000	297720000	243464000	264703908410011	255059092900249	249347375301765	1	0.963563758587113	0.941985997862716
Dock9	E9QMR2|F8VPN7|Q8BIK4|Q8BIK4-2	Dedicator of cytokinesis protein 9 OS=Mus musculus GN=Dock9 PE=1 SV=1|Dedicator of cytokinesis protein 9 OS=Mus musculus GN=Dock9 PE=1 SV=1|Dedicator of cytokinesis protein 9 OS=Mus musculus GN=Dock9 PE=1 SV=2|Isoform 2 of Dedicator of cytokinesis protein 9 OS=Mus musculus GN=Dock9	1	1	3	1	3	603977	11911100	15785100	14797100	135752870713207	135232207689765	151546760386658	1	0.9961646260539	111634295164791
Eed	Q921E6|Q921E6-2|Q921E6-3	Polycomb protein EED OS=Mus musculus GN=Eed PE=1 SV=1|Isoform 2 of Polycomb protein EED OS=Mus musculus GN=Eed|Isoform 3 of Polycomb protein EED OS=Mus musculus GN=Eed	1	1	3	1	5	687762	26746700	33928700	27230400	304836774697963	290669872540798	278884301926246	1	0.953526269357751	0.914864363732259
Shcbp1	A0A140LHK7|Q9Z179	SHC SH2 domain-binding protein 1 (Fragment) OS=Mus musculus GN=Shcbp1 PE=1 SV=1|SHC SH2 domain-binding protein 1 OS=Mus musculus GN=Shcbp1 PE=1 SV=1	1	1	3	1	2	598576	6889040	9159720	6688100	785155826462807	784720500611387	684971979740632	1	0.999445554835426	0.872402594051283
Sord	Q64442	Sorbitol dehydrogenase OS=Mus musculus GN=Sord PE=1 SV=3	1	1	3	1	11	761041	202767000	232113000	208518000	231097063544966	198853053978085	21355689548834	1	0.860474170150554	0.924100428678907
Fn3krp	Q8K274	Ketosamine-3-kinase OS=Mus musculus GN=Fn3krp PE=1 SV=2	1	1	3	1	6	700902	34632300	45159100	47032600	394710324352996	386881602921925	481691558654166	1	0.980165906620499	122036726412908
Mrc2	Q64449	C-type mannose receptor 2 OS=Mus musculus GN=Mrc2 PE=1 SV=3	1	1	3	1	13	748782	120662000	174358000	141545000	137520572289686	149373885932761	144965474308679	1	108619302149285	105413664221314
Camsap2	A0A0A6YY67|H7BX08|Q8C1B1|Q8C1B1-2	Calmodulin-regulated spectrin-associated protein 2 OS=Mus musculus GN=Camsap2 PE=1 SV=1|Calmodulin-regulated spectrin-associated protein 2 OS=Mus musculus GN=Camsap2 PE=1 SV=1|Calmodulin-regulated spectrin-associated protein 2 OS=Mus musculus GN=Camsap2 PE=1 SV=3|Isoform 2 of Calmodulin-regulated spectrin-associated protein 2 OS=Mus musculus GN=Camsap2	1	1	3	1	4	657713	56575000	65433600	55767000	644795078590524	560574857624536	571146250716883	1	0.869384516472912	0.885779482010576
Rbbp9	A2AN96|O88851	Putative hydrolase RBBP9 OS=Mus musculus GN=Rbbp9 PE=1 SV=1|Putative hydrolase RBBP9 OS=Mus musculus GN=Rbbp9 PE=1 SV=2	1	1	3	1	4	715203	40652100	56286700	46832400	46331902809315	482212637523458	479641179767125	1	104077883334096	103522875315774
Tspyl1	O88852	Testis-specific Y-encoded-like protein 1 OS=Mus musculus GN=Tspyl1 PE=2 SV=1	1	1	3	1	2	654099	15111800	20434500	19035600	172231803246033	175063987433497	19495600570492	1	10164440256334	113193964198601
Epn2	J3QNT7|Q5NCM5|Q5NCM6|Q8CHU3|Q8CHU3-2	Epsin-2 OS=Mus musculus GN=Epn2 PE=1 SV=1|Epsin-2 OS=Mus musculus GN=Epn2 PE=1 SV=1|Epsin-2 OS=Mus musculus GN=Epn2 PE=1 SV=1|Epsin-2 OS=Mus musculus GN=Epn2 PE=1 SV=1|Isoform 2 of Epsin-2 OS=Mus musculus GN=Epn2	1	1	3	1	3	670622	31031200	40391800	29048600	353667963636914	346039764497119	297505675015232	1	0.978431184262914	0.84120052027291
Cnnm3	Q32NY4|Q32NY4-2	Metal transporter CNNM3 OS=Mus musculus GN=Cnnm3 PE=1 SV=2|Isoform 2 of Metal transporter CNNM3 OS=Mus musculus GN=Cnnm3	1	1	3	1	3	636961	11828500	15668300	14755100	134811464199878	134231572796215	151116610969797	1	0.995698500812939	112094777596766
Supv3l1	Q80YD1	ATP-dependent RNA helicase SUPV3L1, mitochondrial OS=Mus musculus GN=Supv3l1 PE=1 SV=1	1	1	3	1	10	662005	61098100	76163700	62665500	69634563307524	652500478097764	641798292436366	1	0.937035355870842	0.921666284603554
Focad	A2AKG8|E9PYJ6	Focadhesin OS=Mus musculus GN=Focad PE=1 SV=1|Focadhesin OS=Mus musculus GN=Focad PE=1 SV=1	1	1	3	1	10	712149	64162700	85699100	74744500	731273410324	734191008611035	765507216395144	1	100398975027103	104681396258614
Copz2	Q9JHH9	Coatomer subunit zeta-2 OS=Mus musculus GN=Copz2 PE=1 SV=1	1	1	3	1	6	688889	70643400	117210000	96186600	805135071231144	100414739617218	985109759520943	1	12471788052118	122353353458395
Evi5l	H3BKQ3	Protein Evi5l OS=Mus musculus GN=Evi5l PE=1 SV=1	1	1	3	1	3	655186	12484100	17471000	16029900	142283451005427	149675447133555	164172669936819	1	105195260640569	115384233919486
Ephx2	P34914|P34914-2	Bifunctional epoxide hydrolase 2 OS=Mus musculus GN=Ephx2 PE=1 SV=2|Isoform 2 of Bifunctional epoxide hydrolase 2 OS=Mus musculus GN=Ephx2	1	1	3	1	4	650218	23381700	32873900	26325800	266485286594435	281633317012408	269619702819274	1	105684377779936	101176206110625
Luc7l	A0A0R4J047|Q9CYI4	Luc7 homolog (S. cerevisiae)-like, isoform CRA_c OS=Mus musculus GN=Luc7l PE=1 SV=1|Putative RNA-binding protein Luc7-like 1 OS=Mus musculus GN=Luc7l PE=1 SV=2	1	1	3	1	6	664129	32576300	47316000	36692600	371277736079338	405359936842271	375792868884004	1	109179704962338	10121610653317
Fubp3	A2AJ72|Q3TIX6	MCG130458 OS=Mus musculus GN=Fubp3 PE=1 SV=1|Protein Fubp3 OS=Mus musculus GN=Fubp3 PE=1 SV=1	1	1	3	1	5	673811	41562700	59759800	52514300	473697294086336	511966961571283	537833226711524	1	108078928877726	113539434027989
Cd36	Q08857|Q3UAI3	Platelet glycoprotein 4 OS=Mus musculus GN=Cd36 PE=1 SV=2|CD36 antigen, isoform CRA_a OS=Mus musculus GN=Cd36 PE=1 SV=1	1	1	3	1	5	729906	70581100	74694200	61709400	804425027335496	639911154672499	632006248211101	1	0.795488868356175	0.785662089983078
Chtop	D3YZA1|D3Z7T7|E9PW20|Q9CY57|Q9CY57-2|Q9CY57-3|Q9CY57-4|Q9CY57-5	Chromatin target of PRMT1 protein (Fragment) OS=Mus musculus GN=Chtop PE=1 SV=7|Chromatin target of PRMT1 protein (Fragment) OS=Mus musculus GN=Chtop PE=1 SV=1|Chromatin target of PRMT1 protein OS=Mus musculus GN=Chtop PE=1 SV=1|Chromatin target of PRMT1 protein OS=Mus musculus GN=Chtop PE=1 SV=2|Isoform 2 of Chromatin target of PRMT1 protein OS=Mus musculus GN=Chtop|Isoform 3 of Chromatin target…	1	1	3	1	2	596493	3265460	6041480	3207800	372170134747555	517578398688351	328531737954277	1	139070374101734	0.882746107978605
Aida	Q8C4Q6	Axin interactor, dorsalization-associated protein OS=Mus musculus GN=Aida PE=1 SV=1	1	1	3	1	4	688967	23839500	31796500	24427200	27170291252424	272403145485783	250174900846584	1	100257720079272	0.920766356614836
Rpusd2	Q149F1	RNA pseudouridylate synthase domain-containing protein 2 OS=Mus musculus GN=Rpusd2 PE=1 SV=2	1	1	3	1	2	612644	7973240	9955130	8754520	908723979217178	852863908203686	896607541166993	1	0.938529110828997	0.986666536454092
Kdelc1	Q9JHP7	KDEL motif-containing protein 1 OS=Mus musculus GN=Kdelc1 PE=1 SV=1	1	1	3	1	8	716911	63570200	70721300	6.2e+07	724520585152724	60587500425656	63498247250967	1	0.836242636403278	0.876417434538206
Clpb	E9PY58|Q3URM1|Q60649	Caseinolytic peptidase B protein homolog OS=Mus musculus GN=Clpb PE=1 SV=1|Caseinolytic peptidase B protein homolog OS=Mus musculus GN=Clpb PE=1 SV=1|Caseinolytic peptidase B protein homolog OS=Mus musculus GN=Clpb PE=1 SV=1	1	1	3	1	5	659082	24912200	30984700	24096300	283928660306901	265448390292432	246785937940883	1	0.934912276927264	0.869182905572583
Dnaaf5	B9EJR8	Dynein assembly factor 5, axonemal OS=Mus musculus GN=Dnaaf5 PE=1 SV=1	1	1	3	1	3	662127	18117600	23342500	19319700	206489426705643	199977054817412	197865659260404	1	0.968461475281664	0.958236275906114
Pgp	Q8CHP8	Glycerol-3-phosphate phosphatase OS=Mus musculus GN=Pgp PE=1 SV=1	1	1	3	1	8	75462	96001300	149708000	123526000	10941434516711	128256034797495	126511040160048	1	117220492981618	115625643024071
Zc3h3	Q3UUL4|Q8CHP0	Zinc finger CCCH domain-containing protein 3 OS=Mus musculus GN=Zc3h3 PE=1 SV=1|Zinc finger CCCH domain-containing protein 3 OS=Mus musculus GN=Zc3h3 PE=1 SV=1	1	1	3	1	2	668115	16925300	17565800	13973100	192900576998114	150487606276607	143107638493949	1	0.780130410279066	0.741872526878697
Bak1	O08734	Bcl-2 homologous antagonist/killer OS=Mus musculus GN=Bak1 PE=1 SV=3	1	1	3	1	2	755073	33206900	40600300	29191800	378464793552766	347826000587059	298972279693673	1	0.919044536010624	0.789960611361304
Casp12	E9Q575|O08736	Caspase OS=Mus musculus GN=Casp12 PE=1 SV=1|Caspase-12 OS=Mus musculus GN=Casp12 PE=1 SV=1	1	1	3	1	5	67887	23711900	34236700	27345900	270248633213092	293308533047759	280067212822616	1	108532846053835	103633165316245
Ampd3	O08739	AMP deaminase 3 OS=Mus musculus GN=Ampd3 PE=1 SV=2	1	1	3	1	11	719074	72121400	93607400	82158900	821980093346155	801942043959113	841442926785076	1	0.975622220599686	102367798636058
Akap1	O08715|O08715-4	A-kinase anchor protein 1, mitochondrial OS=Mus musculus GN=Akap1 PE=1 SV=4|Isoform 4 of A-kinase anchor protein 1, mitochondrial OS=Mus musculus GN=Akap1	1	1	3	1	3	660235	24613900	30381400	25427800	28052888351603	260279871189022	260422698620668	1	0.927818440392962	0.928327576671037
Ube2l6	Q9QZU9	Ubiquitin/ISG15-conjugating enzyme E2 L6 OS=Mus musculus GN=Ube2l6 PE=1 SV=3	1	1	3	1	2	662876	14495500	20432500	17046400	165207725350579	175046853274361	174583309990142	1	105955610067812	105675027980482
Ehbp1l1	E9QP49|G5E8Y6|Q99MS7|Q99MS7-2|Q99MS7-3|Q99MS7-4|Q99MS7-5	EH domain-binding protein 1-like protein 1 OS=Mus musculus GN=Ehbp1l1 PE=1 SV=1|EH domain-binding protein 1-like protein 1 OS=Mus musculus GN=Ehbp1l1 PE=1 SV=1|EH domain-binding protein 1-like protein 1 OS=Mus musculus GN=Ehbp1l1 PE=1 SV=1|Isoform 2 of EH domain-binding protein 1-like protein 1 OS=Mus musculus GN=Ehbp1l1|Isoform 3 of EH domain-binding protein 1-like protein 1 OS=Mus musculus GN=E…	1	1	3	1	5	66584	21549300	26887100	23155700	245601106267271	230343925054354	237152639333745	1	0.937878206475531	0.965600859613669
Mcm3ap	Q9WUU9	Germinal-center associated nuclear protein OS=Mus musculus GN=Mcm3ap PE=1 SV=2	1	1	3	1	6	623541	14795900	19070500	17988700	168631436205349	163378490902665	184234019407011	1	0.968849548928191	109252476022716
Ctsz	Q545I6|Q9WUU7	Cathepsin Z OS=Mus musculus GN=Ctsz PE=1 SV=1|Cathepsin Z OS=Mus musculus GN=Ctsz PE=1 SV=1	1	1	3	1	7	797641	150130000	208782000	163011000	171105762525489	178865200637846	166950206171409	1	104534878310251	0.975713521901634
Mrpl48	Q8JZS9	39S ribosomal protein L48, mitochondrial OS=Mus musculus GN=Mrpl48 PE=1 SV=1	1	1	3	1	3	687583	19843000	25794500	18803400	226154109491328	220983533918293	192577893928843	1	0.977136937353629	0.851533913586603
Sorbs3	Q9R1Z8	Vinexin OS=Mus musculus GN=Sorbs3 PE=1 SV=1	1	1	3	1	2	690747	26489500	45350300	36153900	301905421729098	388519628535338	370275690530117	1	128689185609909	12264625405183
Hk1	G3UVV4|P17710|P17710-3|P17710-4	Hexokinase 1, isoform CRA_f OS=Mus musculus GN=Hk1 PE=1 SV=1|Hexokinase-1 OS=Mus musculus GN=Hk1 PE=1 SV=3|Isoform HK1 of Hexokinase-1 OS=Mus musculus GN=Hk1|Isoform HK1-SC of Hexokinase-1 OS=Mus musculus GN=Hk1	1	1	3	1	33	813931	582965000	731940000	547309000	664415312400399	6270588219045	560534874269022	1	0.943775391989481	0.843651348497557
Runx2	E0CY45|E0CZC6|E9PUK7|F6TRA6|F8WHN7|Q08775|Q08775-2|Q08775-3|Q08775-4|Q08775-5|Q08775-6|Q08775-7|Q08775-8|Q08775-9	Runt-related transcription factor 2 OS=Mus musculus GN=Runx2 PE=1 SV=1|Runt-related transcription factor 2 OS=Mus musculus GN=Runx2 PE=1 SV=1|Runt-related transcription factor 2 OS=Mus musculus GN=Runx2 PE=1 SV=1|Runt-related transcription factor 2 (Fragment) OS=Mus musculus GN=Runx2 PE=1 SV=1|Runt-related transcription factor 2 OS=Mus musculus GN=Runx2 PE=1 SV=1|Runt-related transcription factor…	1	1	3	1	4	667066	25070100	34402800	28447600	285728273968579	294731524964014	291350441693001	1	103150983579744	101967662368982
Parp2	O88554	Poly [ADP-ribose] polymerase 2 OS=Mus musculus GN=Parp2 PE=1 SV=3	1	1	3	1	5	672554	32892300	42150400	35351100	374879242837352	361105830625506	362053691676397	1	0.96325906948702	0.965787513163219
Med17	Q8VCD5	Mediator of RNA polymerase II transcription subunit 17 OS=Mus musculus GN=Med17 PE=1 SV=1	1	1	3	1	2	596113	8023780	10325600	9160910	914484110595343	884602367879474	938228593909442	1	0.967323934478845	102596489434753
Myd88	P22366	Myeloid differentiation primary response protein MyD88 OS=Mus musculus GN=Myd88 PE=1 SV=3	1	1	3	1	5	682683	43227900	65219700	52257900	492675867040273	558742359304926	535207266938114	1	113409727710339	108632734571179
Elovl5	D3Z136|Q8BHI7	Elongation of very long chain fatty acids protein (Fragment) OS=Mus musculus GN=Elovl5 PE=1 SV=1|Elongation of very long chain fatty acids protein 5 OS=Mus musculus GN=Elovl5 PE=1 SV=1	1	1	3	1	3	659989	39756400	46973300	43702600	453110579981907	402423998674297	447586854888727	1	0.888136398603552	0.987809322189298
Cdk11b	A2A9P6|P24788	Cyclin-dependent kinase 11B OS=Mus musculus GN=Cdk11b PE=1 SV=1|Cyclin-dependent kinase 11B OS=Mus musculus GN=Cdk11b PE=1 SV=2	1	1	3	1	14	697421	109181000	152960000	120202000	124435477641347	131042049073028	123106714775173	1	10530923459845	0.989321671830568
Tubgcp3	P58854	Gamma-tubulin complex component 3 OS=Mus musculus GN=Tubgcp3 PE=1 SV=2	1	1	3	1	9	723295	64203800	89603400	75932000	731741834146007	767639457368602	77766917907426	1	104905777085232	106276441059551
Pde2a	Q3TXZ6|Q5PR72|Q922S4	Phosphodiesterase OS=Mus musculus GN=Pde2a PE=1 SV=1|Phosphodiesterase OS=Mus musculus GN=Pde2a PE=1 SV=1|cGMP-dependent 3',5'-cyclic phosphodiesterase OS=Mus musculus GN=Pde2a PE=1 SV=3	1	1	3	1	8	655516	40582700	57555900	45967900	46252806426718	493085974911237	47078727093673	1	106606714922796	10178566606172
Kif2c	Q3TTL2|Q922S8	Kinesin-like protein OS=Mus musculus GN=Kif2c PE=1 SV=1|Kinesin-like protein KIF2C OS=Mus musculus GN=Kif2c PE=1 SV=1	1	1	3	1	6	654449	20871700	31351800	26236600	237878381649455	268593365201867	268706147391084	1	112912053352404	112959465054314
Arih2	Q3TK92|Q9Z1K6	Ariadne homolog 2 (Drosophila), isoform CRA_a OS=Mus musculus GN=Arih2 PE=1 SV=1|E3 ubiquitin-protein ligase ARIH2 OS=Mus musculus GN=Arih2 PE=1 SV=1	1	1	3	1	2	577965	9136520	14904000	11351600	104130501660521	127683753882348	116259145724851	1	122618975080533	111647542142715
Arih1	Q9Z1K5	E3 ubiquitin-protein ligase ARIH1 OS=Mus musculus GN=Arih1 PE=1 SV=3	1	1	3	1	9	742296	106966000	142285000	114899000	121911003758752	121896691634125	117675566304659	1	0.99988260186377	0.965257956021141
Dpp9	Q8BVG4	Dipeptidyl peptidase 9 OS=Mus musculus GN=Dpp9 PE=1 SV=2	1	1	3	1	15	773194	110532000	145326000	123983000	12597523575213	124501940530772	126979083692204	1	0.988304882205125	100796861330785
Psmc6	P62334|Q14AQ1	26S protease regulatory subunit 10B OS=Mus musculus GN=Psmc6 PE=1 SV=1|26S protease regulatory subunit 10B OS=Mus musculus GN=Psmc6 PE=1 SV=1	1	1	3	1	20	778095	238903000	356849000	260896000	272281888927109	305715377678223	267200624432068	1	11227899838761	0.981338220786323
Mcm4	P49717|Q542F4	DNA replication licensing factor MCM4 OS=Mus musculus GN=Mcm4 PE=1 SV=1|DNA helicase OS=Mus musculus GN=Mcm4 PE=1 SV=1	1	1	3	1	22	793201	200941000	265607000	226375000	229015939703153	22754763028334	231845414861897	1	0.993588614741332	101235492674619
Cttn	Q60598	Src substrate cortactin OS=Mus musculus GN=Cttn PE=1 SV=2	1	1	3	1	6	665451	31236900	77383900	55716000	356012362181607	662954028586709	570623926424979	1	186216575324574	160282053951232
Ak2	Q9WTP6|Q9WTP6-2	Adenylate kinase 2, mitochondrial OS=Mus musculus GN=Ak2 PE=1 SV=5|Isoform 2 of Adenylate kinase 2, mitochondrial OS=Mus musculus GN=Ak2	1	1	3	1	11	748285	120647000	153292000	143489000	137503476529759	131326476114688	14695645160958	1	0.955077496431629	106874717147806
Ppan	Q91YU8	Suppressor of SWI4 1 homolog OS=Mus musculus GN=Ppan PE=1 SV=2	1	1	3	1	4	65576	33032700	44871900	34640600	376479405966545	384421137669979	35477699737449	1	102109473075438	0.942354327359985
Tbk1	A1L361|Q9WUN2	Serine/threonine-protein kinase TBK1 OS=Mus musculus GN=Tbk1 PE=1 SV=1|Serine/threonine-protein kinase TBK1 OS=Mus musculus GN=Tbk1 PE=1 SV=1	1	1	3	1	12	703504	92933800	126045000	106322000	105918262261982	107983754415598	108891300713182	1	101950081231985	102806917700223
Hadh	Q61425	Hydroxyacyl-coenzyme A dehydrogenase, mitochondrial OS=Mus musculus GN=Hadh PE=1 SV=2	1	1	3	1	8	746767	141628000	159533000	131115000	161415885798708	136673190473113	134283430456622	1	0.846714620415677	0.831909633876299
Hist1h1a	P43275	Histone H1.1 OS=Mus musculus GN=Hist1h1a PE=1 SV=2	1	1	3	1	2	687772	42007200	55404500	34854100	478763337611453	474654759928517	356963590243537	1	0.991418353578547	0.745595082581773
Hist1h1b	P43276	Histone H1.5 OS=Mus musculus GN=Hist1h1b PE=1 SV=2	1	1	3	1	5	797841	201401000	253482000	137931000	229540209674255	217160046307069	141264140993115	1	0.946065382684998	0.615422200727206
Sparc	P07214|Q5NCU4|Q5NCU5	SPARC OS=Mus musculus GN=Sparc PE=1 SV=1|SPARC OS=Mus musculus GN=Sparc PE=1 SV=1|SPARC OS=Mus musculus GN=Sparc PE=1 SV=1	1	1	3	1	5	668241	23331700	30550100	27607400	265915427930192	261725137512153	282745405025217	1	0.984242018409181	106329071323926
Tjp1	A0A0U1RPW2|B9EHJ3|P39447	Tight junction protein ZO-1 OS=Mus musculus GN=Tjp1 PE=1 SV=1|Tight junction protein ZO-1 OS=Mus musculus GN=Tjp1 PE=1 SV=1|Tight junction protein ZO-1 OS=Mus musculus GN=Tjp1 PE=1 SV=2	1	1	3	1	9	728093	88341900	124904000	96004500	10068479426131	107006250636882	983244754549266	1	106278461829266	0.976557345886232
Slc27a4	Q91VE0	Long-chain fatty acid transport protein 4 OS=Mus musculus GN=Slc27a4 PE=1 SV=1	1	1	3	1	9	712181	65347700	93012300	75329800	744779060666548	796843774908161	771501655768693	1	106990625407086	103587989581532
Disp1	Q3TDN0	Protein dispatched homolog 1 OS=Mus musculus GN=Disp1 PE=1 SV=2	1	1	3	1	2	58759	8166240	9139270	8522260	930720523656942	782968532839722	872820278414559	1	0.841249884297512	0.937789869492848
Lsm2	O35900|O35901|Q3U9X2	U6 snRNA-associated Sm-like protein LSm2 OS=Mus musculus GN=Lsm2 PE=1 SV=1|G7b alternative form OS=Mus musculus GN=Lsm2 PE=1 SV=1|LSM2 homolog, U6 small nuclear RNA associated (S. cerevisiae), isoform CRA_b OS=Mus musculus GN=Lsm2 PE=1 SV=1	1	1	3	1	2	731638	26254300	32801400	26503700	299224806572502	281012203743724	271441692849266	1	0.939134047616589	0.907149697775796
Strn	O55106	Striatin OS=Mus musculus GN=Strn PE=1 SV=2	1	1	3	1	10	713195	77272800	100823000	84918900	880691491805743	863758663290397	869709888464536	1	0.980773257522191	0.987530703494488
Msrb3	A0A0R4J139|Q8BU85	Methionine sulfoxide reductase B3 OS=Mus musculus GN=Msrb3 PE=1 SV=1|Methionine-R-sulfoxide reductase B3, mitochondrial OS=Mus musculus GN=Msrb3 PE=1 SV=2	1	1	3	1	3	617811	13548600	19779000	15694100	154415741967152	169448266776635	160733522932483	1	109735098648608	104091409907336
Mrpl22	Q8BU88	39S ribosomal protein L22, mitochondrial OS=Mus musculus GN=Mrpl22 PE=1 SV=1	1	1	3	1	4	65767	21567800	30090500	25310900	24581195397304	257787707742674	259225449410403	1	104871916754279	105456811689001
Nup58	Q8R332|Q8R332-2|Q8R332-3|Q8R332-4	Nucleoporin p58/p45 OS=Mus musculus GN=Nup58 PE=1 SV=1|Isoform 2 of Nucleoporin p58/p45 OS=Mus musculus GN=Nup58|Isoform 3 of Nucleoporin p58/p45 OS=Mus musculus GN=Nup58|Isoform 4 of Nucleoporin p58/p45 OS=Mus musculus GN=Nup58	1	1	3	1	3	622579	16608800	23846100	21902200	189293371653458	204291436087887	224314727570988	1	107923185214265	118501099965426
Myo1c	Q9WTI7|Q9WTI7-3	Unconventional myosin-Ic OS=Mus musculus GN=Myo1c PE=1 SV=2|Isoform 3 of Unconventional myosin-Ic OS=Mus musculus GN=Myo1c	1	1	3	1	44	800232	536183000	788859000	683816000	611097056339203	675821782097934	700340603905923	1	110591562352872	114603825471086
Ap2a1	P17426|P17426-2	AP-2 complex subunit alpha-1 OS=Mus musculus GN=Ap2a1 PE=1 SV=1|Isoform B of AP-2 complex subunit alpha-1 OS=Mus musculus GN=Ap2a1	1	1	3	1	20	790559	206694000	262675000	225033000	235572733493928	225035762553986	230470985058498	1	0.955270838081887	0.978343213326248
Pbrm1	D3Z1N4|E9Q4Y5|E9Q7L2|E9Q7L3|F8VQD1|Q8BSQ9|Q8BSQ9-2	Protein polybromo-1 OS=Mus musculus GN=Pbrm1 PE=1 SV=1|Protein polybromo-1 OS=Mus musculus GN=Pbrm1 PE=1 SV=1|Protein polybromo-1 OS=Mus musculus GN=Pbrm1 PE=1 SV=1|Protein polybromo-1 OS=Mus musculus GN=Pbrm1 PE=1 SV=1|Protein polybromo-1 OS=Mus musculus GN=Pbrm1 PE=1 SV=1|Protein polybromo-1 OS=Mus musculus GN=Pbrm1 PE=1 SV=4|Isoform 2 of Protein polybromo-1 OS=Mus musculus GN=Pbrm1	1	1	3	1	15	696397	89065700	137231000	110907000	101509721663668	117566889620428	113587098513919	1	1158183548271	111897753882398
Phka1	A2AI87|A2AI88|A2AI89|A2AI91|P18826|P18826-2	Phosphorylase b kinase regulatory subunit alpha, skeletal muscle isoform OS=Mus musculus GN=Phka1 PE=1 SV=1|Phosphorylase b kinase regulatory subunit alpha, skeletal muscle isoform OS=Mus musculus GN=Phka1 PE=1 SV=1|Phosphorylase b kinase regulatory subunit alpha, skeletal muscle isoform OS=Mus musculus GN=Phka1 PE=1 SV=1|Phosphorylase b kinase regulatory subunit alpha, skeletal muscle isoform OS…	1	1	3	1	4	620691	21868100	30055300	26675600	249234525110482	257486146541878	273202232962563	1	103310785866339	109616527983616
Itfg2	A0A0N4SW06|Q91WI7|Q91WI7-2	Integrin-alpha FG-GAP repeat-containing protein 2 OS=Mus musculus GN=Itfg2 PE=1 SV=1|Integrin-alpha FG-GAP repeat-containing protein 2 OS=Mus musculus GN=Itfg2 PE=2 SV=1|Isoform 2 of Integrin-alpha FG-GAP repeat-containing protein 2 OS=Mus musculus GN=Itfg2	1	1	3	1	5	67077	20808300	26472800	23619200	237155800863195	226794583989307	241899645398393	1	0.956310506274038	10200030718959
Nedd4	B2RSC8|P46935|V9GXK3	E3 ubiquitin-protein ligase NEDD4 OS=Mus musculus GN=Nedd4 PE=1 SV=1|E3 ubiquitin-protein ligase NEDD4 OS=Mus musculus GN=Nedd4 PE=1 SV=3|E3 ubiquitin-protein ligase NEDD4 OS=Mus musculus GN=Nedd4 PE=1 SV=1	1	1	3	1	20	832342	401667000	518512000	451829000	457786840180681	444213356099334	462747573502534	1	0.97034977223026	101083633885128
Srp14	P16254	Signal recognition particle 14 kDa protein OS=Mus musculus GN=Srp14 PE=1 SV=1	1	1	3	1	3	657495	52832000	75797300	51304000	602135458985322	649361500144025	52543775434897	1	107843092522451	0.872623836560633
Rilpl1	Q9JJC6	RILP-like protein 1 OS=Mus musculus GN=Rilpl1 PE=1 SV=1	1	1	3	1	2	614139	4736040	7418910	5840480	539774685639937	635583922782662	598161682426335	1	117749857429705	110816920159414
Neurl4	H3BJZ3|H3BK72|Q5NCX5|Q5NCX5-2	Neuralized-like protein 4 OS=Mus musculus GN=Neurl4 PE=1 SV=1|Neuralized-like protein 4 OS=Mus musculus GN=Neurl4 PE=1 SV=1|Neuralized-like protein 4 OS=Mus musculus GN=Neurl4 PE=1 SV=1|Isoform 2 of Neuralized-like protein 4 OS=Mus musculus GN=Neurl4	1	1	3	1	2	600204	4827650	6469350	6495680	55021563608619	554234362036205	665264991456712	1	10073039108423	120909866573203
Ppp5c	Q60676	Serine/threonine-protein phosphatase 5 OS=Mus musculus GN=Ppp5c PE=1 SV=3	1	1	3	1	9	726537	57007700	93985500	79298600	649726635470882	805181256743794	812148727331535	1	123926157984927	124998527533497
Slco2a1	Q9EPT5	Solute carrier organic anion transporter family member 2A1 OS=Mus musculus GN=Slco2a1 PE=1 SV=2	1	1	3	1	11	795054	275224000	305293000	265913000	313677562015022	261546942257139	272338861633005	1	0.833808260230655	0.868212759253602
Pdlim5	D9J2Z9|D9J300|D9J301|D9J302|Q8CI51	ENH isoform 1b OS=Mus musculus GN=Pdlim5 PE=1 SV=1|ENH isoform 1c OS=Mus musculus GN=Pdlim5 PE=1 SV=1|ENH isoform 1d OS=Mus musculus GN=Pdlim5 PE=1 SV=1|ENH isoform 1e OS=Mus musculus GN=Pdlim5 PE=1 SV=1|PDZ and LIM domain protein 5 OS=Mus musculus GN=Pdlim5 PE=1 SV=4	1	1	3	1	5	723297	64796600	86869700	67813300	738498078469267	744219631953402	694520272629677	1	100774755365105	0.940449667884382
Aifm2	Q8BUE4	Apoptosis-inducing factor 2 OS=Mus musculus GN=Aifm2 PE=1 SV=1	1	1	3	1	3	680695	33863800	41828400	31829500	385951596683585	358347231004592	325986687237847	1	0.928477130510165	0.844631010828804
Prkcg	P63318|Q2NKI4	Protein kinase C gamma type OS=Mus musculus GN=Prkcg PE=1 SV=1|Protein kinase C OS=Mus musculus GN=Prkcg PE=1 SV=1	1	1	3	1	2	616566	13459900	17975200	15161500	153404812696786	15399496865177	15527881866057	1	100384704980639	101221608325606
Nfix	D3YZ00|E9PUH7|P70257|P70257-1|P70257-2	Nuclear factor 1 (Fragment) OS=Mus musculus GN=Nfix PE=1 SV=1|Nuclear factor 1 OS=Mus musculus GN=Nfix PE=1 SV=1|Nuclear factor 1 X-type OS=Mus musculus GN=Nfix PE=1 SV=2|Isoform NFIX1 of Nuclear factor 1 X-type OS=Mus musculus GN=Nfix|Isoform NFIX2 of Nuclear factor 1 X-type OS=Mus musculus GN=Nfix	1	1	3	1	3	759914	30584700	37928300	32529700	348579125765227	324934763981205	333157892516093	1	0.93216931239897	0.955759733990726
Nmral1	D3YU12|Q8K2T1|Q8K2T1-3	NmrA-like family domain-containing protein 1 OS=Mus musculus GN=Nmral1 PE=1 SV=1|NmrA-like family domain-containing protein 1 OS=Mus musculus GN=Nmral1 PE=1 SV=1|Isoform 3 of NmrA-like family domain-containing protein 1 OS=Mus musculus GN=Nmral1	1	1	3	1	10	743117	100381000	144108000	114363000	114405965150677	123458470239382	117126613715522	1	10791261633673	102378065305652
Smarcb1	Q9Z0H3	SWI/SNF-related matrix-associated actin-dependent regulator of chromatin subfamily B member 1 OS=Mus musculus GN=Smarcb1 PE=1 SV=1	1	1	3	1	6	657377	31096800	46201300	42080900	354415618204399	395810213247756	430977966571487	1	111679675758387	121602419429195
Wdr46	Q9Z0H1	WD repeat-containing protein 46 OS=Mus musculus GN=Wdr46 PE=2 SV=1	1	1	3	1	2	595673	2868120	3967570	2377330	326884606417522	339904878818423	243477884092165	1	103983140271913	0.744843529833203
Bcl10	B7ZWE5|Q9Z0H7	B-cell leukemia/lymphoma 10 OS=Mus musculus GN=Bcl10 PE=1 SV=1|B-cell lymphoma/leukemia 10 OS=Mus musculus GN=Bcl10 PE=1 SV=1	1	1	3	1	3	66062	21405500	29362100	25705700	24396219274891	2515474469853	2632688539289	1	103109192515005	107913792281684
Arpc5	Q9CPW4	Actin-related protein 2/3 complex subunit 5 OS=Mus musculus GN=Arpc5 PE=1 SV=3	1	1	3	1	10	787216	145832000	196985000	158305000	16620725744766	168758616871407	162130484372005	1	101535046942551	0.975471750522456
Metap1d	Q9CPW9	Methionine aminopeptidase 1D, mitochondrial OS=Mus musculus GN=Metap1d PE=2 SV=1	1	1	3	1	2	618541	3579400	5006610	4895980	40795042055802	428920262362379	501429271896434	1	105140291748119	122914267672662
Ccdc80	Q8R2G6	Coiled-coil domain-containing protein 80 OS=Mus musculus GN=Ccdc80 PE=1 SV=2	1	1	3	1	6	67721	27999500	33782000	28852300	319115153389226	289413081968163	295495238574043	1	0.906923657163859	0.925983098689226
Arf3|Arf1	P61205|P84078|Q3U344	ADP-ribosylation factor 3 OS=Mus musculus GN=Arf3 PE=2 SV=2|ADP-ribosylation factor 1 OS=Mus musculus GN=Arf1 PE=1 SV=2|ADP-ribosylation factor 3 OS=Mus musculus GN=Arf3 PE=1 SV=1	1	1	3	1	3	756727	145734000	186435000	155061000	166095565149468	159720347927105	15880809220939	1	0.961617173723901	0.956124819265826
Pald1	A0A0R4J007|P70261	Paladin OS=Mus musculus GN=Pald1 PE=1 SV=1|Paladin OS=Mus musculus GN=Pald1 PE=1 SV=1	1	1	3	1	6	657484	22956300	34855700	28961700	261636929079058	298611555300389	29661567538844	1	114132036464225	113369193115247
Acin1	F6RJ39|Q9JIX8|Q9JIX8-4	Apoptotic chromatin condensation inducer in the nucleus (Fragment) OS=Mus musculus GN=Acin1 PE=1 SV=1|Apoptotic chromatin condensation inducer in the nucleus OS=Mus musculus GN=Acin1 PE=1 SV=3|Isoform 4 of Apoptotic chromatin condensation inducer in the nucleus OS=Mus musculus GN=Acin1	1	1	3	1	2	698845	16823800	23899100	11661600	191743763909701	204745491304994	119434058087399	1	106780782399482	0.622883663343779
Cep192	E9Q4Y4	Protein Cep192 OS=Mus musculus GN=Cep192 PE=1 SV=1	1	1	3	1	2	630568	12286400	15293500	14308100	140030229847012	131020631374107	146538592176058	1	0.935659618049988	104647826641545
Zwilch	G3X9Z0|H3BJ52|Q8R060	Protein zwilch homolog OS=Mus musculus GN=Zwilch PE=1 SV=1|Protein zwilch homolog OS=Mus musculus GN=Zwilch PE=1 SV=1|Protein zwilch homolog OS=Mus musculus GN=Zwilch PE=1 SV=1	1	1	3	1	6	661508	39185000	52906400	44508200	446598235166942	453253338459548	455837530370239	1	101490176800658	102068815878738
Anxa11	P97384	Annexin A11 OS=Mus musculus GN=Anxa11 PE=1 SV=2	1	1	3	1	15	786533	178881000	249749000	217592000	203873775436769	213961955504313	222850171223103	1	104948248025491	109307914049112
Auh	A0A0R4J023|Q9JLZ3	Methylglutaconyl-CoA hydratase, mitochondrial OS=Mus musculus GN=Auh PE=1 SV=1|Methylglutaconyl-CoA hydratase, mitochondrial OS=Mus musculus GN=Auh PE=1 SV=1	1	1	3	1	4	639441	20713900	29497300	24074800	236079907705105	252705716142901	246565742406061	1	107042449566934	10444164639121
Acadm	P45952	Medium-chain specific acyl-CoA dehydrogenase, mitochondrial OS=Mus musculus GN=Acadm PE=1 SV=1	1	1	3	1	15	788387	219988000	284084000	220341000	250724135658811	243377023201243	225665601572989	1	0.970696429211881	0.90005535757466
2009-09-01	A2A6U3|Q80UG5|Q80UG5-3	Septin-9 OS=Mus musculus GN=Sept9 PE=1 SV=1|Septin-9 OS=Mus musculus GN=Sept9 PE=1 SV=1|Isoform 3 of Septin-9 OS=Mus musculus GN=Sept9	1	1	3	1	15	821828	203813000	280048000	220325000	232289207870562	239919349887575	225649214928537	1	103284759583521	0.97141497444976
Pole2	O54956	DNA polymerase epsilon subunit 2 OS=Mus musculus GN=Pole2 PE=2 SV=2	1	1	3	1	3	646047	10229700	11714500	11704500	116589663552056	100359053600024	119873424991765	1	0.860788602886867	102816511635478
Ahnak	E9Q616	Protein Ahnak OS=Mus musculus GN=Ahnak PE=1 SV=1	1	1	3	1	81	752868	667959000	997448000	684728000	761284447017673	854521638100116	701274642639678	1	112247352674509	0.921172953666552
Gnb1	P62874|Q3TQ70	Guanine nucleotide-binding protein G(I)/G(S)/G(T) subunit beta-1 OS=Mus musculus GN=Gnb1 PE=1 SV=3|Beta1 subnuit of GTP-binding protein OS=Mus musculus GN=Gnb1 PE=1 SV=1	1	1	3	1	4	683743	41821400	56073100	41974200	476645742815128	48038270932772	429885182219603	1	100784013403858	0.901896615462561
Sh3bp4	Q921I6	SH3 domain-binding protein 4 OS=Mus musculus GN=Sh3bp4 PE=1 SV=1	1	1	3	1	11	688227	52553100	64580600	58086900	59895678735618	55326713875298	594905861006805	1	0.923717955004941	0.993236696812042
Exosc4	Q542B0|Q921I9	Exosome complex component RRP41 OS=Mus musculus GN=Exosc4 PE=1 SV=1|Exosome complex component RRP41 OS=Mus musculus GN=Exosc4 PE=1 SV=3	1	1	3	1	5	640908	11267500	14700000	13469300	128417649987076	125936069650464	137947893822169	1	0.980675706673801	107421288145401
Tjp2	Q9Z0U1	Tight junction protein ZO-2 OS=Mus musculus GN=Tjp2 PE=1 SV=2	1	1	3	1	6	654738	53338800	74851400	60135700	607911546406086	641257899580598	615888959227414	1	105485395592772	101312265389346
Pa2g4	P50580|P50580-2	Proliferation-associated protein 2G4 OS=Mus musculus GN=Pa2g4 PE=1 SV=3|Isoform 2 of Proliferation-associated protein 2G4 OS=Mus musculus GN=Pa2g4	1	1	3	1	19	8116	317639000	418697000	335545000	362018672502723	358701051390755	343653538287511	1	0.990835773500209	0.9492702017599
Cdk7	Q03147|Q3THG5	Cyclin-dependent kinase 7 OS=Mus musculus GN=Cdk7 PE=1 SV=2|Cyclin-dependent kinase 7 OS=Mus musculus GN=Cdk7 PE=1 SV=1	1	1	3	1	7	667874	56388900	71391200	62387000	642674064642214	611614090859202	638945992136462	1	0.951670721611734	0.994199124080373
Gm27029|Aarsd1	A2A4P3|A2A4P4|Q3THG9	Protein Gm27029 OS=Mus musculus GN=Gm27029 PE=4 SV=1|Protein Gm27029 OS=Mus musculus GN=Gm27029 PE=4 SV=1|Alanyl-tRNA editing protein Aarsd1 OS=Mus musculus GN=Aarsd1 PE=1 SV=2	1	1	3	1	9	778833	228106000	244250000	182099000	259976360931455	209250918449838	186499473002481	1	0.804884404490179	0.717370888392631
Patl1	Q3TC46	Protein PAT1 homolog 1 OS=Mus musculus GN=Patl1 PE=1 SV=2	1	1	3	1	6	692374	44632600	58085100	50033100	508685476353504	497619673418655	512421637827799	1	0.978246277023331	100734473785467
Itga11	A0A0B4J1F0|P61622	Integrin alpha-11 OS=Mus musculus GN=Itga11 PE=1 SV=1|Integrin alpha-11 OS=Mus musculus GN=Itga11 PE=1 SV=1	1	1	3	1	4	665794	25053700	29580600	23975800	285541360326708	253419353870921	245551818780601	1	0.887504890993606	0.859951842001622
Pak1	G5E884|O88643	Serine/threonine-protein kinase PAK 1 OS=Mus musculus GN=Pak1 PE=1 SV=1|Serine/threonine-protein kinase PAK 1 OS=Mus musculus GN=Pak1 PE=1 SV=1	1	1	3	1	6	688234	48075600	78601100	59933600	547925943973253	67338187783695	61381912120009	1	122896512794039	112025927582296
Marveld1	Q7TQJ1|V9GXP6	MARVEL domain-containing protein 1 OS=Mus musculus GN=Marveld1 PE=2 SV=1|MARVEL domain-containing protein 1 (Fragment) OS=Mus musculus GN=Marveld1 PE=1 SV=1	1	1	3	1	2	752952	23587500	31585000	26389500	268830824856458	270591208157138	270272096101515	1	100654829408651	100536125738492
Usp9x	P70398|Q4FE56	Probable ubiquitin carboxyl-terminal hydrolase FAF-X OS=Mus musculus GN=Usp9x PE=1 SV=2|Probable ubiquitin carboxyl-terminal hydrolase FAF-X OS=Mus musculus GN=Usp9x PE=1 SV=1	1	1	3	1	57	791463	627956000	828719000	717899000	715692334726278	709970161256216	735247229084226	1	0.992004702031285	102732304568474
Cdk5rap2	Q8K389	CDK5 regulatory subunit-associated protein 2 OS=Mus musculus GN=Cdk5rap2 PE=1 SV=3	1	1	3	1	2	592152	9298100	13616100	10199800	105972056919888	116650212106645	104462810050066	1	110076387584729	0.985758067610576
Stam	P70297|Q3TQ49|Q3UGN9	Signal transducing adapter molecule 1 OS=Mus musculus GN=Stam PE=1 SV=3|Signal transducing adapter molecule 1 OS=Mus musculus GN=Stam PE=1 SV=1|Signal transducing adapter molecule 1 OS=Mus musculus GN=Stam PE=1 SV=1	1	1	3	1	4	655247	43580100	45256000	38650700	496689951471196	38771175293207	395847049197249	1	0.780591094673181	0.796970117927189
Xrcc6	A0A0R4J187|P23475	X-ray repair cross-complementing protein 6 OS=Mus musculus GN=Xrcc6 PE=1 SV=1|X-ray repair cross-complementing protein 6 OS=Mus musculus GN=Xrcc6 PE=1 SV=5	1	1	3	1	14	74494	118137000	155963000	125931000	134642786035261	133614743067316	128974157654218	1	0.992364663579706	0.957898759020342
Pdrg1	P59048|Q3UKN2	p53 and DNA damage-regulated protein 1 OS=Mus musculus GN=Pdrg1 PE=2 SV=1|p53 and DNA damage regulated 1, isoform CRA_d OS=Mus musculus GN=Pdrg1 PE=1 SV=1	1	1	3	1	2	629213	15014500	19029200	16393600	171122858285418	163024670516504	167897559053783	1	0.952676177513314	0.981152142595377
Rps24	P62849|P62849-2|P62849-3	40S ribosomal protein S24 OS=Mus musculus GN=Rps24 PE=1 SV=1|Isoform 2 of 40S ribosomal protein S24 OS=Mus musculus GN=Rps24|Isoform 3 of 40S ribosomal protein S24 OS=Mus musculus GN=Rps24	1	1	3	1	5	85001	188170000	239094000	206689000	214460609701068	204833732224546	211683697194437	1	0.955111209047014	0.987051643140893
Ctnnd1	D3Z2H2|D3Z2H7|D3Z7H6|E9Q8Z4|E9Q8Z5|E9Q8Z6|E9Q8Z8|E9Q8Z9|E9Q901|E9Q903|E9Q904|E9Q905|E9Q906|E9Q907|E9Q986|G3X9V2|P30999|P30999-2|P30999-3	Catenin delta-1 OS=Mus musculus GN=Ctnnd1 PE=1 SV=1|Catenin delta-1 OS=Mus musculus GN=Ctnnd1 PE=1 SV=1|Catenin delta-1 OS=Mus musculus GN=Ctnnd1 PE=1 SV=1|Catenin delta-1 OS=Mus musculus GN=Ctnnd1 PE=1 SV=1|Catenin delta-1 OS=Mus musculus GN=Ctnnd1 PE=1 SV=1|Catenin delta-1 OS=Mus musculus GN=Ctnnd1 PE=1 SV=1|Catenin delta-1 OS=Mus musculus GN=Ctnnd1 PE=1 SV=1|Catenin delta-1 OS=Mus musculus GN=…	1	1	3	1	8	743991	84452600	118386000	95123400	962520916556328	101422228174421	974220834282681	1	105371453679455	101215549451976
Flii	Q9JJ28	Protein flightless-1 homolog OS=Mus musculus GN=Flii PE=1 SV=1	1	1	3	1	29	785277	328715000	429270000	353748000	374642181633025	367759024618064	362296418847339	1	0.981627383801368	0.967046522279277
Prps2	Q9CS42	Ribose-phosphate pyrophosphokinase 2 OS=Mus musculus GN=Prps2 PE=1 SV=4	1	1	3	1	4	718134	33079200	42603800	32455700	377009374524291	364990144501664	332400010210194	1	0.968119545998578	0.881675715967582
Alg11	Q3TZM9|Q3TZM9-2	GDP-Man:Man(3)GlcNAc(2)-PP-Dol alpha-1,2-mannosyltransferase OS=Mus musculus GN=Alg11 PE=2 SV=1|Isoform 2 of GDP-Man:Man(3)GlcNAc(2)-PP-Dol alpha-1,2-mannosyltransferase OS=Mus musculus GN=Alg11	1	1	3	1	5	7071	58501500	70239500	59335800	666751732923795	601747385320668	60769666116676	1	0.902505918780182	0.911428694008683
Fyn	P39688	Tyrosine-protein kinase Fyn OS=Mus musculus GN=Fyn PE=1 SV=4	1	1	3	1	3	613531	13271100	15598400	13101000	151253026380606	133632733934408	134175893102406	1	0.883504529675596	0.887095592816582
Hadhb	Q99JY0	Trifunctional enzyme subunit beta, mitochondrial OS=Mus musculus GN=Hadhb PE=1 SV=1	1	1	3	1	12	776399	233769000	342055000	256105000	266430580162666	293041240165238	262293848584014	1	109987839979302	0.984473510600299
Aars	Q8BGQ7	Alanine--tRNA ligase, cytoplasmic OS=Mus musculus GN=Aars PE=1 SV=1	1	1	3	1	35	800475	635161000	810587000	661705000	723903998078012	694436332583411	677695285438726	1	0.959293406898099	0.936167347104075
Enah	A0A0A6YW06|A0A0A6YXC8|E9QKQ9|E9QKR1|E9QLZ9|J3QNM3|Q03173|Q03173-3|Q03173-4|Q03173-5|Q03173-6	Protein enabled homolog OS=Mus musculus GN=Enah PE=1 SV=1|Protein enabled homolog OS=Mus musculus GN=Enah PE=1 SV=1|Protein enabled homolog OS=Mus musculus GN=Enah PE=1 SV=1|Protein enabled homolog OS=Mus musculus GN=Enah PE=1 SV=2|Protein enabled homolog OS=Mus musculus GN=Enah PE=1 SV=1|Protein enabled homolog OS=Mus musculus GN=Enah PE=1 SV=1|Protein enabled homolog OS=Mus musculus GN=Enah PE=…	1	1	3	1	7	729138	73729900	119249000	90446900	84031244657484	102161567141145	926325745045724	1	121575691943587	110235871052664
Synj1	D3Z656|E9Q7S0|F7BQW7|Q8CHC4	Synaptojanin-1 OS=Mus musculus GN=Synj1 PE=1 SV=1|Synaptojanin-1 OS=Mus musculus GN=Synj1 PE=1 SV=1|Synaptojanin-1 (Fragment) OS=Mus musculus GN=Synj1 PE=1 SV=1|Synaptojanin-1 OS=Mus musculus GN=Synj1 PE=1 SV=3	1	1	3	1	13	659566	67802900	89390000	74632700	772761400515519	76581124258878	764362199614069	1	0.991006075197205	0.989130925928953
Arfgap1	Q3TGS9|Q9EPJ9|Q9EPJ9-2|V9GWV1|V9GXM1	ADP-ribosylation factor GTPase-activating protein 1 OS=Mus musculus GN=Arfgap1 PE=1 SV=1|ADP-ribosylation factor GTPase-activating protein 1 OS=Mus musculus GN=Arfgap1 PE=1 SV=2|Isoform 2 of ADP-ribosylation factor GTPase-activating protein 1 OS=Mus musculus GN=Arfgap1|ADP-ribosylation factor GTPase-activating protein 1 OS=Mus musculus GN=Arfgap1 PE=1 SV=1|ADP-ribosylation factor GTPase-activatin…	1	1	3	1	3	710374	36106000	46805500	36737500	411506338622881	400986442722778	376252719093935	1	0.974435640687069	0.914330312269494
Nat8f3|Nat8f7|Cml3	A0A0R4J157|E0CYR6|Q9JIY8	Protein Nat8f3 OS=Mus musculus GN=Nat8f3 PE=1 SV=1|Protein Nat8f7 OS=Mus musculus GN=Nat8f7 PE=4 SV=1|Probable N-acetyltransferase CML3 OS=Mus musculus GN=Cml3 PE=1 SV=1	1	1	3	1	2	622395	7657450	10694100	8681690	87273284570094	91617205608777	889148545445558	1	104977377739455	101880953584534
Mrpl23	O35972	39S ribosomal protein L23, mitochondrial OS=Mus musculus GN=Mrpl23 PE=1 SV=1	1	1	3	1	2	650243	11216400	17889900	13235500	12783525443222	153264196764615	135553395401641	1	119891963641281	106037568434233
Atp8b2	D3YXQ5|E9QAL4|P98199	Phospholipid-transporting ATPase OS=Mus musculus GN=Atp8b2 PE=1 SV=1|Phospholipid-transporting ATPase OS=Mus musculus GN=Atp8b2 PE=1 SV=1|Phospholipid-transporting ATPase ID OS=Mus musculus GN=Atp8b2 PE=2 SV=2	1	1	3	1	7	64036	40724700	48364600	40901900	464146462873629	414343376477337	418903057941019	1	0.892699631732728	0.902523430529884
Gusb	P12265	Beta-glucuronidase OS=Mus musculus GN=Gusb PE=1 SV=2	1	1	3	1	13	727005	122431000	134383000	115576000	139536732243776	115126985359445	118368926198028	1	0.825065798146352	0.848299399696652
Bok	O35425|Q3TH93	Bcl-2-related ovarian killer protein OS=Mus musculus GN=Bok PE=1 SV=1|Bcl-2-related ovarian killer protein OS=Mus musculus GN=Bok PE=1 SV=1	1	1	3	1	3	620745	10694900	13797200	13155500	121891628564169	11820171021642	134734063179048	1	0.96972787720359	110535944729065
Abhd12	Q99LR1	Monoacylglycerol lipase ABHD12 OS=Mus musculus GN=Abhd12 PE=1 SV=2	1	1	3	1	6	696238	39527200	50514100	35179000	450498347865019	432758314008882	360291103232543	1	0.960621312064273	0.799761208759185
Nup214	Q80U93	Nuclear pore complex protein Nup214 OS=Mus musculus GN=Nup214 PE=1 SV=2	1	1	3	1	11	724215	108611000	135425000	116491000	123785838764111	116019675050437	119306037427619	1	0.937261291023179	0.963810065988014
Cdk19	B7ZMT1|Q8BWD8	Cdc2l6 protein OS=Mus musculus GN=Cdk19 PE=1 SV=1|Cyclin-dependent kinase 19 OS=Mus musculus GN=Cdk19 PE=2 SV=1	1	1	3	1	4	622367	16746700	23861500	20099600	190865041849439	204423369113235	205853124265408	1	107103619988459	107852712194302
Wdr60	Q8C761	WD repeat-containing protein 60 OS=Mus musculus GN=Wdr60 PE=1 SV=1	1	1	3	1	4	631931	19020700	27054500	21719000	216782213899193	231778054174047	22243845678125	1	106917467999394	102609182174275
Nufip2	Q5F2E7|Q5F2E7-2	Nuclear fragile X mental retardation-interacting protein 2 OS=Mus musculus GN=Nufip2 PE=1 SV=1|Isoform 2 of Nuclear fragile X mental retardation-interacting protein 2 OS=Mus musculus GN=Nufip2	1	1	3	1	2	638441	8735320	17934700	11453900	995579557386378	153648001929264	117306866804492	1	154330209765079	117827717467853
Zfpl1	E0CXM9|E0CZD9|Q9DB43	Zinc finger protein-like 1 (Fragment) OS=Mus musculus GN=Zfpl1 PE=1 SV=1|Zinc finger protein-like 1 (Fragment) OS=Mus musculus GN=Zfpl1 PE=1 SV=1|Zinc finger protein-like 1 OS=Mus musculus GN=Zfpl1 PE=1 SV=1	1	1	3	1	2	644989	10358200	17653500	13027500	118054200319159	151238939154726	133423131622899	1	128109748527246	113018538317306
Q8C5K5|Q8C5K5-2	Q8C5K5|Q8C5K5-2	Uncharacterized protein CXorf38 homolog OS=Mus musculus PE=2 SV=1|Isoform 2 of Uncharacterized protein CXorf38 homolog OS=Mus musculus	1	1	3	1	2	661555	17187600	25964000	20859000	19589005555073	222435653905079	213630635388374	1	11355127409593	109056396348333
Slc35b4	Q8CIA5	UDP-xylose and UDP-N-acetylglucosamine transporter OS=Mus musculus GN=Slc35b4 PE=2 SV=2	1	1	3	1	2	674887	32851100	38396200	32775600	374409679298015	3289433005111	335676314935289	1	0.878565161904573	0.896548175689934
Rft1	D6RFD6|E9Q0V1|Q8C3B8	Protein RFT1 homolog OS=Mus musculus GN=Rft1 PE=1 SV=1|Protein RFT1 homolog OS=Mus musculus GN=Rft1 PE=1 SV=1|Protein RFT1 homolog OS=Mus musculus GN=Rft1 PE=2 SV=2	1	1	3	1	3	643731	12836000	15154800	14000500	146294116284366	129832377438017	143388259780187	1	0.887475045036325	0.980136887402015
Arid1a	A2BH40|A2BH40-2|A2BH40-3|A2BH40-4|E9QAQ7	AT-rich interactive domain-containing protein 1A OS=Mus musculus GN=Arid1a PE=1 SV=1|Isoform 2 of AT-rich interactive domain-containing protein 1A OS=Mus musculus GN=Arid1a|Isoform 3 of AT-rich interactive domain-containing protein 1A OS=Mus musculus GN=Arid1a|Isoform 4 of AT-rich interactive domain-containing protein 1A OS=Mus musculus GN=Arid1a|AT-rich interactive domain-containing protein 1A O…	1	1	3	1	9	695592	71649400	107009000	83172400	816600627555703	916754617498412	851822841880052	1	112264745649596	104313272992427
Polr2a	A0A0R4J0V5|P08775	DNA-directed RNA polymerase subunit OS=Mus musculus GN=Polr2a PE=1 SV=1|DNA-directed RNA polymerase II subunit RPB1 OS=Mus musculus GN=Polr2a PE=1 SV=3	1	1	3	1	28	714256	189706000	241474000	193390000	216211215517621	206872697161745	198063323159104	1	0.956808353657698	0.916064056551971
Urod	P70697	Uroporphyrinogen decarboxylase OS=Mus musculus GN=Urod PE=1 SV=2	1	1	3	1	5	675702	35848700	49319700	42600200	408573845936689	422525794172791	436296456861394	1	103414792301283	10678521427654
Ctps1	P70698	CTP synthase 1 OS=Mus musculus GN=Ctps1 PE=1 SV=2	1	1	3	1	15	748142	157631000	217905000	189328000	179654782206457	186680947327786	193903163798888	1	103910925740488	107930978189079
Gaa	P70699	Lysosomal alpha-glucosidase OS=Mus musculus GN=Gaa PE=1 SV=2	1	1	3	1	14	748348	173954000	207274000	177628000	198258388159321	177573285038983	181920430043463	1	0.895665937202539	0.917592600910642
C330027C09Rik|Kiaa1524	D3Z7B5|Q8BWY9	Protein C330027C09Rik OS=Mus musculus GN=C330027C09Rik PE=1 SV=1|Protein CIP2A OS=Mus musculus GN=Kiaa1524 PE=1 SV=3	1	1	3	1	17	733847	161171000	211062000	182283000	183689381549295	180818494779364	186687919413677	1	0.984370970462653	101632395862565
Siae	P70665	Sialate O-acetylesterase OS=Mus musculus GN=Siae PE=1 SV=3	1	1	3	1	5	698315	37981900	43746500	34596500	432886295987936	374779746324086	354325340486786	1	0.86576948680891	0.818518266276233
Etf1	Q8BWY3	Eukaryotic peptide chain release factor subunit 1 OS=Mus musculus GN=Etf1 PE=1 SV=4	1	1	3	1	13	787174	225146000	305341000	252270000	256602797639137	261588064239066	258366174741958	1	101942795108157	10068720104342
Capg	Q99LB4	Capping protein (Actin filament), gelsolin-like OS=Mus musculus GN=Capg PE=1 SV=1	1	1	3	1	8	770793	82287700	163697000	112716000	937847176111951	140240522405253	115439813502258	1	149534514766735	123090218153493
Mfn2	Q80U63	Mitofusin-2 OS=Mus musculus GN=Mfn2 PE=1 SV=3	1	1	3	1	7	667963	40041000	54700000	49413800	456354215498777	468619252372819	506078982259649	1	102687613362054	110896090158064
Sardh	Q3TWI2|Q99LB7	Sarcosine dehydrogenase OS=Mus musculus GN=Sardh PE=1 SV=1|Sarcosine dehydrogenase, mitochondrial OS=Mus musculus GN=Sardh PE=1 SV=1	1	1	3	1	14	721317	99733700	123731000	109246000	113668226123948	106001332203549	11188595998676	1	0.932550245729717	0.984320454378826
Adarb1	Q91ZS8|Q91ZS8-2|Q91ZS8-3|Q91ZS8-4|Q91ZS8-5|Q91ZS8-6	Double-stranded RNA-specific editase 1 OS=Mus musculus GN=Adarb1 PE=1 SV=1|Isoform 2 of Double-stranded RNA-specific editase 1 OS=Mus musculus GN=Adarb1|Isoform 3 of Double-stranded RNA-specific editase 1 OS=Mus musculus GN=Adarb1|Isoform 4 of Double-stranded RNA-specific editase 1 OS=Mus musculus GN=Adarb1|Isoform 5 of Double-stranded RNA-specific editase 1 OS=Mus musculus GN=Adarb1|Isoform 6 of…	1	1	3	1	2	602623	3772310	4626910	4130600	429936707541829	39639106124246	423041709830394	1	0.921975384490505	0.983962761051835
Ogfod3	Q9D136	2-oxoglutarate and iron-dependent oxygenase domain-containing protein 3 OS=Mus musculus GN=Ogfod3 PE=2 SV=1	1	1	3	1	2	657543	6633410	7391590	5978470	756021232394741	633243396644671	612294139100788	1	0.837600016389534	0.80989013649962
Dhrs4	Q99LB2	Dehydrogenase/reductase SDR family member 4 OS=Mus musculus GN=Dhrs4 PE=1 SV=3	1	1	3	1	8	773188	139758000	160535000	127449000	15928461439444	137531611845832	130528840546588	1	0.863433121702889	0.819469231493738
Fam175b	Q3TCJ1|Z4YJY0	BRISC complex subunit Abro1 OS=Mus musculus GN=Fam175b PE=1 SV=1|BRISC complex subunit Abro1 OS=Mus musculus GN=Fam175b PE=1 SV=1	1	1	3	1	6	693963	29395400	41689200	39372600	335024467577551	357154693528719	403240498340873	1	106605555143833	120361507103218
Macf1	A0A0A0MQH5|B1ARU4|E9PVY8|E9QA63|F7ACR9	Microtubule-actin cross-linking factor 1 (Fragment) OS=Mus musculus GN=Macf1 PE=1 SV=5|Microtubule-actin cross-linking factor 1 OS=Mus musculus GN=Macf1 PE=1 SV=1|Microtubule-actin cross-linking factor 1 OS=Mus musculus GN=Macf1 PE=1 SV=2|Microtubule-actin cross-linking factor 1 OS=Mus musculus GN=Macf1 PE=1 SV=2|Microtubule-actin cross-linking factor 1 (Fragment) OS=Mus musculus GN=Macf1 PE=1 SV…	1	1	3	1	67	723206	407452000	563641000	463528000	464380104925969	482875729482027	474729283092679	1	103982863253586	102228600677964
Bckdk	A0A0U1RNL7|A0A0U1RPT4|O55028|Q3UCB5	[3-methyl-2-oxobutanoate dehydrogenase [lipoamide]] kinase, mitochondrial OS=Mus musculus GN=Bckdk PE=1 SV=1|[3-methyl-2-oxobutanoate dehydrogenase [lipoamide]] kinase, mitochondrial OS=Mus musculus GN=Bckdk PE=1 SV=1|[3-methyl-2-oxobutanoate dehydrogenase [lipoamide]] kinase, mitochondrial OS=Mus musculus GN=Bckdk PE=1 SV=1|Branched chain ketoacid dehydrogenase kinase, isoform CRA_a OS=Mus muscu…	1	1	3	1	3	614168	21310200	24149700	23632700	242876042134863	20689240144475	242037907710956	1	0.851843597360121	0.996549126803371
Glyr1	D3YYT1	Putative oxidoreductase GLYR1 OS=Mus musculus GN=Glyr1 PE=1 SV=1	1	1	3	1	6	699802	28100600	40701300	33443300	320267407608325	348691275623433	342514666498106	1	108875042336456	106946463599252
Clns1a	Q61189|Q923F1	Methylosome subunit pICln OS=Mus musculus GN=Clns1a PE=1 SV=1|Chloride channel, nucleotide-sensitive, 1A OS=Mus musculus GN=Clns1a PE=1 SV=1	1	1	3	1	2	636741	17357900	28297000	22271200	19783099416114	24242265053736	228093897447699	1	122540278162833	115297351870915
Cltc	Q5SXR6|Q68FD5	Clathrin heavy chain OS=Mus musculus GN=Cltc PE=1 SV=1|Clathrin heavy chain 1 OS=Mus musculus GN=Cltc PE=1 SV=3	1	1	3	1	56	855395	938058000	1277150000	1178050000	106912095772421	109414456703464	120651790603228	1	10234057794206	112851394158482
Dbt	P53395	Lipoamide acyltransferase component of branched-chain alpha-keto acid dehydrogenase complex, mitochondrial OS=Mus musculus GN=Dbt PE=1 SV=2	1	1	3	1	10	712633	67928500	84773200	78278900	774192885480097	726258749638966	801705313989309	1	0.938085021523536	103553691725306
Diexf	A0A0R4J114|Q8BTT6	Digestive organ expansion factor homolog OS=Mus musculus GN=Diexf PE=1 SV=1|Digestive organ expansion factor homolog OS=Mus musculus GN=Diexf PE=2 SV=2	1	1	3	1	6	657964	28155000	37229000	31110300	32088741383502	318943805239262	318620890556735	1	0.99394302016234	0.992936702467705
Tgm2	P21981	Protein-glutamine gamma-glutamyltransferase 2 OS=Mus musculus GN=Tgm2 PE=1 SV=4	1	1	3	1	10	668271	55343200	77736200	66706100	630756040538245	665972210718535	683180714668988	1	105583168121583	108311402628187
Atp2b1	G5E829	Plasma membrane calcium-transporting ATPase 1 OS=Mus musculus GN=Atp2b1 PE=1 SV=1	1	1	3	1	14	74724	173901000	215361000	182181000	198197983140912	184501482285672	186583454555297	1	0.930894852519757	0.941399360369084
Slc25a51	A2AKW0|Q5HZI9	Solute carrier family 25 member 51 OS=Mus musculus GN=Slc25a51 PE=1 SV=1|Solute carrier family 25 member 51 OS=Mus musculus GN=Slc25a51 PE=1 SV=1	1	1	3	1	5	699001	35880400	50850900	44804200	408935136329819	435643706407403	458869059593835	1	106531248529362	112210719702927
Mrpl21	Q9D1N9	39S ribosomal protein L21, mitochondrial OS=Mus musculus GN=Mrpl21 PE=1 SV=1	1	1	3	1	5	712724	35544300	43516500	40500300	405104546388781	372809318023432	414790010183602	1	0.920279274441034	102390855368364
Tsta3	P23591|Q5HZI6	GDP-L-fucose synthase OS=Mus musculus GN=Tsta3 PE=1 SV=3|GDP-L-fucose synthase OS=Mus musculus GN=Tsta3 PE=1 SV=1	1	1	3	1	11	714611	54584700	77185900	66318600	622111284601682	661257746832233	6792120742158	1	10629251762498	109178549083976
Api5	O35841	Apoptosis inhibitor 5 OS=Mus musculus GN=Api5 PE=1 SV=2	1	1	3	1	11	747232	111098000	155610000	122067000	126620315760053	133312325158563	125016783019093	1	105285099281534	0.987335896839818
Nceh1	Q8BLF1	Neutral cholesterol ester hydrolase 1 OS=Mus musculus GN=Nceh1 PE=1 SV=1	1	1	3	1	3	636208	22939000	23911600	21247300	26143975798123	204852579799595	217607469163786	1	0.783555574643325	0.832342681327789
Carkd|Naxd	J3QMM7|K3W4M4|Q9CZ42|Q9CZ42-2|Q9CZ42-3	ATP-dependent (S)-NAD(P)H-hydrate dehydratase OS=Mus musculus GN=Carkd PE=1 SV=1|ATP-dependent (S)-NAD(P)H-hydrate dehydratase OS=Mus musculus GN=Carkd PE=1 SV=1|ATP-dependent (S)-NAD(P)H-hydrate dehydratase OS=Mus musculus GN=Naxd PE=1 SV=1|Isoform 2 of ATP-dependent (S)-NAD(P)H-hydrate dehydratase OS=Mus musculus GN=Naxd|Isoform 3 of ATP-dependent (S)-NAD(P)H-hydrate dehydratase OS=Mus musculus…	1	1	3	1	4	714074	44015000	56147100	44843000	50164658213278	481016673215757	459266435721791	1	0.958875611532498	0.915517920543169
Pdcd2l	F6SGV3|Q8C5N5	Programmed cell death protein 2-like (Fragment) OS=Mus musculus GN=Pdcd2l PE=1 SV=1|Programmed cell death protein 2-like OS=Mus musculus GN=Pdcd2l PE=1 SV=1	1	1	3	1	2	616673	6272560	9512730	6760190	714894532596349	814963148194595	692355187231475	1	113997675326291	0.968471789421838
Acsl1	D3Z041|P41216	Long-chain-fatty-acid--CoA ligase 1 OS=Mus musculus GN=Acsl1 PE=1 SV=1|Long-chain-fatty-acid--CoA ligase 1 OS=Mus musculus GN=Acsl1 PE=1 SV=2	1	1	3	1	21	773297	203222000	226496000	198607000	231615634929427	194040925384706	20340639341569	1	0.837771273272762	0.878206661124874
Abcc4	E9Q236	Protein Abcc4 OS=Mus musculus GN=Abcc4 PE=1 SV=1	1	1	3	1	13	677473	78159700	94446300	79987500	89079964479208	809128967008757	819204201933341	1	0.908317568085262	0.919627894692919
Ahctf1	Q8CJF7	Protein ELYS OS=Mus musculus GN=Ahctf1 PE=1 SV=1	1	1	3	1	10	701572	67222400	86969300	72699700	766145341423662	745072913078379	744565084785665	1	0.972495521142078	0.971832685691339
Ykt6	Q9CQW1	Synaptobrevin homolog YKT6 OS=Mus musculus GN=Ykt6 PE=1 SV=1	1	1	3	1	8	758512	134889000	167869000	133078000	153735330722046	143814708001047	136293866897809	1	0.935469467724794	0.8865487605073
Arl8b	Q9CQW2	ADP-ribosylation factor-like protein 8B OS=Mus musculus GN=Arl8b PE=1 SV=1	1	1	3	1	2	774588	34764600	37667400	30201000	396218170378582	322699612921899	309308155681686	1	0.814449303558097	0.780651112961693
Kctd12b	Q8C7J6	Potassium channel tetramerisation domain containing 12b OS=Mus musculus GN=Kctd12b PE=1 SV=1	1	1	3	1	3	643646	21030600	27906300	24157900	239689392484419	23907549255012	24741682375228	1	0.997438768866926	103223935439013
Bccip	Q9CWI3	BRCA2 and CDKN1A-interacting protein OS=Mus musculus GN=Bccip PE=1 SV=1	1	1	3	1	4	659738	17050600	25486600	20693400	194328642810706	218345730119288	211934617687607	1	112359005322739	109059896998329
Acss2	A2AQN4|A2AQN5|Q9QXG4	Acetyl-coenzyme A synthetase, cytoplasmic OS=Mus musculus GN=Acss2 PE=1 SV=1|Acetyl-coenzyme A synthetase, cytoplasmic OS=Mus musculus GN=Acss2 PE=1 SV=1|Acetyl-coenzyme A synthetase, cytoplasmic OS=Mus musculus GN=Acss2 PE=1 SV=2	1	1	3	1	6	678063	63376300	83765300	68295800	72231067325279	71762399014232	699461870097192	1	0.993511541108254	0.968367069736485
Chm	A2AD03|Q3UR39|Q9QXG2	Rab proteins geranylgeranyltransferase component A 1 OS=Mus musculus GN=Chm PE=1 SV=1|Rab proteins geranylgeranyltransferase component A 1 OS=Mus musculus GN=Chm PE=1 SV=1|Rab proteins geranylgeranyltransferase component A 1 OS=Mus musculus GN=Chm PE=1 SV=1	1	1	3	1	7	687329	61185200	75257200	66490200	697338326868352	644734420469318	680969541833266	1	0.924564727948813	0.976526766987559
Acaa2	Q8BWT1	3-ketoacyl-CoA thiolase, mitochondrial OS=Mus musculus GN=Acaa2 PE=1 SV=3	1	1	3	1	13	755306	163147000	276033000	228714000	185941462990382	236479667440999	234240937447703	1	127179631502217	125975634310149
Akap9	Q70FJ1|Q70FJ1-2|Q70FJ1-3	A-kinase anchor protein 9 OS=Mus musculus GN=Akap9 PE=1 SV=2|Isoform 2 of A-kinase anchor protein 9 OS=Mus musculus GN=Akap9|Isoform 3 of A-kinase anchor protein 9 OS=Mus musculus GN=Akap9	1	1	3	1	4	664878	29478500	34505300	30648100	335971572677523	29560965061974	313887198640703	1	0.879865067939769	0.934267134981632
Ccdc167	D6RG69|F6WM75|Q9D162|Q9D162-2|Q9D162-3	Coiled-coil domain-containing protein 167 OS=Mus musculus GN=Ccdc167 PE=1 SV=1|Coiled-coil domain-containing protein 167 (Fragment) OS=Mus musculus GN=Ccdc167 PE=1 SV=1|Coiled-coil domain-containing protein 167 OS=Mus musculus GN=Ccdc167 PE=1 SV=2|Isoform 2 of Coiled-coil domain-containing protein 167 OS=Mus musculus GN=Ccdc167|Isoform 3 of Coiled-coil domain-containing protein 167 OS=Mus musculu…	1	1	3	1	2	675398	7641300	9423240	8861260	870892202215438	807296468689139	907539481346941	1	0.926976342922213	10420801553146
Tmem87b	Q8BKU8|Q8BKU8-3|Z4YML9	Transmembrane protein 87B OS=Mus musculus GN=Tmem87b PE=2 SV=1|Isoform 3 of Transmembrane protein 87B OS=Mus musculus GN=Tmem87b|Transmembrane protein 87B (Fragment) OS=Mus musculus GN=Tmem87b PE=1 SV=1	1	1	3	1	3	621601	13738400	16761200	13801300	156578925456617	143594534056147	14134812254593	1	0.917074463484756	0.902727631663898
Adpgk	A0A0R4J064|Q8VDL4|Q8VDL4-3	ADP-dependent glucokinase OS=Mus musculus GN=Adpgk PE=1 SV=1|ADP-dependent glucokinase OS=Mus musculus GN=Adpgk PE=1 SV=2|Isoform 3 of ADP-dependent glucokinase OS=Mus musculus GN=Adpgk	1	1	3	1	8	739327	67663000	87152900	60836000	771166935972969	746645828887078	623061188670938	1	0.968202595388826	0.807945931816736
Tmem19	Q91W52|Q91W52-2	Transmembrane protein 19 OS=Mus musculus GN=Tmem19 PE=1 SV=1|Isoform 2 of Transmembrane protein 19 OS=Mus musculus GN=Tmem19	1	1	3	1	2	720389	29622100	41131500	30989800	337608206761227	352376833253611	317386771396453	1	104374486815372	0.940103839421547
Arhgdia	Q99PT1	Rho GDP-dissociation inhibitor 1 OS=Mus musculus GN=Arhgdia PE=1 SV=3	1	1	3	1	14	88401	452694000	558895000	466125000	515943196301297	478809793519026	477389040320273	1	0.92802811811751	0.925274417305215
Rhbdf1	Q6PIX5	Inactive rhomboid protein 1 OS=Mus musculus GN=Rhbdf1 PE=1 SV=2	1	1	3	1	2	67378	5600370	6497190	5825250	638283873492902	556619436987951	596601878707572	1	0.872056243473526	0.934696775970178
Nrbp1	Q99J45	Nuclear receptor-binding protein OS=Mus musculus GN=Nrbp1 PE=1 SV=1	1	1	3	1	3	717093	43035700	50732100	42736200	490485330334923	434625937354718	437689321639802	1	0.886114039451369	0.89235965801654
Fdps	Q4FJN9|Q920E5	Farnesyl pyrophosphate synthase OS=Mus musculus GN=Fdps PE=1 SV=1|Farnesyl pyrophosphate synthase OS=Mus musculus GN=Fdps PE=1 SV=1	1	1	3	1	7	764431	124275000	183907000	130701000	141638370997503	1575545902123	133859426031429	1	111237222726232	0.945078830607201
Man1a2	P39098|P39098-2	Mannosyl-oligosaccharide 1,2-alpha-mannosidase IB OS=Mus musculus GN=Man1a2 PE=1 SV=1|Isoform 2 of Mannosyl-oligosaccharide 1,2-alpha-mannosidase IB OS=Mus musculus GN=Man1a2	1	1	3	1	2	662372	17856000	21278000	18910400	203507926174326	182290319049155	193673750776561	1	0.895740635148554	0.951676695927115
Myof	E9Q390|Q69ZN7	Myoferlin OS=Mus musculus GN=Myof PE=1 SV=2|Myoferlin OS=Mus musculus GN=Myof PE=1 SV=2	1	1	3	1	79	82863	1006040000	1254790000	1070420000	114660122114929	107498857712046	109628699713516	1	0.93754354808985	0.956118811766403
Tlcd1	Q99JT6	Calfacilitin OS=Mus musculus GN=Tlcd1 PE=2 SV=1	1	1	3	1	3	678975	24951100	29239100	23605000	284372010347682	250493696198428	241754213928882	1	0.880866214266894	0.850133645830005
Lrpap1	P55302|Q52KI7	Alpha-2-macroglobulin receptor-associated protein OS=Mus musculus GN=Lrpap1 PE=1 SV=1|Alpha-2-macroglobulin receptor-associated protein OS=Mus musculus GN=Lrpap1 PE=1 SV=1	1	1	3	1	13	777731	163354000	216630000	164070000	186177384477378	185588644682859	168034797201067	1	0.996837748063916	0.902552142263469
Slc1a3	P56564|Q543U3	Excitatory amino acid transporter 1 OS=Mus musculus GN=Slc1a3 PE=1 SV=2|Excitatory amino acid transporter 1 OS=Mus musculus GN=Slc1a3 PE=1 SV=1	1	1	3	1	3	66889	25516600	36545200	28689700	290817111840266	313085636230624	293829945831623	1	10765722630606	101035989241586
Tradd	B2RRZ7|Q3U0V2	TNFRSF1A-associated via death domain OS=Mus musculus GN=Tradd PE=1 SV=1|Tumor necrosis factor receptor type 1-associated DEATH domain protein OS=Mus musculus GN=Tradd PE=1 SV=1	1	1	3	1	6	709792	33869100	53411900	45799500	386012001701996	457583997181202	469062576608171	1	118541391242664	121515024025157
Khsrp	Q3U0V1	Far upstream element-binding protein 2 OS=Mus musculus GN=Khsrp PE=1 SV=2	1	1	3	1	4	610251	12174400	22310300	16264500	138753746439108	191134115287262	166575361679573	1	137750597870264	120051073181418
Ran	P62827	GTP-binding nuclear protein Ran OS=Mus musculus GN=Ran PE=1 SV=3	1	1	3	1	9	817349	261943000	388160000	336313000	298540976175409	332539760513772	344440097221201	1	111388314185181	115374479454647
Hdgf	P51859	Hepatoma-derived growth factor OS=Mus musculus GN=Hdgf PE=1 SV=2	1	1	3	1	6	739364	107047000	145401000	110157000	12200332086236	124566193627533	112818974555238	1	102100658200988	0.924720522013635
Shq1	Q7TMX5	Protein SHQ1 homolog OS=Mus musculus GN=Shq1 PE=1 SV=2	1	1	3	1	3	62254	20662200	28485000	24684800	235490673846278	244033261496156	252813150603334	1	103627569410861	107355907762344
Tti1	Q91V83	TELO2-interacting protein 1 homolog OS=Mus musculus GN=Tti1 PE=1 SV=2	1	1	3	1	6	644318	52861300	72475000	59769300	602469396162569	620899091695064	612136417647937	1	103059026010264	101604566397388
Rnasel	B2RQP1|Q05921|S4R1J5|S4R2R4	2-5A-dependent ribonuclease OS=Mus musculus GN=Rnasel PE=1 SV=1|2-5A-dependent ribonuclease OS=Mus musculus GN=Rnasel PE=1 SV=2|2-5A-dependent ribonuclease (Fragment) OS=Mus musculus GN=Rnasel PE=1 SV=1|2-5A-dependent ribonuclease (Fragment) OS=Mus musculus GN=Rnasel PE=1 SV=1	1	1	3	1	2	639188	9180620	12422600	9919460	104633117002383	106425402642167	101591665109045	1	101712923872604	0.970932225088268
Vrk2	Q8BN21|Q8BN21-2	Serine/threonine-protein kinase VRK2 OS=Mus musculus GN=Vrk2 PE=1 SV=2|Isoform 2 of Serine/threonine-protein kinase VRK2 OS=Mus musculus GN=Vrk2	1	1	3	1	7	668189	28135700	35968500	31597700	320667448390623	308145001443724	323612672122883	1	0.960948805344143	100918466700328
Elp6	Q8BK75	Elongator complex protein 6 OS=Mus musculus GN=Elp6 PE=2 SV=1	1	1	3	1	4	624344	14190400	17866200	15628800	161730447781371	153061156978852	160064743005792	1	0.946396668521947	0.989700734781675
Ric8a	Q3TIR3	Synembryn-A OS=Mus musculus GN=Ric8a PE=1 SV=2	1	1	3	1	9	710976	49695600	68502700	55952100	566389364694714	586868081526865	573041980646908	1	103615660552382	101174565831719
Sephs1	Q8BH69	Selenide, water dikinase 1 OS=Mus musculus GN=Sephs1 PE=1 SV=1	1	1	3	1	2	660503	10637200	13476100	11502800	121234011665633	115450820967117	117807683625552	1	0.95229729166707	0.971737897698777
Dennd6a	Q8BH65	Protein DENND6A OS=Mus musculus GN=Dennd6a PE=1 SV=1	1	1	3	1	6	656618	40525400	53660400	42861200	461875006237958	459712916453863	438969528237603	1	0.995318885510378	0.950407626108797
[truncated: 3,854 more rows]

## Sheet: BM-MSCs proteomics_Clusters
gene_name	kmeans.cluster.group	hclust.cluster.group
1700037H04Rik|Q9D1K7	5	1
Acin1	2	2
Akr1c13	1	3
[truncated: 99 more rows]

## Sheet: BM-MSCs proteomics_Clustering
gene_name	Untreated	MV4_11_sEVs	K562_sEVs
[truncated: 102 more rows]

[truncated: 7 more sheets: BM-MSCs proteomics_GO_BP_kmeans, BM-MSCs proteomics_GO_CC_kmeans, BM-MSCs proteomics_GO_MF_kmeans, BM-MSCs proteomics_GO_DE_BP, BM-MSCs proteomics_GO_DE_CC, BM-MSCs proteomics_GO_DE_MF, BM-MSCs proteomics_Ratio_result]
